# Supplementary material for: Semiconductor room-temperature maser
Source: Nat Commun. 2026 Jul 25;17:7267. doi: 10.1038/s41467-026-75446-2 (PMC13400640; doi:10.1038/s41467-026-75446-2)
Supplement: Supplementary file 3 — Source Data [file 41467_2026_75446_MOESM3_ESM.xlsx]

## Sheet: Fig. 1c
-51.5018	-57.5207	-131.831	-134.751	-136.401	-136.829	-138.022	-139.642	-139.92	-140.194	-140.199	-140.981	-141.337	-141.693	-141.937	-141.835	-142.077	-142.806	-143.176	-142.762	-142.49	-143.026	-143.492	-143.545	-143.813	-143.413	-145.225	-144.659	-144.423	-144.556	-144.886	-144.642	-144.537	-145.566	-145.713	-145.966	-145.257	-145.492	-146.19	-145.995	-145.846	-146.406	-146.764	-146.687	-147.051	-147.029	-146.854	-147.356	-147.273	-147.462
-51.5065	-57.5255	-132.712	-135.487	-136.409	-137.697	-137.714	-138.534	-139.067	-139.378	-139.575	-140.531	-140.477	-141.197	-142.03	-142.367	-141.756	-142.322	-142.595	-142.363	-142.328	-143.279	-143.216	-143.107	-143.823	-144.247	-144.238	-144.717	-144.79	-145.039	-144.992	-145.416	-145.295	-145.496	-145.262	-145.623	-145.576	-146.442	-145.876	-146.022	-146.596	-146.407	-146.228	-147.251	-146.578	-146.6	-146.403	-146.758	-147.133	-147.449
-51.5076	-57.5267	-132.399	-134.682	-136.184	-136.545	-137.547	-138.569	-139.52	-139.351	-140.172	-141.179	-140.951	-141.172	-141.437	-141.584	-142.206	-141.866	-141.968	-142.839	-143.275	-143.619	-143.317	-143.343	-143.902	-143.756	-145.052	-144.317	-144.909	-144.885	-144.842	-144.946	-145.103	-145.281	-145.744	-145.939	-146.409	-146.227	-145.636	-145.631	-145.902	-146.229	-146.895	-146.679	-147.347	-146.729	-146.381	-146.675	-147.963	-147.032
-51.5064	-57.5254	-132.046	-134.678	-136.276	-137.189	-138.223	-139.351	-138.912	-139.52	-140.434	-140.683	-141.376	-141.294	-141.394	-142.063	-141.691	-141.68	-143.164	-143.558	-143.327	-142.926	-143.898	-143.633	-144.047	-144.611	-144.406	-144.428	-144.758	-144.937	-145.322	-145.068	-145.249	-145.131	-145.351	-144.589	-145.916	-146.095	-146.142	-145.89	-145.944	-146.235	-146.548	-146.357	-146.968	-147.827	-147.313	-147.094	-147.023	-147.428
-51.5066	-57.5256	-133.234	-134.645	-135.823	-136.547	-137.295	-137.714	-138.904	-139.825	-140.19	-140.85	-140.988	-141.559	-141.922	-141.877	-142.097	-142.069	-143.131	-143.374	-142.705	-142.731	-142.655	-143.463	-144.392	-144.078	-144.046	-143.874	-145.34	-145.745	-145.524	-144.655	-145.906	-145.672	-145.014	-145.359	-146.2	-145.583	-146.125	-146.301	-146.702	-146.433	-146.172	-146.194	-146.504	-146.127	-146.893	-147.097	-147.914	-146.909
-51.5071	-57.5261	-132.355	-135.289	-135.288	-136.816	-137.908	-138.604	-139.34	-139.511	-139.283	-140.417	-140.477	-140.826	-141.41	-142.669	-142.329	-142.11	-142.355	-142.959	-143.025	-142.869	-143.459	-143.2	-143.726	-144.035	-144.076	-144.083	-143.943	-144.524	-144.328	-144.81	-145.277	-145.751	-145.328	-145.493	-145.833	-145.695	-146.06	-145.855	-146.101	-145.931	-146.134	-146.209	-146.394	-147.14	-147.859	-147.101	-146.918	-147.313
-51.5064	-57.5254	-133.329	-135.171	-135.928	-137.076	-137.999	-138.758	-138.691	-139.02	-139.797	-140.846	-141.258	-141.135	-141.154	-141.466	-141.852	-142.722	-142.752	-142.959	-143.21	-143.276	-143.914	-143.652	-143.727	-144.038	-144.148	-145.381	-144.454	-145.347	-144.449	-145.045	-145.582	-145.457	-145.129	-145.058	-145.73	-145.744	-146.392	-146.192	-147.038	-146.54	-146.927	-146.102	-146.374	-146.467	-147.201	-147.214	-147.384	-147.198
-51.5081	-57.5272	-132.33	-134.686	-135.319	-137.161	-137.839	-137.734	-139.262	-138.928	-139.647	-140.981	-140.54	-141.667	-141.581	-141.941	-142.028	-142.947	-142.647	-142.685	-143.641	-143.49	-143.278	-143.658	-144.461	-144.582	-144.336	-144.396	-144.681	-145.347	-144.731	-144.429	-145.436	-144.957	-145.151	-145.624	-145.28	-145.855	-145.854	-145.839	-146.082	-145.711	-146.816	-146.928	-147.769	-147.596	-147.305	-146.806	-146.981	-147.523
-51.5108	-57.5299	-132.675	-135.413	-136.382	-137.113	-137.559	-138.331	-138.426	-139.179	-139.764	-140.535	-140.028	-140.755	-140.944	-141.203	-141.601	-142.308	-142.621	-143.047	-142.884	-143.271	-142.962	-143.671	-144.027	-143.838	-144.031	-143.955	-144.329	-144.958	-145.402	-144.907	-144.496	-145.698	-145.712	-145.681	-146.117	-146.149	-146.67	-146.303	-145.858	-145.706	-145.967	-146.371	-146.327	-146.445	-146.487	-146.998	-147.708	-147.322
-51.5127	-57.5316	-132.662	-134.948	-136.072	-136.401	-138.002	-138.735	-139.167	-139.552	-140.386	-140.832	-141.262	-141.38	-142.288	-141.97	-142.618	-142.228	-142.748	-143.041	-143.542	-143.234	-143.262	-143.153	-143.905	-144.088	-143.697	-143.809	-145.113	-144.786	-144.994	-145.406	-145.553	-145.7	-145.605	-145.366	-145.204	-145.923	-145.553	-146.531	-146.634	-145.873	-146.384	-146.751	-147.245	-147.437	-147.225	-147.143	-147.258	-147.302
-51.5107	-57.5297	-132.657	-134.739	-135.989	-136.704	-137.635	-138.191	-138.973	-139.841	-140.56	-140.653	-140.792	-140.784	-141.606	-142.399	-142.51	-142.458	-143.123	-142.83	-143.572	-144.13	-143.365	-143.8	-143.68	-143.869	-144.134	-144.404	-144.171	-144.5	-144.816	-145.252	-144.266	-145.029	-145.63	-145.508	-145.385	-146.169	-146.559	-146.365	-146.69	-146.672	-146.089	-146.063	-146.79	-146.711	-147.064	-147.626	-147.444	-147.035
-51.5136	-57.5326	-132.34	-135.022	-135.472	-138.198	-138.61	-138.127	-139.489	-140.019	-139.883	-140.169	-140.703	-141.13	-141.146	-142.054	-142.817	-142.88	-143.28	-143.376	-142.63	-143.727	-143.472	-143.262	-143.585	-143.882	-143.667	-144.294	-144.283	-144.909	-145.211	-144.888	-145.569	-145.898	-145.716	-145.64	-145.389	-145.585	-145.877	-145.644	-145.516	-146.091	-146.428	-146.437	-146.535	-146.302	-147.705	-148.026	-147.206	-147.321
-51.5087	-57.5278	-132.259	-134.878	-136.15	-136.612	-137.247	-138.307	-139.18	-139.324	-139.986	-140.77	-141.908	-140.954	-141.053	-142.393	-142.762	-142.016	-142.052	-142.691	-143.686	-142.924	-143.363	-144.086	-144.211	-144.352	-143.741	-143.324	-143.698	-145.161	-144.958	-144.563	-145.568	-145.408	-145.711	-145.475	-145.728	-145.667	-145.862	-146.447	-146.573	-146.575	-146.25	-146.519	-147.725	-147.546	-147.375	-147.284	-146.755	-148.024
-51.5129	-57.5319	-132.549	-134.698	-135.495	-136.909	-138.301	-138.879	-139.287	-139.3	-139.408	-140.293	-140.83	-140.68	-141.72	-142.031	-142.352	-142.208	-142.39	-142.626	-143.014	-143.207	-143.219	-142.804	-144.682	-143.576	-144.256	-144.897	-145.029	-145.154	-144.602	-144.489	-144.672	-145.66	-145.389	-146.826	-146.888	-146.721	-146.567	-146.126	-146.546	-146.806	-147.069	-146.929	-146.994	-146.689	-146.797	-147.118	-147.423	-147.564
-51.5145	-57.5336	-132.221	-134.446	-136.529	-138.074	-137.606	-138.186	-139.717	-139.919	-139.754	-139.747	-140.631	-140.933	-140.989	-141.894	-141.658	-142.61	-142.363	-142.437	-142.831	-143.399	-143.754	-143.25	-144.007	-144.144	-145.176	-144.757	-144.906	-145.248	-145.325	-144.645	-144.781	-145.082	-145.522	-145.974	-146.353	-146.241	-146.582	-145.604	-145.388	-146.179	-146.807	-146.113	-146.433	-146.284	-146.679	-147.897	-147.435	-147.089
-51.5157	-57.5347	-132.416	-134.959	-136.187	-137.026	-137.746	-138.837	-139.309	-139.65	-139.867	-140.505	-140.653	-140.818	-140.773	-141.155	-142.256	-142.74	-142.099	-142.668	-143.662	-143.969	-143.415	-143.64	-144.014	-144.409	-144.362	-144.809	-144.506	-144.619	-144.599	-145.295	-146.232	-145.843	-146.284	-146.324	-145.956	-145.358	-145.812	-146.198	-146.252	-146.269	-146.333	-147.269	-147.615	-147.077	-147.328	-146.587	-146.571	-147.324
-51.5159	-57.5349	-132.462	-134.755	-135.757	-136.459	-137.882	-138.868	-138.988	-139.734	-140.116	-140.286	-140.523	-140.667	-141.283	-141.71	-141.668	-142.56	-142.896	-143.115	-143.559	-143.265	-144.399	-143.894	-144.3	-144.05	-144.865	-144.968	-144.877	-144.952	-144.626	-144.839	-144.98	-145.343	-146.455	-145.798	-145.405	-145.857	-145.799	-145.945	-145.943	-145.679	-145.877	-146.317	-147.04	-147.042	-147.03	-147.142	-146.677	-147.274
-51.5141	-57.5331	-132.569	-134.595	-135.134	-136.11	-137.591	-138.016	-138.777	-139.375	-140.337	-140.891	-140.53	-141.061	-141.565	-142.2	-141.488	-141.817	-141.862	-141.99	-142.419	-143.135	-143.658	-143.89	-143.789	-143.421	-143.646	-144.007	-144.513	-145.284	-144.887	-145.081	-145.28	-144.831	-145.271	-145.163	-145.823	-146.476	-146.524	-146.124	-146.656	-146.779	-147.347	-146.95	-147.137	-147.129	-147.691	-147.687	-147.245	-147.597
-51.5153	-57.5344	-132.71	-135.861	-136.7	-137.409	-137.554	-138.756	-138.762	-140.039	-139.922	-140.405	-140.62	-141.275	-140.847	-141.006	-142.56	-142.593	-141.999	-142.676	-143.31	-143.907	-143.804	-143.778	-143.771	-144.395	-144.444	-143.692	-144.403	-145.124	-145.567	-145.458	-145.148	-145.141	-144.696	-145.502	-146.231	-145.562	-145.903	-145.966	-146.369	-146.494	-146.353	-145.949	-146.919	-146.942	-146.909	-147.117	-147.195	-146.244
-51.5179	-57.537	-132.186	-134.899	-136.532	-137.462	-138.301	-138.677	-139.564	-139.838	-140.426	-140.623	-141.23	-140.907	-141.154	-141.777	-142.772	-142.973	-142.309	-142.624	-143.633	-143.412	-143.318	-144.001	-144.013	-144.416	-144.497	-144.778	-144.38	-144.094	-144.647	-144.81	-144.789	-145.732	-145.855	-145.586	-145.735	-145.638	-145.711	-146.092	-146.314	-146.08	-146.824	-146.856	-146.588	-146.89	-146.591	-147.114	-147.033	-147.41
-51.5177	-57.5368	-132.793	-135.46	-137.091	-136.407	-137.101	-138.023	-138.87	-140.503	-140.301	-139.694	-140.679	-141.398	-142.029	-141.991	-141.807	-142.002	-142.122	-143.205	-143.295	-143.351	-143.935	-144.194	-143.894	-144.315	-144.79	-144.231	-144.221	-144.189	-145.376	-145.463	-145.339	-145.711	-145.84	-145.45	-146.181	-145.821	-145.64	-146.279	-146.208	-146.24	-147.683	-147.327	-146.898	-146.902	-147.363	-146.699	-146.876	-147.129
-51.5197	-57.5387	-133.025	-135.66	-136.596	-136.301	-138.155	-138.381	-138.722	-139.507	-140.877	-141.221	-140.793	-141.24	-141.585	-141.787	-141.997	-142.153	-143.084	-143.35	-143.267	-143.122	-143.631	-143.822	-143.764	-143.629	-143.805	-144.886	-144.804	-144.869	-144.748	-144.385	-145.232	-145.517	-145.423	-145.552	-145.925	-145.982	-145.59	-145.822	-147.561	-146.514	-146.267	-146.488	-146.844	-147.604	-147.31	-147.093	-147.045	-147.212
-51.5198	-57.5389	-132.771	-134.855	-136.459	-137.104	-137.738	-138.488	-139.311	-139.383	-139.751	-140.062	-140.869	-141.521	-141.618	-141.966	-141.952	-142.225	-143.017	-143.183	-143.457	-143.074	-143.158	-143.533	-144.399	-144.072	-143.849	-145.198	-145.029	-144.99	-145.063	-144.817	-145.051	-145.431	-145.738	-145.983	-146.402	-146.142	-145.449	-145.116	-146.066	-146.565	-146.84	-146.578	-146.229	-146.56	-147.043	-147.423	-147.673	-147.198
-51.521	-57.54	-133.037	-135.249	-136.584	-137.502	-138.417	-138.812	-139.196	-139.557	-139.673	-139.749	-140.702	-140.431	-141.152	-141.369	-142.862	-142.62	-142.61	-143.028	-142.45	-143.198	-143.146	-143.281	-144.098	-144.061	-144.216	-144.663	-144.949	-144.716	-144.187	-144.922	-145.176	-145.01	-145.349	-145.942	-145.975	-145.482	-146.125	-146.294	-146.351	-146.397	-146.37	-145.691	-146.458	-147.553	-147.29	-146.93	-147.398	-147.342
-51.5146	-57.5336	-132.204	-135.312	-135.972	-136.775	-137.89	-138.957	-139.446	-139.559	-139.496	-139.666	-141.452	-141.331	-141.571	-142.166	-141.928	-142.236	-142.834	-142.302	-143.379	-142.561	-142.922	-143.311	-143.828	-142.937	-143.878	-144.241	-144.371	-144.64	-144.985	-144.825	-144.861	-144.921	-145.578	-146.188	-146.237	-145.873	-145.946	-146.149	-146.601	-146.441	-147.116	-146.716	-146.037	-146.284	-146.22	-146.517	-146.702	-146.757
-51.5147	-57.5338	-132.789	-135.304	-136.165	-137.384	-137.535	-138.724	-138.977	-140.248	-140.771	-140.614	-140.558	-140.616	-141.376	-141.695	-142.419	-141.886	-142.612	-142.459	-142.384	-142.815	-143.076	-143.382	-143.675	-143.824	-143.779	-144.682	-144.961	-144.943	-144.483	-144.645	-145.708	-145.955	-146.196	-146.211	-145.966	-146.185	-146.108	-145.906	-146.733	-146.172	-146.16	-147.093	-146.413	-146.286	-147.03	-146.275	-147.08	-147.19
-51.5164	-57.5354	-131.846	-134.528	-136.645	-137.184	-137.724	-138.554	-139.499	-139.691	-139.791	-140.132	-140.689	-140.908	-141.815	-142.608	-142.258	-142.264	-142.708	-142.51	-142.365	-144.041	-143.92	-144.466	-143.568	-143.274	-144.071	-144.766	-144.418	-144.542	-144.843	-145.241	-145.463	-145.467	-145.685	-145.572	-145.352	-145.755	-146.572	-145.874	-145.892	-145.895	-146.725	-146.823	-146.492	-146.468	-146.958	-147.512	-147.734	-147.309
-51.5177	-57.5368	-132.056	-134.919	-135.921	-136.963	-137.912	-139.106	-139.601	-139.734	-141.103	-141.28	-141.859	-140.732	-141.538	-141.844	-142.218	-142.294	-142.455	-143.148	-143.112	-143.179	-143.448	-144.208	-143.834	-143.658	-144.551	-143.677	-145.029	-144.964	-144.996	-144.989	-145.148	-145.724	-146.135	-145.93	-145.997	-146.153	-146.455	-146.146	-146.492	-146.887	-147.841	-146.751	-146.529	-147.253	-146.613	-146.925	-146.778	-147.104
-51.5169	-57.5359	-132.568	-133.921	-135.38	-136.541	-138.378	-139.072	-139.117	-139.53	-140.102	-139.882	-140.498	-141.428	-141.227	-141.424	-142.137	-142.124	-142.047	-143.108	-143.899	-143.285	-142.846	-143.973	-144.644	-144.438	-144.233	-143.836	-144.347	-144.399	-144.922	-145.851	-145.273	-145.296	-145.121	-145.157	-145.494	-146.18	-146.548	-146.445	-146.728	-146.454	-147.266	-146.653	-146.937	-147.31	-147.567	-147.253	-146.943	-147.322
-51.5146	-57.5336	-132.353	-134.115	-135.543	-136.434	-137.541	-139.103	-139.746	-139.32	-139.925	-140.658	-141.183	-142.062	-141.438	-141.749	-142.136	-142.724	-142.488	-142.476	-142.903	-142.763	-142.643	-143.222	-143.416	-143.504	-144.593	-144.703	-144.332	-145.104	-145.56	-145.132	-145.378	-145.458	-145.022	-145.8	-146.351	-146.606	-145.898	-146.011	-146.536	-146.061	-146.735	-146.674	-146.736	-146.642	-146.42	-147.726	-147.526	-147.116
-51.5154	-57.5345	-132.591	-135.262	-136.378	-137.044	-137.627	-138.05	-138.873	-138.69	-139.945	-139.638	-140.361	-140.967	-141.099	-141.703	-142.786	-142.342	-142.101	-143.078	-143.964	-143.655	-143.512	-143.159	-143.876	-144.338	-144.453	-145.061	-145.147	-144.469	-145.174	-144.487	-144.318	-144.808	-145.572	-146.416	-145.593	-145.065	-145.912	-145.924	-146.518	-146.875	-146.766	-147.124	-147.384	-147.026	-147.148	-147.419	-146.82	-147.274
-51.5168	-57.5358	-131.848	-134.389	-135.534	-136.697	-137.594	-137.962	-139.647	-139.398	-139.292	-140.346	-141.14	-141.567	-141.894	-142.37	-142.08	-141.801	-141.407	-141.642	-142.389	-142.906	-143.754	-143.507	-143.415	-143.974	-143.936	-144.797	-144.278	-145.03	-144.602	-145.134	-145.864	-146.163	-145.736	-145.916	-146.012	-146.189	-145.973	-145.929	-146.634	-146.096	-146.815	-147.348	-147.166	-147.178	-147.772	-147.16	-147.093	-147.205
-51.5186	-57.5376	-132.061	-134.631	-136.256	-136.489	-137.163	-137.467	-138.786	-139.565	-140.283	-141.046	-141.46	-141.402	-141.246	-141.561	-141.359	-141.82	-142.462	-142.756	-142.686	-143.735	-143.732	-143.672	-143.846	-144.537	-144.283	-145.034	-145.434	-144.388	-145.068	-145.314	-145.651	-145.633	-146.303	-146.15	-147.513	-146.16	-146.02	-146.029	-146.144	-145.832	-146.262	-146.73	-146.858	-146.659	-146.303	-147.147	-147.604	-147.677
-51.5166	-57.5356	-131.82	-134.811	-136.081	-136.658	-138.031	-138.607	-139.469	-139.93	-139.76	-139.759	-140.571	-141.702	-142.007	-142.053	-142.014	-142.327	-142.107	-142.017	-143.438	-143.678	-143.176	-143.471	-144.477	-144.008	-144.294	-144.43	-144.982	-144.623	-145.041	-145.733	-145.407	-145.167	-145.204	-145.576	-145.57	-145.679	-145.874	-145.62	-146.869	-146.122	-146.775	-146.584	-147.798	-147.081	-147.044	-147.741	-146.81	-147.627
-51.5157	-57.5348	-132.461	-134.479	-135.635	-137.136	-138.26	-138.619	-139.562	-140.056	-139.458	-139.832	-141.388	-141.134	-141.145	-141.621	-143.009	-143.313	-142.597	-142.807	-142.476	-143.237	-143.852	-143.112	-142.992	-143.674	-143.525	-144.23	-144.711	-145.019	-145.007	-144.978	-145.292	-145.743	-145.338	-145.717	-146.165	-145.68	-145.947	-146.343	-145.875	-145.816	-145.946	-146.751	-146.969	-147.323	-147.455	-147.3	-147.399	-147.474
-51.517	-57.536	-132.684	-134.605	-135.609	-136.278	-137.835	-139.135	-139.115	-139.089	-139.67	-140.694	-140.604	-141.384	-141.515	-141.982	-142.018	-142.546	-142.465	-142.403	-142.647	-143.13	-143.6	-143.597	-144.398	-144.854	-144.139	-143.862	-144.473	-144.864	-145.448	-145.261	-145.97	-146.011	-145.624	-145.978	-146.908	-146.202	-146.261	-146.202	-146.408	-146.983	-146.686	-147.415	-146.341	-146.812	-147.885	-147.495	-146.837	-147.584
-51.5183	-57.5373	-132.066	-134.093	-135.632	-137.376	-138.434	-139.102	-138.948	-139.378	-139.956	-140.429	-140.645	-141.116	-141.888	-141.304	-142.368	-142.692	-143.191	-143.07	-143.228	-143.803	-143.854	-144.741	-144.401	-143.894	-144.618	-144.493	-144.429	-144.155	-144.45	-144.827	-144.724	-146.042	-145.537	-145.806	-146.21	-146.232	-146.547	-146.438	-146.25	-146.252	-146.151	-146.676	-146.737	-146.291	-146.998	-147.821	-147.143	-147.818
-51.5152	-57.5341	-132.183	-134.461	-135.827	-137.939	-138.531	-138.612	-139.009	-139.861	-140.285	-140.913	-141.934	-141.513	-141.307	-141.606	-142.128	-142.024	-142.488	-142.803	-142.873	-143.267	-143.1	-143.523	-144.124	-143.846	-144.362	-144.208	-144.448	-144.897	-145.178	-144.543	-145.284	-145.752	-145.423	-146.273	-146.398	-145.476	-145.87	-146.755	-146.738	-146.024	-146.58	-146.302	-146.479	-146.888	-147.025	-147.308	-147.895	-147.644
-51.5112	-57.5303	-132.495	-134.495	-136.065	-136.659	-138.329	-138.421	-139.145	-139.397	-139.461	-140.484	-140.361	-141.124	-140.608	-141.823	-142.158	-142.254	-143.119	-142.798	-143.342	-143.377	-143.783	-143.53	-143.938	-143.983	-144.373	-144.192	-144.683	-145.404	-145.302	-144.747	-145.257	-145.61	-145.604	-144.707	-145.351	-145.946	-146.12	-146.295	-146.588	-146.577	-146.794	-147.243	-146.535	-146.229	-146.279	-146.079	-146.666	-147.37
-51.5099	-57.5289	-133.142	-134.013	-135.81	-136.931	-137.605	-138.355	-139.132	-140.21	-139.844	-140.565	-140.549	-141.134	-142.152	-142.344	-141.774	-142.298	-142.244	-142.208	-142.867	-143.435	-143.125	-143.413	-144.245	-144.314	-144.845	-144.745	-144.546	-145.225	-144.674	-145.327	-144.785	-145.697	-145.238	-145.749	-145.912	-146.032	-145.742	-145.757	-146.502	-146.753	-147.03	-146.656	-147.104	-146.75	-147.254	-147.557	-147.405	-147.523
-51.512	-57.531	-132.404	-134.411	-136.692	-137.46	-138.023	-137.73	-139.269	-139.331	-139.415	-140.028	-141.287	-141.209	-141.813	-141.655	-141.883	-142.729	-142.637	-143.151	-143.517	-143.659	-143.534	-143.179	-143.908	-144.938	-145.205	-144.759	-145.347	-144.742	-144.397	-145.213	-145.515	-146.06	-145.223	-144.958	-145.371	-146.386	-146.617	-146.355	-147.103	-146.788	-145.919	-146.951	-146.83	-147.003	-146.27	-146.899	-147.34	-147.454
-51.5139	-57.5329	-132.294	-135.197	-135.834	-137.146	-137.663	-139.099	-138.82	-138.555	-139.355	-139.904	-140.649	-140.809	-142.002	-141.977	-142.245	-142.073	-142.317	-142.48	-143.222	-143.255	-143.572	-143.573	-143.212	-143.6	-144.746	-145.242	-144.381	-144.388	-145.235	-145.217	-144.5	-144.736	-144.97	-145.251	-145.825	-145.933	-145.989	-146.659	-145.602	-145.87	-146.638	-146.556	-147.118	-147.238	-147.708	-147.369	-147.241	-147.63
-51.5136	-57.5325	-132.614	-135.203	-136.212	-136.825	-137.143	-138.391	-139.675	-139.977	-140.274	-139.99	-141.001	-141.654	-141.71	-142.179	-143.024	-142.356	-142.948	-143.528	-143.012	-143.198	-143.805	-143.49	-143.688	-143.871	-143.792	-143.548	-143.793	-144.86	-145.245	-145.565	-145.848	-146.018	-145.591	-146.021	-146.364	-146.262	-146.094	-145.845	-145.874	-146.913	-146.851	-147.122	-147.004	-147.232	-147.084	-147.693	-147.242	-146.702
-51.5184	-57.5374	-132.311	-134.836	-135.789	-136.767	-137.807	-138.471	-139.253	-139.743	-139.837	-139.944	-140.589	-140.878	-141.42	-141.809	-142.074	-142.278	-142.64	-142.618	-142.971	-143.14	-143.371	-143.749	-143.476	-143.823	-143.963	-145.098	-145.472	-145.735	-145.246	-145.375	-144.381	-145.497	-145.838	-145.619	-146.025	-146.393	-146.314	-145.958	-146.784	-146.173	-146.477	-146.548	-147.045	-147.062	-146.89	-147.006	-147.697	-147.311
-51.5171	-57.5362	-132.992	-134.498	-135.469	-137.185	-137.185	-138.282	-140.372	-140.583	-139.909	-140.617	-141.511	-141.388	-141.413	-141.355	-141.739	-142.594	-143.222	-143.831	-143.848	-143.111	-143.237	-143.407	-144.324	-144.06	-144.341	-144.943	-145.657	-145.027	-144.459	-144.844	-145.61	-146.105	-145.619	-145.629	-145.715	-146.476	-146.318	-146.061	-146.131	-145.974	-146.561	-147.196	-147.251	-146.904	-146.666	-146.963	-147.419	-147.038
-51.5188	-57.5378	-132.698	-135.111	-136.556	-137.267	-137.467	-138.531	-139.516	-139.766	-140.185	-140.289	-141.277	-141.713	-141.263	-141.633	-141.86	-142.342	-142.233	-142.305	-143.092	-143.389	-143.31	-144.041	-144.296	-144.053	-144.081	-144.336	-144.491	-145.135	-145.579	-145.469	-145.365	-145.194	-145.999	-146.297	-145.826	-146.148	-146.406	-146.372	-146.733	-146.594	-146.734	-146.66	-146.691	-147.678	-147.346	-147.591	-147.499	-147.342
-51.5172	-57.5364	-133.076	-135.296	-136.29	-137.618	-138.388	-138.911	-138.932	-139.553	-141.062	-140.381	-141.434	-141.929	-142.279	-142.185	-141.809	-142.609	-142.858	-142.902	-142.987	-143.643	-143.958	-144.168	-144.104	-144.362	-144.083	-145.097	-144.708	-144.45	-145.48	-145.432	-145.308	-145.208	-145.307	-145.618	-145.976	-145.426	-146.072	-146.484	-146.258	-146.554	-147.535	-146.685	-147.157	-147.366	-147.299	-147.023	-146.619	-146.866
-51.5184	-57.5373	-131.445	-135.104	-136.419	-137.672	-137.518	-138.701	-138.972	-139.34	-139.114	-140.643	-140.874	-141.13	-141.682	-142.399	-141.841	-142.569	-141.772	-141.702	-142.74	-143.199	-143.573	-143.146	-144.232	-143.813	-144.08	-144.747	-144.283	-144.9	-145.6	-145.533	-145.651	-145.897	-145.911	-145.96	-146.134	-145.778	-145.785	-146.07	-146.62	-146.8	-146.944	-147.095	-147.14	-146.773	-147.275	-147.19	-147.062	-147.193
-51.5177	-57.5367	-131.816	-134.557	-136.002	-137.006	-137.442	-138.635	-139.01	-140.318	-140.194	-140.17	-140.342	-141.081	-141.325	-142.139	-142.845	-141.855	-141.841	-142.324	-143.367	-143.295	-143.494	-143.42	-142.828	-143.428	-144.065	-144.289	-144.974	-144.595	-144.816	-145.076	-145.627	-144.479	-145.809	-146.04	-145.28	-146.413	-146.215	-146.835	-146.697	-147.317	-146.774	-147.298	-146.559	-147.531	-146.933	-146.9	-146.949	-147.681
-51.5167	-57.5357	-132.265	-134.527	-136.062	-136.812	-137.546	-138.187	-139.009	-139.827	-138.651	-139.454	-140.428	-141.652	-140.921	-141.628	-142.178	-141.991	-142.571	-142.717	-143.929	-144.095	-144.016	-144.097	-143.995	-144.689	-144.434	-144.785	-144.941	-144.666	-145.539	-145.412	-146.019	-146.066	-145.866	-145.553	-146.133	-146.38	-146.21	-146.657	-146.46	-146.008	-146.686	-147.154	-147.173	-146.727	-147.036	-147.322	-147.425	-146.569
-51.5132	-57.5323	-132.47	-134.804	-135.843	-136.712	-137.665	-138.046	-138.862	-139.773	-140.174	-140.515	-140.959	-141.035	-141.892	-141.815	-141.758	-142.226	-142.602	-142.31	-142.557	-142.611	-143.981	-143.846	-143.95	-143.871	-144.622	-144.695	-144.866	-145.79	-145.192	-144.668	-144.912	-144.688	-144.995	-146.187	-146.944	-146.785	-146.223	-145.745	-146.523	-146.579	-145.938	-146.243	-147.005	-147.296	-147.044	-147.556	-147.183	-146.701
-51.5169	-57.5359	-132.571	-135.004	-136.433	-137.272	-138.059	-138.335	-139.329	-139.719	-140.113	-140.909	-141.012	-140.849	-141.197	-142.07	-141.657	-141.944	-142.571	-143.189	-143.447	-142.957	-143.266	-143.452	-144.017	-143.86	-144.972	-144.774	-144.497	-144.572	-145.003	-144.943	-145.468	-145.572	-145.424	-146.261	-146.936	-146.423	-146.322	-146.051	-146.34	-146.66	-146.433	-146.06	-146.515	-146.445	-146.914	-146.844	-146.964	-147.442
-51.5125	-57.5315	-132.675	-134.256	-135.516	-136.449	-137.312	-137.908	-138.63	-138.92	-139.975	-140.91	-140.651	-141.228	-140.791	-141.331	-141.959	-142.68	-142.851	-142.465	-143.45	-143.242	-143.602	-143.879	-144.04	-144.139	-144.438	-144.565	-144.462	-145.442	-145.333	-144.892	-145.288	-145.555	-145.369	-145.484	-146.2	-146.102	-146.253	-145.876	-146.275	-147.201	-146.133	-146.126	-146.821	-146.623	-147.004	-147.367	-147.389	-147.595
-51.5125	-57.5316	-133.158	-134.234	-135.682	-136.837	-137.942	-138.472	-139.581	-139.567	-139.315	-140.06	-140.075	-140.32	-140.751	-141.955	-142.379	-142.313	-142.362	-142.798	-143.408	-143.759	-143.985	-143.397	-144.194	-144.213	-144.013	-144.428	-144.614	-145.258	-144.386	-144.764	-144.948	-145.028	-145.298	-145.221	-146.239	-146.763	-146.796	-146.757	-146.467	-146.971	-145.848	-146.473	-146.645	-146.576	-146.947	-147.075	-147.253	-146.752
-51.5151	-57.5341	-132.362	-135.272	-135.685	-137.141	-138.105	-138.723	-139.357	-140.056	-140.07	-139.901	-140.379	-140.952	-141.688	-141.793	-141.82	-142.161	-142.182	-142.108	-142.643	-143.096	-143.695	-143.559	-144.082	-144.381	-144.703	-144.287	-144.464	-144.577	-145.477	-145.179	-144.945	-145.702	-145.519	-145.162	-145.512	-146.376	-145.451	-146.503	-146.817	-146.74	-146.336	-146.573	-146.887	-147.419	-147.801	-148.039	-148.133	-147.382
-51.5131	-57.5319	-131.384	-135.128	-136.504	-136.985	-137.597	-138.528	-138.98	-139.721	-139.804	-140.355	-141.319	-141.332	-141.74	-141.867	-142.554	-142.603	-142.412	-142.993	-143.391	-143.091	-144.135	-143.668	-143.956	-144.538	-144.718	-144.829	-145.128	-145.329	-145.875	-145.724	-145.49	-144.906	-145.678	-145.839	-146.285	-146.604	-146.388	-146.217	-146.201	-146.326	-146.865	-146.621	-147.373	-146.835	-146.09	-147.238	-147.769	-147.998
-51.5169	-57.5358	-132.315	-135.646	-136.828	-137.375	-137.781	-138.304	-138.587	-139.995	-140.188	-139.682	-140.667	-140.962	-141.158	-141.72	-142.706	-142.575	-142.739	-143.7	-142.791	-142.653	-143.277	-143.967	-143.72	-143.961	-144.408	-143.958	-144.428	-144.741	-145.143	-144.598	-145.417	-146.004	-145.612	-145.536	-145.377	-146.576	-146.845	-146.419	-147.08	-146.467	-146.121	-146.489	-146.311	-147.304	-147.605	-146.65	-147.085	-147.342
-51.5117	-57.5308	-132.349	-134.988	-136.265	-136.451	-137.497	-137.744	-139.061	-139.551	-140.336	-140.749	-140.255	-140.344	-141.058	-141.886	-142.244	-142.417	-142.589	-142.533	-142.649	-143.288	-143.272	-143.723	-143.642	-143.821	-144.654	-144.65	-145.07	-144.246	-144.753	-144.505	-145.709	-145.773	-145.576	-145.676	-146.002	-146.066	-145.983	-146.472	-145.247	-146.596	-146.405	-146.722	-145.754	-146.28	-146.523	-146.684	-147.078	-147.251
-51.5123	-57.5314	-132.191	-134.614	-135.673	-137.229	-137.814	-138.222	-139.194	-139.351	-139.242	-140.217	-141.494	-141.251	-141.124	-141.74	-142.211	-142.023	-142.882	-142.561	-142.972	-143.191	-143.507	-143.596	-143.442	-143.65	-143.959	-145.155	-145.408	-144.818	-144.392	-144.536	-145.597	-146.472	-146.081	-145.537	-145.474	-146.514	-146.524	-146.652	-146.665	-147.199	-146.717	-146.948	-146.818	-146.748	-146.986	-147.745	-147.594	-147.393
-51.514	-57.533	-132.743	-135.053	-136.617	-137.676	-137.789	-138.011	-138.651	-140.105	-140.106	-140.366	-140.872	-140.881	-141.614	-141.743	-142.073	-141.95	-142.551	-142.615	-143.581	-143.243	-143.095	-143.933	-143.579	-143.844	-143.713	-144.256	-144.966	-145.267	-145.285	-145.419	-145.24	-144.999	-145.415	-145.925	-146.075	-146.312	-145.654	-146.901	-146.371	-146.439	-146.305	-146.576	-146.579	-147.183	-147.209	-147.801	-147.291	-147.024
-51.511	-57.5299	-132.279	-134.567	-136.127	-136.707	-137.953	-138.37	-139.014	-139.737	-140.462	-140.455	-141.424	-140.964	-140.695	-141.998	-142.196	-142.071	-142.551	-142.429	-142.144	-142.891	-143.992	-143.523	-143.227	-144.594	-144.817	-144.842	-144.971	-144.675	-144.853	-145.295	-145.59	-145.939	-145.185	-146.078	-145.994	-145.659	-146.286	-146.434	-146.261	-146.284	-146.512	-146.412	-146.22	-146.22	-146.358	-146.691	-147.194	-147.286
-51.5138	-57.5328	-132.207	-134.749	-136.222	-137.644	-138.969	-139.486	-138.942	-138.964	-140.103	-139.934	-140.34	-141.028	-141.178	-142.644	-142.501	-142.616	-142.741	-142.275	-143.58	-143.287	-143.721	-143.691	-143.923	-143.944	-144.067	-144.434	-145.405	-145.513	-144.865	-145.117	-145.512	-144.911	-145.459	-146.104	-145.946	-146.423	-146.968	-146.648	-146.341	-146.475	-147.105	-147.678	-146.681	-146.635	-146.816	-146.993	-147.595	-147.454
-51.515	-57.534	-132.147	-135.091	-136.115	-136.518	-137.845	-137.929	-139.703	-140.146	-140.688	-141.533	-141.392	-141.295	-141.459	-141.488	-141.702	-141.746	-142.753	-142.507	-142.845	-142.885	-143.185	-144.101	-144.059	-143.479	-144.334	-144.197	-144.998	-144.77	-144.292	-145.122	-145.381	-145.046	-144.856	-145.153	-146.049	-145.897	-145.99	-145.951	-145.771	-146.21	-146.427	-146.484	-146.436	-147.523	-147.666	-147.082	-146.787	-147.157
-51.5135	-57.5325	-132.303	-135.317	-137.082	-137.489	-137.431	-139.053	-138.728	-138.955	-140.19	-140.654	-141.073	-141.593	-141.632	-141.59	-141.888	-143.285	-142.799	-143.059	-142.893	-142.478	-142.877	-143.589	-143.587	-144.025	-144.995	-144.634	-144.532	-144.558	-144.017	-145.004	-145.763	-145.604	-145.58	-145.399	-145.426	-145.805	-146.329	-145.923	-146.477	-146.272	-146.35	-146.814	-147.288	-147.396	-147.257	-147.293	-146.876	-146.667
-51.5144	-57.5333	-132.471	-134.933	-136.273	-137.447	-137.018	-138.231	-139.451	-140.015	-139.814	-139.604	-140.584	-142.083	-141.957	-141.604	-141.844	-142.127	-142.3	-143.273	-142.923	-143.44	-142.962	-143.799	-144.128	-143.539	-144.182	-144.449	-144.015	-144.33	-144.975	-145.25	-145.41	-145.663	-145.584	-146.183	-145.937	-146.791	-146.17	-146.254	-146.438	-146.456	-146.73	-146.261	-147.145	-147.502	-147.138	-146.847	-146.992	-147.664
-51.5126	-57.5316	-132.42	-134.357	-135.873	-136.637	-137.283	-138.362	-138.513	-139.871	-139.464	-140.311	-140.649	-140.705	-141.947	-142.685	-142.669	-142.53	-142.426	-142.468	-143.175	-143.639	-143.104	-143.223	-143.83	-143.62	-144.187	-145.129	-144.905	-144.513	-144.955	-145.231	-145.372	-145.63	-144.999	-145.633	-145.839	-146.216	-146.63	-146.323	-146.349	-146.263	-146.692	-146.615	-147.32	-146.035	-146.728	-147.096	-148.019	-147.744
-51.5137	-57.5328	-132.493	-134.936	-135.662	-136.388	-137.928	-138.913	-138.557	-139.852	-139.854	-140.476	-140.978	-141.629	-141.285	-141.301	-141.756	-142.05	-142.756	-143.154	-143.289	-142.993	-143.479	-143.886	-143.128	-143.561	-144.445	-144.375	-143.691	-144.791	-145.196	-144.629	-145.305	-145.461	-145.85	-145.961	-146.016	-145.761	-146.142	-147.119	-146.416	-146.506	-146.605	-147.116	-147.247	-147.059	-147.436	-146.627	-146.957	-147.02
-51.5139	-57.5329	-131.762	-133.676	-136.131	-137.451	-137.944	-139.09	-139.152	-138.979	-139.533	-140.343	-141.226	-141.491	-141.394	-141.651	-141.476	-142.204	-142.311	-142.641	-143.319	-143.477	-143.353	-144.112	-143.995	-144.092	-144.667	-144.163	-144.526	-145.338	-144.848	-145.268	-145.095	-145.018	-145.55	-145.918	-145.507	-145.682	-146.215	-146.779	-147.654	-147.024	-146.985	-146.655	-146.373	-146.725	-146.477	-147.074	-146.463	-146.556
-51.5143	-57.5332	-132.142	-134.747	-136.058	-136.636	-137.606	-139.033	-139.452	-139.608	-140.228	-140.101	-140.691	-140.814	-140.911	-141.713	-141.626	-142.034	-142.844	-143.205	-143.356	-143.379	-142.984	-143.73	-143.871	-143.89	-144.347	-144.587	-144.014	-144.533	-144.8	-145.102	-144.658	-144.604	-145.657	-145.571	-145.768	-145.761	-146.015	-146.148	-146.327	-146.831	-146.737	-146.562	-146.974	-147.359	-146.987	-146.753	-146.948	-146.838
-51.5154	-57.5344	-132.451	-135.021	-136.995	-137.237	-137.625	-138.179	-138.943	-138.824	-139.684	-140.296	-140.981	-141.38	-141.752	-141.916	-142.132	-141.814	-141.699	-142.774	-142.961	-143.132	-143.446	-142.889	-144.278	-144.441	-144.444	-145.177	-144.753	-145.577	-144.946	-145.143	-144.943	-145.105	-146.334	-146.336	-146.038	-146.072	-146.099	-146.359	-147.003	-146.573	-146.739	-146.854	-146.544	-146.769	-147.111	-147.655	-147.749	-147.726
-51.5108	-57.5298	-132.076	-134.457	-136.531	-137.498	-138.037	-138.182	-138.999	-140.137	-140.203	-140.404	-140.783	-141.442	-141.777	-142.401	-142.118	-142.581	-143.344	-142.712	-142.173	-142.946	-143.335	-143.501	-143.844	-144.566	-144.311	-145.621	-144.612	-144.39	-144.562	-144.605	-145.057	-145.819	-146.608	-146.743	-146.405	-147.356	-146.914	-147.169	-146.509	-145.793	-146.255	-146.294	-146.834	-146.43	-146.358	-146.719	-146.408	-147.117
-51.5114	-57.5304	-132.345	-135.266	-135.172	-136.789	-138.367	-138.859	-139.867	-139.596	-140.031	-141.175	-141.004	-141.065	-141.842	-141.774	-141.306	-142.405	-142.351	-142.557	-143.657	-143.571	-143.836	-143.71	-144.379	-143.814	-144.369	-144.733	-144.77	-144.737	-145.193	-145.186	-145.339	-145.015	-144.875	-145.086	-145.57	-145.884	-146.396	-146.235	-146.558	-146.46	-146.341	-146.955	-146.883	-146.281	-147.056	-147.911	-147.193	-147.536
-51.5108	-57.5297	-131.592	-133.991	-136.306	-137.159	-137.959	-138.629	-139.59	-139.496	-140.215	-140.352	-140.361	-140.891	-141.253	-141.526	-142.577	-142.18	-143.097	-143.093	-143.093	-143.428	-143.895	-143.295	-143.158	-143.67	-144.753	-144.776	-144.623	-144.487	-144.606	-144.334	-144.693	-145.841	-146.18	-145.468	-145.703	-145.97	-146.143	-146.027	-146.234	-146.186	-146.824	-147.205	-147.029	-146.76	-147.497	-147.601	-147.156	-146.941
-51.5088	-57.5278	-132.948	-134.759	-136.29	-137.091	-138.331	-139.103	-139.271	-139.341	-139.621	-139.861	-140.98	-141.478	-141.643	-141.998	-142.225	-142.369	-142.347	-143.019	-142.514	-142.891	-143.892	-144.105	-143.641	-144.322	-144.317	-143.987	-144.148	-144.995	-145.378	-145.09	-145.661	-145.267	-146.08	-145.665	-146.182	-146.488	-147.134	-146.236	-147.083	-146.241	-146.311	-146.765	-146.419	-146.778	-147.274	-146.8	-146.985	-146.778
-51.5124	-57.5314	-132.765	-134.964	-135.884	-136.804	-137.685	-138.262	-139.004	-139.236	-140.417	-140.119	-140.752	-141.334	-141.264	-140.962	-141.495	-142.209	-142.075	-143.064	-143.099	-143.933	-143.51	-143.077	-144.229	-144.284	-144.095	-144.125	-143.956	-144.922	-145.194	-144.824	-144.971	-145.746	-146.172	-146.025	-145.819	-145.861	-146.263	-146.552	-146.973	-146.658	-146.749	-147.188	-146.942	-146.565	-147.387	-147.833	-147.258	-147.315
-51.5131	-57.5321	-132.014	-134.477	-136.31	-137.185	-138.027	-138.498	-139.701	-139.217	-139.725	-140.601	-140.099	-140.765	-141.301	-141.085	-142.243	-143.148	-142.702	-142.958	-143.485	-143.398	-143.218	-143.257	-143.486	-144.089	-143.697	-144.705	-144.818	-144.581	-144.774	-145.497	-145.139	-145.055	-146.007	-145.798	-145.981	-146.12	-146.09	-146.503	-146.243	-146.227	-146.048	-146.567	-146.724	-146.743	-147.085	-147.632	-147.128	-146.962
-51.5123	-57.5313	-131.671	-134.734	-136.019	-136.794	-138.041	-138.466	-138.76	-139.236	-139.933	-140.584	-141.045	-141.31	-141.453	-142.537	-142.096	-142.407	-143.21	-143.902	-142.921	-143.791	-144.043	-144.072	-144.164	-144.388	-144.24	-144.291	-144.824	-144.651	-144.975	-144.816	-145.009	-145.182	-145.545	-146.261	-145.884	-145.581	-146.196	-146.052	-145.902	-146.415	-146.991	-146.751	-146.578	-146.9	-146.876	-147.633	-146.812	-147.506
-51.5114	-57.5304	-131.799	-134.456	-136.189	-136.711	-137.643	-137.759	-139.739	-139.944	-140.267	-140.284	-140.77	-141.351	-141.419	-141.326	-142.12	-142.493	-142.674	-143.161	-143.06	-142.912	-144.006	-144.057	-144.14	-144.022	-144.488	-145.013	-144.866	-143.694	-144.574	-145.201	-145.429	-145.461	-145.431	-145.926	-146.145	-145.676	-146.493	-145.929	-146.09	-146.352	-146.344	-146.232	-146.649	-147.079	-146.918	-146.507	-146.497	-146.712
-51.5096	-57.5285	-131.826	-134.786	-136.124	-136.848	-137.381	-138.333	-138.97	-139.661	-139.767	-140.138	-140.643	-141.017	-141.462	-142.446	-142.481	-143.025	-143.491	-142.809	-143.017	-143.124	-144.313	-144.495	-143.984	-143.963	-145.108	-144.791	-144.871	-145.513	-144.665	-144.742	-145.439	-144.781	-144.71	-145.964	-146.117	-145.918	-146.546	-146.346	-146.184	-146.454	-146.325	-146.187	-146.778	-147.241	-146.848	-147.094	-147.492	-147.149
-51.5115	-57.5304	-132.183	-134.01	-135.857	-137.306	-138.345	-138.619	-138.656	-138.951	-139.78	-140.014	-140.519	-141.256	-141.538	-141.739	-141.873	-142.715	-143.115	-143.262	-143.006	-142.832	-143.338	-142.867	-143.921	-143.29	-144.173	-144.972	-144.655	-144.547	-145.294	-145.073	-144.865	-145.451	-145.321	-145.822	-146.21	-146.379	-146.803	-146.126	-145.589	-146.204	-146.195	-146.273	-146.935	-147.058	-147.488	-147.659	-147.612	-147.992
-51.5135	-57.5325	-132.594	-134.788	-135.608	-137.142	-137.175	-138.29	-139.239	-139.756	-140.224	-140.194	-140.721	-141.015	-141.401	-141.296	-141.458	-141.675	-142.345	-142.718	-143.058	-143.551	-144.071	-143.008	-142.88	-144.166	-144.559	-144.435	-144.635	-145.286	-145.074	-145.289	-144.389	-144.92	-145.178	-145.243	-145.946	-146.578	-146.404	-146.102	-146.281	-147.081	-147.406	-147.468	-147.029	-147.603	-147.314	-146.647	-147.321	-147.617
-51.5186	-57.5378	-132.953	-134.689	-136.071	-136.78	-138.058	-138.236	-139.472	-140.243	-140.396	-140.999	-141.664	-141.309	-141.118	-141.417	-141.981	-142.178	-142.38	-142.593	-142.487	-143.255	-143.417	-144.299	-144.777	-144.638	-144.885	-144.592	-144.679	-144.854	-145.03	-145.679	-145.463	-145.329	-145.416	-145.907	-146.403	-145.747	-146.419	-146.156	-145.785	-146.503	-146.513	-147.313	-146.884	-147.034	-147.468	-147.502	-148.108	-148.019
-51.5164	-57.5355	-132.772	-134.424	-135.875	-137.057	-137.793	-137.759	-138.816	-139.637	-140.152	-140.532	-140.761	-140.909	-140.9	-141.795	-142.379	-142.553	-142.992	-142.47	-142.567	-143.104	-143.134	-143.537	-143.478	-144.12	-144.535	-144.734	-144.525	-144.722	-144.625	-145.405	-145.456	-145.236	-146.022	-145.721	-146.441	-146.068	-146.128	-146.373	-147.061	-146.484	-146.193	-147.202	-146.931	-146.402	-147.029	-146.703	-146.907	-146.898
-51.5108	-57.5299	-132.508	-134.714	-136.235	-136.865	-137.671	-138.71	-138.51	-139.349	-140.023	-140.759	-140.779	-141.463	-141.481	-142.137	-141.697	-141.888	-142.776	-143.005	-142.388	-143.301	-143.558	-143.381	-143.591	-144.002	-143.572	-144.485	-145.064	-145.144	-144.897	-145.096	-145.399	-145.608	-145.897	-146.412	-145.785	-146.144	-146.488	-146.753	-146.16	-146.07	-146.28	-147.046	-146.876	-146.323	-146.53	-147.038	-146.704	-146.826
-51.5117	-57.5307	-132.258	-134.45	-136.171	-137.262	-137.954	-138.218	-138.97	-139.82	-140.239	-140.638	-140.974	-140.61	-140.758	-141.695	-142.066	-142.809	-142.244	-143.092	-143.233	-143.411	-143.104	-143.575	-144.381	-143.975	-144.376	-143.69	-144.342	-144.25	-144.598	-145.138	-145.48	-145.592	-145.81	-145.96	-145.967	-146.517	-146.274	-146.312	-146.682	-145.985	-146.353	-146.745	-147.03	-146.877	-146.876	-146.785	-146.857	-148.793
-51.5148	-57.5337	-132.319	-135.028	-136.408	-136.709	-137.531	-138.658	-139.614	-139.63	-140.154	-140.129	-140.967	-141.398	-141.899	-141.793	-142.139	-142.139	-142.328	-143.109	-143.168	-142.808	-143.009	-143.523	-143.977	-144.022	-144.026	-144.131	-145.114	-145.331	-145.508	-145.298	-144.62	-145.362	-145.921	-145.489	-145.782	-146.487	-146.001	-146.511	-146.229	-146.176	-146.052	-146.571	-146.492	-147.326	-146.733	-146.329	-146.966	-147.103
-51.5163	-57.5352	-132.321	-134.624	-136.121	-137.175	-137.743	-138.439	-138.791	-139.477	-140.416	-140.618	-140.734	-140.416	-141.393	-141.912	-142.087	-142.044	-142.845	-143.232	-143.424	-143.3	-143.27	-143.133	-143.453	-144.437	-144.192	-145.368	-145.12	-145.212	-144.554	-144.467	-145.309	-145.012	-145.152	-145.887	-145.625	-145.572	-145.355	-145.995	-146.08	-145.913	-146.976	-146.684	-146.739	-147.027	-146.948	-147.06	-147.146	-147.77
-51.5181	-57.5372	-132.834	-135.093	-135.591	-137.127	-137.476	-138.487	-138.443	-139.528	-140.21	-139.629	-141.008	-140.516	-141.627	-141.609	-142.51	-142.163	-142.736	-142.671	-142.447	-143.02	-143.575	-143.827	-143.593	-143.936	-143.674	-144.169	-144.656	-145.286	-144.796	-144.944	-145.436	-145.703	-145.936	-145.849	-146.472	-145.992	-146.671	-146.21	-145.856	-146.148	-146.056	-146.518	-146.757	-146.696	-146.683	-146.521	-146.982	-147.473
-51.5132	-57.5323	-131.907	-134.585	-136.433	-136.865	-137.831	-138.316	-138.91	-139.064	-139.156	-140.277	-140.605	-141.226	-141.611	-141.862	-142.611	-142.076	-142.901	-143.285	-142.756	-143.74	-144.06	-144.434	-144.208	-145.396	-144.434	-144.591	-144.749	-145.027	-144.785	-144.734	-144.649	-145.157	-145.138	-145.651	-146.098	-146.321	-146.246	-146.268	-146.228	-147.082	-146.438	-146.79	-147.161	-146.582	-147.016	-147.931	-147.21	-147.058
-51.5134	-57.5324	-131.959	-134.122	-136.164	-137.348	-137.121	-138.315	-139.543	-139.283	-140.077	-140.153	-140.61	-141.367	-141.943	-141.947	-142.235	-142.881	-142.467	-142.824	-144.059	-143.31	-143.354	-143.832	-144.09	-144.527	-144.595	-144.715	-145.195	-144.751	-144.906	-144.744	-144.851	-145.363	-145.98	-145.677	-146.383	-145.775	-146.087	-145.944	-145.916	-146.137	-145.835	-146.556	-147.005	-146.7	-146.873	-147.214	-147.005	-147.76
-51.511	-57.53	-131.584	-134.426	-135.879	-136.888	-138.108	-138.757	-139.288	-139.834	-140.535	-140.795	-141.423	-141.116	-140.987	-141.665	-142.129	-142.345	-141.802	-142.37	-142.901	-143.82	-143.111	-143.941	-144.316	-145.057	-144.701	-144.233	-145.059	-144.982	-144.701	-144.763	-144.588	-145.255	-144.355	-144.894	-146.239	-145.612	-146.022	-146.061	-146.625	-146.569	-146.576	-146.11	-146.383	-146.099	-147.409	-147.776	-147.025	-147.742
-51.5144	-57.5334	-132.8	-135.267	-136.232	-137.255	-138.735	-138.402	-138.457	-139.964	-140.546	-140.407	-140.808	-140.939	-141.597	-141.904	-142.257	-142.217	-143.054	-143.275	-143.098	-143.339	-143.903	-143.904	-143.711	-144.421	-144.809	-144.701	-144.917	-144.75	-144.851	-144.647	-145.4	-145.374	-145.33	-145.202	-145.903	-145.937	-145.819	-146.344	-146.125	-145.848	-145.611	-146.816	-147.183	-147.169	-147.455	-147.012	-147.801	-146.91
-51.5165	-57.5354	-132.63	-134.867	-135.535	-137.131	-137.938	-139.096	-139.714	-140.252	-140.541	-140.382	-140.775	-141.475	-141.608	-141.579	-141.425	-141.792	-142.19	-142.374	-142.187	-143.007	-143.692	-143.416	-144.106	-144.414	-143.915	-144.102	-144.1	-144.798	-145.352	-145.632	-145.345	-145.623	-146.123	-146.33	-146.651	-146.502	-146.407	-146.191	-146.249	-146.497	-145.949	-146.734	-146.624	-146.773	-146.525	-146.857	-147.392	-147.156
-51.5152	-57.5342	-131.406	-134.054	-136.674	-136.585	-137.445	-138.596	-138.402	-139.335	-140.381	-140.343	-140.585	-140.694	-141.467	-142.085	-143.093	-142.598	-142.458	-142.961	-142.95	-143.355	-143.982	-143.451	-143.768	-144.102	-144.296	-144.067	-144.218	-145.4	-144.831	-145.329	-145.299	-145.892	-145.245	-146.36	-146.287	-146.19	-145.382	-145.541	-145.996	-146.221	-146.196	-146.72	-146.504	-146.608	-146.479	-146.791	-147.705	-147.166
-51.5146	-57.5336	-132.256	-134.518	-136.839	-137.565	-138.122	-138.631	-139.36	-140.166	-140.13	-140.23	-141.109	-141.158	-141.433	-141.667	-141.174	-142.34	-142.602	-142.2	-143.18	-143.163	-143.564	-143.884	-143.674	-144.332	-144.734	-144.214	-144.306	-144.062	-144.747	-144.994	-144.624	-145.211	-145.374	-145.724	-145.508	-145.622	-146.204	-147.001	-147.531	-147.647	-146.593	-146.652	-146.246	-146.849	-146.959	-147.062	-147.555	-146.822
-51.5108	-57.5297	-132.002	-135.008	-136.625	-137.156	-138.038	-138.82	-140.138	-139.302	-139.462	-139.912	-141.168	-142.031	-141.155	-141.203	-142.209	-142.819	-142.681	-143.433	-143.696	-142.889	-143.043	-143.248	-143.479	-143.754	-144.53	-145.049	-144.96	-144.327	-144.822	-144.834	-145.731	-145.88	-146.377	-145.49	-145.506	-145.466	-146.56	-146.76	-146.511	-146.012	-146.492	-147.057	-146.476	-146.876	-147.047	-146.852	-146.874	-146.886
-51.5127	-57.5317	-131.925	-134.229	-135.994	-136.712	-137.51	-138.344	-139.404	-139.733	-139.659	-140.355	-140.417	-141.312	-141.612	-141.523	-142.674	-142.386	-143.077	-143.087	-143.971	-143.492	-143.47	-143.76	-144.249	-144.335	-144.354	-145.103	-145.106	-144.638	-144.959	-144.951	-144.934	-145.321	-145.343	-145.725	-145.491	-146.468	-146.475	-146.794	-146.504	-146.574	-146.656	-146.399	-146.696	-146.929	-146.891	-147.13	-147.175	-147.216
-51.5143	-57.5333	-132.306	-134.821	-136.632	-137.006	-137.699	-139.074	-139.841	-139.444	-139.336	-139.672	-140.55	-141.035	-141.892	-142.214	-141.9	-141.968	-142.467	-143.034	-143.208	-143.292	-143.555	-144.014	-144.085	-144.271	-143.72	-144.169	-144.358	-145.031	-145.314	-144.751	-145.102	-145.725	-145.516	-145.522	-145.825	-145.9	-145.737	-146.355	-146.056	-146.608	-147.345	-146.887	-146.534	-146.607	-146.757	-146.974	-146.759	-147.301
-51.5161	-57.5352	-132.55	-134.442	-136.421	-137.304	-137.958	-138.705	-139.543	-140.142	-139.765	-140.119	-141.266	-141.276	-141.124	-141.678	-142.291	-142.333	-143.043	-142.886	-142.929	-143.373	-143.536	-143.692	-144.039	-144.156	-144.372	-144.614	-144.613	-144.917	-144.711	-145.295	-145.555	-146.035	-146.132	-145.526	-146.597	-146.512	-145.409	-145.919	-146.215	-146.687	-145.897	-146.382	-147.05	-147.349	-146.996	-147.343	-146.775	-147.569
-51.5122	-57.5312	-131.844	-134.449	-136.128	-137.389	-137.793	-138.428	-138.954	-139.785	-140.514	-140.778	-140.721	-141.46	-141.764	-142.11	-141.671	-142.271	-142.66	-142.858	-142.847	-143.364	-143.572	-143.06	-143.157	-143.685	-144.059	-144.687	-144.846	-144.237	-144.453	-145.516	-145.079	-145.221	-145.143	-145.677	-145.685	-145.294	-146.037	-146.227	-145.974	-146.844	-146.725	-146.439	-146.702	-147.183	-146.471	-146.698	-147.12	-146.745
-51.5094	-57.5284	-132.94	-135.019	-136.121	-137.065	-138.016	-138.167	-138.537	-139.516	-139.568	-140.031	-140.822	-140.569	-141.406	-141.697	-141.967	-142.275	-143.067	-143.202	-142.897	-143.143	-143.533	-143.495	-143.326	-143.825	-144.232	-144.254	-144.711	-145.364	-145.205	-144.812	-144.509	-145.327	-145.154	-145.214	-145.38	-145.852	-145.908	-146.124	-145.539	-146.504	-146.531	-147.15	-146.932	-147.517	-147.318	-147.486	-147.506	-147.65
-51.5162	-57.5352	-132.697	-134.592	-135.672	-137.055	-137.788	-138.324	-139.282	-138.888	-139.564	-140.284	-140.311	-140.695	-141.289	-141.855	-141.961	-142.125	-142.169	-142.971	-143.417	-143.292	-143.961	-144.059	-143.583	-143.574	-143.993	-144.229	-144.12	-144.918	-145.046	-145.568	-145.795	-145.112	-145.769	-145.938	-145.345	-145.885	-146.43	-146.944	-146.594	-146.646	-146.643	-146.734	-146.402	-147.135	-147.588	-147.445	-147.21	-147.134
-51.5134	-57.5324	-132.07	-134.619	-136.356	-137.364	-138.273	-138.26	-138.731	-140.128	-139.998	-140.348	-141.197	-141.142	-141.986	-141.311	-142.318	-142.226	-142.468	-142.789	-143.47	-143.098	-143.832	-144.263	-144.507	-144.489	-144.427	-144.418	-144.305	-145.278	-145.455	-145.142	-144.839	-144.711	-145.543	-145.843	-145.777	-145.888	-146.174	-146.653	-146.474	-146.763	-146.01	-146.755	-147.061	-147.132	-146.934	-147.481	-147.46	-147.196
-51.511	-57.53	-132.768	-134.944	-135.602	-136.707	-137.541	-138.483	-139.308	-139.42	-140.121	-140.397	-140.896	-141.091	-140.857	-141.82	-142.154	-142.086	-142.441	-143.123	-142.818	-142.884	-143.649	-143.595	-143.365	-143.505	-144.071	-144.344	-144.93	-144.917	-144.939	-145.111	-145.296	-145.467	-145.676	-146.07	-146.171	-145.266	-145.893	-146.302	-147.019	-146.729	-146.516	-147.161	-146.885	-146.653	-146.288	-147.321	-147.225	-147.63
-51.5105	-57.5295	-132.323	-134.502	-136.006	-137.584	-137.756	-138.714	-138.899	-139.756	-140.262	-140.573	-140.96	-141.016	-141.208	-142.162	-142.03	-142.174	-142.448	-142.936	-143.202	-143.519	-143.598	-143.562	-143.076	-143.666	-144.135	-144.237	-144.776	-144.8	-144.621	-145.021	-145.705	-145.711	-145.586	-145.326	-146.173	-147.047	-146.615	-146.462	-145.791	-146.431	-147.264	-146.436	-146.464	-146.45	-146.656	-147.222	-147.253	-147.595
-51.5121	-57.5311	-132.137	-135.181	-136.452	-136.517	-137.51	-138.342	-138.735	-140.325	-139.91	-140.304	-140.089	-140.515	-141.381	-141.447	-141.629	-142.659	-142.627	-143.618	-143.722	-143.298	-143.684	-144.131	-144.186	-143.796	-143.861	-145.206	-145.256	-144.239	-144.624	-145.007	-145.479	-145.255	-145.542	-145.262	-146.06	-145.808	-145.252	-145.228	-146.22	-146.883	-146.423	-146.213	-146.825	-147.457	-147.639	-146.73	-146.353	-147.551
-51.5138	-57.5328	-132.13	-135.042	-136.516	-137.516	-137.412	-137.98	-139.408	-139.616	-140.114	-140.464	-141.195	-140.62	-140.872	-141.682	-141.648	-142.267	-142.439	-142.82	-142.859	-143.366	-143.836	-143.918	-143.596	-143.629	-143.96	-144.202	-144.016	-145.634	-144.974	-144.952	-145.493	-145.815	-146.262	-146.112	-146.232	-145.555	-145.908	-145.984	-146.306	-145.759	-146.485	-146.262	-146.587	-147.249	-147.49	-146.843	-147.391	-147.352
-51.5137	-57.5328	-132.486	-135.532	-136.436	-136.537	-137.423	-138.792	-139.071	-140.058	-139.849	-139.873	-139.772	-141.107	-141.162	-142.317	-141.646	-142.126	-142.303	-142.355	-142.504	-143.079	-143.383	-143.556	-143.963	-144.531	-144.287	-144.265	-144.839	-144.889	-144.062	-144.359	-144.623	-145.804	-145.755	-145.99	-145.879	-146.041	-146.054	-146.199	-146.413	-146.089	-146.507	-147.062	-146.919	-147.274	-147.386	-147.62	-147.355	-147.516
-51.5133	-57.5322	-131.879	-134.641	-136.432	-137.463	-137.347	-138.158	-138.677	-139.842	-140.207	-140.405	-140.905	-140.942	-140.814	-141.962	-141.932	-142.232	-143.032	-142.474	-143.454	-143.097	-142.964	-143.285	-143.696	-144.052	-144.07	-144.417	-144.725	-144.825	-145.922	-145.245	-144.774	-145.099	-146.109	-145.247	-145.55	-146.408	-146.503	-146.116	-146.45	-146.823	-146.836	-146.113	-146.684	-146.644	-147.253	-147.569	-147.406	-147.442
-51.5163	-57.5354	-132.496	-134.808	-136.318	-137.31	-137.514	-138.601	-139.045	-138.713	-139.496	-140.283	-141.093	-141.317	-141.39	-141.246	-142.013	-142.019	-142.431	-142.862	-143.169	-143.151	-143.338	-143.487	-144.121	-144.702	-145.032	-145.124	-145.319	-145.021	-145.187	-144.882	-144.808	-145.508	-146.219	-145.9	-145.997	-146.036	-145.617	-145.926	-146.588	-145.975	-146.073	-146.784	-146.444	-146.397	-147.261	-147.181	-146.97	-146.987
-51.5165	-57.5356	-132.711	-135.27	-136.281	-137.285	-138.135	-139.431	-139.37	-139.116	-139.96	-139.969	-140.725	-140.805	-141.807	-142.443	-142.288	-142.374	-142.433	-143.106	-143.149	-143.116	-142.921	-143.477	-144.53	-144.396	-144.407	-144.194	-144.856	-144.279	-144.398	-145.461	-145.609	-145.353	-145.786	-145.356	-145.705	-146.301	-146.041	-145.635	-146.277	-146.597	-146.288	-146.314	-146.89	-147.16	-146.565	-147.119	-147.088	-147.996
-51.5138	-57.5327	-131.927	-135.166	-135.831	-136.584	-137.38	-138.082	-139.09	-140.255	-140.407	-140.811	-140.835	-141.348	-141.485	-141.444	-141.739	-141.752	-142.042	-142.27	-142.83	-143.098	-143.391	-143.441	-144.065	-143.591	-144.043	-144.134	-144.574	-144.759	-145.353	-145.581	-144.809	-145.042	-145.523	-145.755	-145.873	-145.996	-146.146	-146.529	-145.856	-145.68	-146.55	-146.6	-146.963	-146.892	-146.955	-147.172	-147.864	-148.034
-51.5104	-57.5294	-132.452	-134.381	-135.921	-137.255	-138.31	-138.663	-139.398	-139.904	-139.693	-140.618	-141.225	-142.207	-142.178	-142.269	-141.984	-142.581	-142.927	-142.422	-143.041	-143.059	-144.046	-143.389	-144.185	-143.777	-144.225	-144.322	-144.83	-144.646	-145.026	-145.209	-145.36	-144.969	-145.072	-145.195	-145.792	-146.081	-145.934	-146.367	-146.619	-147.035	-146.45	-146.919	-147.313	-147.093	-147.403	-147.289	-147.301	-147.881
-51.5125	-57.5316	-132.456	-133.831	-135.469	-137.092	-137.713	-138.342	-138.947	-139.536	-139.78	-140.824	-140.788	-141.659	-141.686	-142.167	-141.757	-142.499	-142.813	-144.157	-143.524	-143.599	-143.481	-143.266	-143.83	-144.185	-144.148	-145.07	-145.215	-145.268	-144.53	-145.004	-145.7	-145.595	-145.863	-146.474	-146.396	-145.569	-146.097	-145.548	-145.589	-146.619	-146.353	-146.753	-146.999	-147.363	-146.796	-145.997	-146.766	-146.474
-51.5155	-57.5346	-132.539	-135.287	-136.734	-137.176	-138.041	-138.729	-139.271	-139.996	-139.864	-140.108	-141.008	-141.89	-142.079	-142.145	-142.236	-142.324	-143.015	-143.259	-142.724	-142.632	-143.926	-143.405	-143.845	-144.528	-144.75	-144.782	-144.332	-144	-143.718	-145.173	-145.523	-145.385	-145.21	-145.252	-146.107	-146.298	-146.358	-146.921	-146.91	-145.866	-146.767	-146.887	-146.956	-147.105	-146.278	-146.093	-147.779	-147.531
-51.5101	-57.529	-131.963	-134.385	-135.848	-137.034	-137.952	-138.098	-138.228	-139.518	-140.455	-140.722	-140.476	-140.772	-141.582	-142.262	-141.589	-142.189	-142.424	-143.295	-143.266	-143.391	-143.748	-143.901	-144.12	-144.68	-144.213	-144.34	-144.661	-144.792	-145.308	-145.004	-145.099	-144.647	-145.035	-145.318	-146.236	-146.735	-145.936	-147.016	-146.574	-146.336	-146.668	-146.66	-146.774	-146.301	-146.518	-146.761	-147.307	-147.345
-51.5084	-57.5274	-132.371	-135.309	-136.577	-137.255	-137.45	-137.675	-138.588	-139.83	-140.559	-140.439	-140.6	-141.57	-141.683	-141.994	-141.993	-141.858	-142.549	-142.892	-143.107	-142.995	-143.486	-143.93	-144.766	-144.345	-144.972	-145.219	-144.94	-144.934	-144.572	-145.752	-145.577	-145.54	-144.669	-145.434	-146.221	-146.463	-145.861	-146.905	-146.013	-146.217	-146.762	-146.754	-146.764	-146.69	-146.824	-147.165	-147.092	-146.776
-51.5099	-57.529	-132.089	-134.898	-136.255	-137.189	-137.427	-138.799	-139.388	-139.525	-140.068	-140.305	-141.84	-141.307	-141.137	-141.769	-141.758	-142.079	-142.984	-142.73	-142.844	-143.481	-143.41	-143.46	-143.67	-144.209	-144.154	-144.541	-144.201	-144.881	-144.901	-145.143	-145.496	-145.551	-145.738	-146.062	-145.493	-145.606	-146.516	-145.97	-146.285	-146.492	-146.825	-146.992	-146.736	-147.211	-147.579	-146.801	-147.161	-147.247
-51.5126	-57.5315	-132.22	-134.236	-135.972	-136.633	-137.986	-138.47	-139.277	-139.936	-140.307	-140.34	-141.308	-141.679	-141.67	-142.159	-142.601	-141.955	-142.154	-142.869	-143.133	-143.217	-142.729	-143.684	-144.123	-143.972	-143.97	-143.965	-144.192	-144.59	-145.48	-145.446	-145.171	-145.161	-145.182	-145.922	-146.3	-146.239	-145.495	-146.582	-146.069	-145.932	-146.125	-146.407	-146.523	-146.983	-147.167	-146.903	-147.21	-147.766
-51.5066	-57.5256	-132.253	-134.261	-136.661	-137.665	-138.204	-138.845	-139.344	-139.92	-140.841	-140.479	-141.049	-141.33	-141.537	-141.996	-142.771	-142.405	-142.613	-142.706	-143.054	-143.264	-143.462	-143.734	-144.142	-143.739	-143.725	-143.909	-144.147	-144.75	-144.663	-144.869	-145.188	-145.006	-145.364	-145.207	-145.763	-145.83	-146.193	-145.55	-145.49	-145.918	-146.603	-146.663	-146.703	-146.395	-146.342	-146.729	-147.104	-147.465
[truncated: 4,041 more columns]

## Sheet: 1c left
freq (Hz)	B=B_+	B=!B_+
9283658342	-51.5125	-51.5018
9283658381	-57.5315	-57.5207
9283658421	-132.675	-131.831
9283658461	-134.256	-134.751
9283658501	-135.516	-136.401
9283658540	-136.449	-136.829
9283658580	-137.312	-138.022
9283658620	-137.908	-139.642
9283658660	-138.63	-139.92
9283658699	-138.92	-140.194
9283658739	-139.975	-140.199
9283658779	-140.91	-140.981
9283658819	-140.651	-141.337
9283658858	-141.228	-141.693
9283658898	-140.791	-141.937
9283658938	-141.331	-141.835
9283658977	-141.959	-142.077
9283659017	-142.68	-142.806
9283659057	-142.851	-143.176
9283659097	-142.465	-142.762
9283659136	-143.45	-142.49
9283659176	-143.242	-143.026
9283659216	-143.602	-143.492
9283659256	-143.879	-143.545
9283659295	-144.04	-143.813
9283659335	-144.139	-143.413
9283659375	-144.438	-145.225
9283659415	-144.565	-144.659
9283659454	-144.462	-144.423
9283659494	-145.442	-144.556
9283659534	-145.333	-144.886
9283659574	-144.892	-144.642
9283659613	-145.288	-144.537
9283659653	-145.555	-145.566
9283659693	-145.369	-145.713
9283659732	-145.484	-145.966
9283659772	-146.2	-145.257
9283659812	-146.102	-145.492
9283659852	-146.253	-146.19
9283659891	-145.876	-145.995
9283659931	-146.275	-145.846
9283659971	-147.201	-146.406
9283660011	-146.133	-146.764
9283660050	-146.126	-146.687
9283660090	-146.821	-147.051
9283660130	-146.623	-147.029
9283660170	-147.004	-146.854
9283660209	-147.367	-147.356
9283660249	-147.389	-147.273
9283660289	-147.595	-147.462
9283660328	-147.737	-146.957
9283660368	-147.756	-147.691
9283660408	-147.953	-148.233
9283660448	-147.937	-147.157
9283660487	-147.895	-147.054
9283660527	-147.398	-147.626
9283660567	-148.306	-147.943
9283660607	-148.031	-148.354
9283660646	-148.16	-148.718
9283660686	-148.321	-148.322
9283660726	-147.819	-148.304
9283660766	-148.209	-147.918
9283660805	-148.306	-148.733
9283660845	-148.076	-148.728
9283660885	-148.064	-149.016
9283660925	-148.545	-148.537
9283660964	-148.893	-148.581
9283661004	-149.322	-148.579
9283661044	-148.913	-149.162
9283661083	-149.013	-148.568
9283661123	-148.38	-148.944
9283661163	-148.331	-149.043
9283661203	-148.944	-148.061
9283661242	-147.824	-148.597
9283661282	-148.704	-149.414
9283661322	-149.615	-149.016
9283661362	-148.915	-149.222
9283661401	-148.861	-149.639
9283661441	-149.593	-149.726
9283661481	-149.344	-149.451
9283661521	-149.985	-149.115
9283661560	-150.271	-149.367
9283661600	-149.799	-149.596
9283661640	-149.467	-149.626
9283661680	-150.494	-149.569
9283661719	-150.686	-149.442
9283661759	-150.055	-149.538
9283661799	-150.052	-149.661
9283661838	-149.9	-150.396
9283661878	-149.568	-149.332
9283661918	-149.753	-148.753
9283661958	-149.362	-148.771
9283661997	-149.849	-149.142
9283662037	-149.911	-149.317
9283662077	-150	-149.244
9283662117	-150.107	-149.194
9283662156	-150.262	-149.802
9283662196	-150.613	-150.072
9283662236	-150.212	-149.641
9283662276	-149.703	-149.633
9283662315	-149.781	-150.349
9283662355	-149.667	-149.609
9283662395	-149.806	-149.636
9283662435	-150.145	-149.792
9283662474	-150	-150.28
9283662514	-149.696	-149.738
9283662554	-149.709	-150.307
9283662593	-149.864	-150.009
9283662633	-149.722	-149.839
9283662673	-149.982	-149.005
9283662713	-150.462	-149.446
9283662752	-150.193	-149.434
9283662792	-149.886	-149.744
9283662832	-150.163	-150.109
9283662872	-150.132	-150.255
9283662911	-149.963	-149.435
9283662951	-150.115	-149.968
9283662991	-150.761	-150.226
9283663031	-150.754	-150.113
9283663070	-150.783	-150.67
9283663110	-150.601	-150.645
9283663150	-150.041	-150.782
9283663190	-149.784	-150.515
9283663229	-150.218	-150.017
9283663269	-150.639	-150.191
9283663309	-148.697	-148.295
9283663348	-146.626	-146.261
9283663388	-149.781	-149.968
9283663428	-150.243	-150.994
9283663468	-149.905	-150.819
9283663507	-149.818	-149.712
9283663547	-150.637	-150.369
9283663587	-150.87	-150.848
9283663627	-149.938	-150.32
9283663666	-149.991	-149.928
9283663706	-150.584	-150.694
9283663746	-150.34	-151.039
9283663786	-150.143	-150.673
9283663825	-150.273	-150.562
9283663865	-149.91	-150.662
9283663905	-149.772	-150.394
9283663945	-150.146	-150.79
9283663984	-150.323	-150.644
9283664024	-151.072	-150.042
9283664064	-150.877	-149.98
9283664103	-150.658	-149.489
9283664143	-150.553	-149.766
9283664183	-150.503	-150.414
9283664223	-150.493	-151.294
9283664262	-149.392	-150.433
9283664302	-149.526	-150.416
9283664342	-150.024	-150.724
9283664382	-151.076	-150.978
9283664421	-151.152	-150.637
9283664461	-151.103	-150.785
9283664501	-149.913	-149.791
9283664541	-150.084	-149.481
9283664580	-150.511	-149.895
9283664620	-151.175	-150.543
9283664660	-150.856	-150.565
9283664699	-149.705	-150.267
9283664739	-149.442	-150.592
9283664779	-150.716	-150.529
9283664819	-150.22	-150.503
9283664858	-149.608	-150.891
9283664898	-149.909	-150.314
9283664938	-150.379	-150.25
9283664978	-150.553	-149.991
9283665017	-150.789	-150.528
9283665057	-150.076	-151.064
9283665097	-150.401	-151.146
9283665137	-150.655	-151.085
9283665176	-150.479	-149.658
9283665216	-150.491	-150.437
9283665256	-150.529	-150.565
9283665296	-149.692	-150.789
9283665335	-149.999	-150.904
9283665375	-151.149	-150.718
9283665415	-150.442	-150.954
9283665454	-150.408	-150.392
9283665494	-150.336	-150.457
9283665534	-150.15	-150.024
9283665574	-150.332	-150.526
9283665613	-150.546	-150.602
9283665653	-150.51	-150.462
9283665693	-150.557	-150.382
9283665733	-150.888	-150.042
9283665772	-150.572	-149.975
9283665812	-150.303	-150.479
9283665852	-149.726	-150.698
9283665892	-150.262	-149.534
9283665931	-150.31	-149.829
9283665971	-151.009	-150.473
9283666011	-151.341	-151.26
9283666051	-151.271	-150.778
9283666090	-150.864	-150.644
9283666130	-151.058	-151.255
9283666170	-151.306	-150.64
9283666209	-150.682	-150.147
9283666249	-150.65	-150.941
9283666289	-151.132	-150.858
9283666329	-150.438	-150.983
9283666368	-150.582	-150.427
9283666408	-150.673	-151.062
9283666448	-150.844	-150.919
9283666488	-150.261	-150.231
9283666527	-150.45	-150.35
9283666567	-150.767	-150.639
9283666607	-150.769	-150.248
9283666647	-150.381	-151
9283666686	-149.808	-150.694
9283666726	-150.548	-150.689
9283666766	-150.417	-150.361
9283666806	-151.095	-150.932
9283666845	-150.96	-150.798
9283666885	-150.551	-150.543
9283666925	-150.406	-150.28
9283666964	-151.011	-150.575
9283667004	-150.435	-149.885
9283667044	-150.871	-150.56
9283667084	-150.638	-151.289
9283667123	-150.802	-150.714
9283667163	-150.47	-150.75
9283667203	-150.31	-150.814
9283667243	-151.211	-151.178
9283667282	-150.676	-151.128
9283667322	-150.603	-151.295
9283667362	-151.005	-150.745
9283667402	-150.791	-150.665
9283667441	-150.283	-150.385
9283667481	-150.995	-150.487
9283667521	-150.596	-151.248
9283667561	-149.78	-150.731
9283667600	-150.804	-150.823
9283667640	-150.364	-150.74
9283667680	-150.817	-150.467
9283667719	-150.423	-150.266
9283667759	-150.121	-150.224
9283667799	-151.059	-150.633
9283667839	-150.79	-150.891
9283667878	-150.881	-150.568
9283667918	-150.638	-150.783
9283667958	-150.937	-150.758
9283667998	-150.92	-149.987
9283668037	-151.467	-150.462
9283668077	-151.058	-150.606
9283668117	-150.805	-150.874
9283668157	-150.802	-151.173
9283668196	-150.945	-150.57
9283668236	-151.542	-150.587
9283668276	-150.704	-150.765
9283668315	-150.259	-150.704
9283668355	-150.924	-150.542
9283668395	-151.133	-150.458
9283668435	-150.945	-150.136
9283668474	-150.857	-150.586
9283668514	-149.573	-150.779
9283668554	-150.551	-150.454
9283668594	-150.448	-150.638
9283668633	-150.3	-150.314
9283668673	-151.156	-150.808
9283668713	-150.439	-151.118
9283668753	-150.412	-150.922
9283668792	-151.083	-149.709
9283668832	-150.823	-150.927
9283668872	-150.932	-150.46
9283668912	-150.559	-149.818
9283668951	-150.909	-150.517
9283668991	-150.399	-150.01
9283669031	-150.107	-149.634
9283669070	-150.36	-150.688
9283669110	-150.645	-151.065
9283669150	-150.966	-151.338
9283669190	-150.068	-150.93
9283669229	-150.337	-150.901
9283669269	-150.83	-151.132
9283669309	-151.199	-150.854
9283669349	-150.928	-151.055
9283669388	-151.158	-150.565
9283669428	-151.064	-150.142
9283669468	-151.209	-150.253
9283669508	-150.992	-150.66
9283669547	-150.417	-150.891
9283669587	-150.662	-150.975
9283669627	-150.755	-150.721
9283669667	-149.719	-150.707
9283669706	-150.571	-150.886
9283669746	-151.19	-150.71
9283669786	-150.633	-151.006
9283669825	-150.656	-150.312
9283669865	-149.966	-150.963
9283669905	-150.658	-151.139
9283669945	-150.558	-151
9283669984	-150.949	-151.714
9283670024	-150.691	-151.228
9283670064	-150.274	-150.697
9283670104	-150.678	-149.76
9283670143	-150.988	-150.807
9283670183	-151.599	-151.314
9283670223	-150.902	-150.911
9283670263	-150.769	-151.114
9283670302	-150.519	-150.621
9283670342	-150.601	-150.932
9283670382	-150.035	-151.52
9283670422	-150.342	-150.329
9283670461	-150.261	-150.539
9283670501	-150.499	-150.84
9283670541	-150.621	-151.153
9283670580	-150.724	-150.821
9283670620	-150.598	-151.323
9283670660	-150.424	-150.525
9283670700	-150.359	-150.691
9283670739	-150.377	-151.371
9283670779	-150.28	-151.538
9283670819	-151	-150.213
9283670859	-150.926	-150.351
9283670898	-150.48	-150.758
9283670938	-151.376	-150.516
9283670978	-150.994	-150.278
9283671018	-150.454	-151.272
9283671057	-149.994	-150.96
9283671097	-150.213	-150.428
9283671137	-150.351	-150.353
9283671177	-150.894	-150.018
9283671216	-150.837	-150.86
9283671256	-151.108	-150.842
9283671296	-150.369	-150.325
9283671335	-150.253	-150.09
9283671375	-150.69	-150.335
9283671415	-151.006	-150.078
9283671455	-150.915	-150.475
9283671494	-151.139	-150.839
9283671534	-150.082	-150.496
9283671574	-150.679	-149.655
9283671614	-150.71	-150.459
9283671653	-151.133	-151.007
9283671693	-150.702	-150.591
9283671733	-150.507	-150.283
9283671773	-150.011	-150.318
9283671812	-150.208	-150.53
9283671852	-150.208	-151.049
9283671892	-149.978	-150.859
9283671932	-150.992	-150.785
9283671971	-151.019	-150.137
9283672011	-151.191	-150.9
9283672051	-150.808	-150.96
9283672090	-150.17	-150.089
9283672130	-150.347	-150.523
9283672170	-149.968	-150.62
9283672210	-151.107	-150.577
9283672249	-150.633	-150.817
9283672289	-150.923	-150.427
9283672329	-150.493	-150.522
9283672369	-150.715	-150.881
9283672408	-150.254	-150.902
9283672448	-150.263	-150.766
9283672488	-150.808	-150.106
9283672528	-151.106	-150.812
9283672567	-151.168	-150.433
9283672607	-150.827	-150.645
9283672647	-150.458	-150.799
9283672686	-149.994	-151.057
9283672726	-150.764	-150.368
9283672766	-150.86	-150.118
9283672806	-150.728	-150.466
9283672845	-150.195	-150.635
9283672885	-150.064	-150.499
9283672925	-150.668	-150.721
9283672965	-150.4	-150.907
9283673004	-150.406	-150.366
9283673044	-150.459	-150.68
9283673084	-150.657	-150.676
9283673124	-151.404	-150.877
9283673163	-150.964	-150.941
9283673203	-150.758	-150.824
9283673243	-150.782	-150.523
9283673283	-151.157	-151.245
9283673322	-149.303	-149.39
9283673362	-149.823	-149.643
9283673402	-151.211	-150.812
9283673441	-151.113	-150.028
9283673481	-150.243	-150.164
9283673521	-150.607	-150.595
9283673561	-150.784	-150.469
9283673600	-151.245	-150.981
9283673640	-150.829	-149.834
9283673680	-150.537	-149.94
9283673720	-150.713	-150.142
9283673759	-150.401	-150.318
9283673799	-150.527	-150.886
9283673839	-150.619	-151.692
9283673879	-150.269	-150.625
9283673918	-150.182	-150.977
9283673958	-151.268	-150.458
9283673998	-151.286	-151.131
9283674038	-150.573	-151.289
9283674077	-150.511	-150.806
9283674117	-150.838	-150.123
9283674157	-150.972	-150.167
9283674196	-150.636	-150.306
9283674236	-150.633	-150.776
9283674276	-150.817	-150.953
9283674316	-151.974	-151.01
9283674355	-150.653	-150.258
9283674395	-150.443	-150.872
9283674435	-150.133	-151.02
9283674475	-150.361	-150.869
9283674514	-150.05	-151.372
9283674554	-149.992	-151.239
9283674594	-149.771	-151.107
9283674634	-151.071	-150.235
9283674673	-151.058	-150.504
9283674713	-151.016	-150.644
9283674753	-149.867	-150.906
9283674793	-150.223	-150.71
9283674832	-150.473	-150.63
9283674872	-150.335	-150.52
9283674912	-150.927	-150.486
9283674951	-150.322	-150.873
9283674991	-150.373	-150.487
9283675031	-149.826	-150.302
9283675071	-150.159	-149.902
9283675110	-150.83	-150.522
9283675150	-151.244	-150.548
9283675190	-151.078	-151.491
9283675230	-150.496	-150.997
9283675269	-150.081	-151.504
9283675309	-150.16	-151.143
9283675349	-150.544	-151.488
9283675389	-151.288	-151.046
9283675428	-150.492	-150.737
9283675468	-150.264	-150.88
9283675508	-150.85	-150.608
9283675548	-151.135	-150.387
9283675587	-150.72	-150.468
9283675627	-149.983	-150.524
9283675667	-150.745	-150.383
9283675706	-150.22	-150.439
9283675746	-150.227	-150.195
9283675786	-150.101	-150.129
9283675826	-150.136	-150.972
9283675865	-150.495	-150.166
9283675905	-151.211	-150.436
9283675945	-150.913	-150.401
9283675985	-150.769	-150.784
9283676024	-150.611	-150.76
9283676064	-151.358	-150.712
9283676104	-151.249	-150.564
9283676144	-151.141	-150.472
9283676183	-150.391	-150.313
9283676223	-150.987	-150.373
9283676263	-150.634	-150.754
9283676303	-150.572	-151.227
9283676342	-150.195	-150.967
9283676382	-150.695	-150.868
9283676422	-150.827	-150.272
9283676461	-150.291	-150.002
9283676501	-150.398	-151.203
9283676541	-150.455	-150.58
9283676581	-150.355	-149.689
9283676620	-150.942	-150.761
9283676660	-150.183	-150.352
9283676700	-150.162	-149.684
9283676740	-151.03	-150.115
9283676779	-150.933	-151.029
9283676819	-151.018	-151.36
9283676859	-150.473	-150.83
9283676899	-150.885	-150.225
9283676938	-151.02	-150.558
9283676978	-150.43	-150.847
9283677018	-150.615	-150.972
9283677057	-150.038	-150.706
9283677097	-150.764	-150.698
9283677137	-150.539	-149.949
9283677177	-150.1	-150.29
9283677216	-149.618	-150.596
9283677256	-150.261	-150.559
9283677296	-150.326	-150.237
9283677336	-150.303	-150.686
9283677375	-150.25	-151.198
9283677415	-150.912	-151.092
9283677455	-150.191	-150.403
9283677495	-150.658	-150.511
9283677534	-150.567	-150.853
9283677574	-151.197	-150.635
9283677614	-151.446	-150.692
9283677654	-151.313	-150.384
9283677693	-150.516	-150.82
9283677733	-149.8	-150.483
9283677773	-149.907	-151.014
9283677812	-151.232	-151.103
9283677852	-150.462	-150.792
9283677892	-150.759	-150.966
9283677932	-150.715	-150.452
9283677971	-150.873	-150.794
9283678011	-150.887	-150.763
9283678051	-150.222	-150.899
9283678091	-150.738	-151.039
9283678130	-150.516	-151.06
9283678170	-150.244	-150.784
9283678210	-150.601	-150.613
9283678250	-150.533	-151.005
9283678289	-150.457	-151.097
9283678329	-150.208	-150.061
9283678369	-150.384	-150.236
9283678409	-150.598	-150.488
9283678448	-150.406	-150.848
9283678488	-150.216	-150.764
9283678528	-150.238	-150.686
9283678567	-150.654	-151.176
9283678607	-150.957	-150.745
9283678647	-150.626	-149.877
9283678687	-150.452	-149.564
9283678726	-149.542	-149.819
9283678766	-150.206	-151.09
9283678806	-150.943	-151.116
9283678846	-150.417	-151.125
9283678885	-150.184	-150.354
9283678925	-150.818	-150.245
9283678965	-150.463	-150.655
9283679005	-150.058	-150.984
9283679044	-150.484	-150.863
9283679084	-150.401	-150.846
9283679124	-149.941	-150.688
9283679164	-150.466	-151.328
9283679203	-150.253	-150.562
9283679243	-150.69	-150.675
9283679283	-150.084	-151.004
9283679322	-150.12	-150.474
9283679362	-150.429	-150.928
9283679402	-150.777	-151.244
9283679442	-150.728	-150.311
9283679481	-150.313	-150.321
9283679521	-150.402	-150.139
9283679561	-150.159	-150.81
9283679601	-150.357	-150.515
9283679640	-150.421	-151.159
9283679680	-150.175	-150.534
9283679720	-150.337	-150.479
9283679760	-149.829	-150.451
9283679799	-150.065	-149.66
9283679839	-150.145	-150.626
9283679879	-150.279	-151.458
9283679919	-150.445	-150.432
9283679958	-150.727	-150.296
9283679998	-149.721	-149.927
9283680038	-149.906	-150.545
9283680077	-150.431	-151.19
9283680117	-150.343	-150.35
9283680157	-149.741	-150.316
9283680197	-150.15	-150.61
9283680236	-150.285	-150.423
9283680276	-149.724	-150.571
9283680316	-150.207	-150.797
9283680356	-149.719	-150.207
9283680395	-149.735	-149.97
9283680435	-150.309	-150.239
9283680475	-151.221	-150.193
9283680515	-151.053	-150.392
9283680554	-150.403	-151.229
9283680594	-150.426	-150.504
9283680634	-150.865	-150.629
9283680673	-150.704	-150.505
9283680713	-150.494	-150.599
9283680753	-150.27	-150.954
9283680793	-150.248	-150.803
9283680832	-150.304	-150.124
9283680872	-150.487	-150.121
9283680912	-151.496	-149.73
9283680952	-150.068	-150.159
9283680991	-150.175	-150.545
9283681031	-149.99	-150.212
9283681071	-150.357	-150.39
9283681111	-150.584	-149.94
9283681150	-150.73	-150.084
9283681190	-150.623	-150.782
9283681230	-150.065	-150.868
9283681270	-150.554	-150.007
9283681309	-150.335	-150.772
9283681349	-149.664	-150.766
9283681389	-149.311	-150.556
9283681428	-150.481	-149.765
9283681468	-150.745	-149.364
9283681508	-150.987	-149.835
9283681548	-150.725	-149.833
9283681587	-150.442	-150.997
9283681627	-150.812	-149.938
9283681667	-150.681	-150.32
9283681707	-150.85	-150.373
9283681746	-149.991	-150.195
9283681786	-150.371	-150.349
9283681826	-150.095	-150.923
9283681866	-149.787	-150.149
9283681905	-150.171	-150.31
9283681945	-149.833	-150.111
9283681985	-149.855	-150.637
9283682025	-150.739	-150.143
9283682064	-150.293	-150.088
9283682104	-149.932	-150.967
9283682144	-150.268	-150.534
9283682183	-150.605	-150.527
9283682223	-150.328	-150.695
9283682263	-150.174	-150.207
9283682303	-149.927	-150.519
9283682342	-150.129	-150.563
9283682382	-150.276	-150.659
9283682422	-150.857	-150.75
9283682462	-150.655	-150.319
9283682501	-150.465	-150.253
9283682541	-150.382	-150.157
9283682581	-150.729	-150.615
9283682621	-150.29	-150.862
9283682660	-150.096	-150.807
9283682700	-150.639	-150.733
9283682740	-150.131	-150.741
9283682780	-149.711	-150.382
9283682819	-149.863	-150.675
9283682859	-150.044	-150.821
9283682899	-150.609	-150.781
9283682938	-150.527	-150.281
9283682978	-150.541	-150.242
9283683018	-150.033	-150.041
9283683058	-149.641	-150.337
9283683097	-150.584	-150.37
9283683137	-151.054	-149.969
9283683177	-150.01	-150.296
9283683217	-150.244	-150.271
9283683256	-149.611	-149.931
9283683296	-149.659	-150.003
9283683336	-148.982	-149.911
9283683376	-149.761	-150.027
9283683415	-149.616	-149.861
9283683455	-149.618	-150.725
9283683495	-151.143	-150.093
9283683535	-150.023	-150.372
9283683574	-149.497	-150.296
9283683614	-150.289	-149.745
9283683654	-150.482	-150.224
9283683693	-150.319	-151.002
9283683733	-149.774	-150.424
9283683773	-149.55	-150.214
9283683813	-150.163	-149.968
9283683852	-150.595	-150.476
9283683892	-149.794	-150.847
9283683932	-149.423	-150.78
9283683972	-149.803	-150.214
9283684011	-150.4	-150.314
9283684051	-150.414	-149.971
9283684091	-150.926	-150.147
9283684131	-149.905	-150.214
9283684170	-150.333	-149.9
9283684210	-149.971	-150.323
9283684250	-150.105	-150.15
9283684290	-149.661	-150.021
9283684329	-150.308	-149.938
9283684369	-150.857	-150.596
9283684409	-149.95	-150.857
9283684448	-149.111	-150.564
9283684488	-149.726	-150.317
9283684528	-150.081	-150.328
9283684568	-150.162	-149.75
9283684607	-149.989	-150.484
9283684647	-149.729	-150.064
9283684687	-150.008	-150.096
9283684727	-150.187	-150.412
9283684766	-150.587	-149.807
9283684806	-150.043	-149.969
9283684846	-150.15	-150.416
9283684886	-150.339	-150.144
9283684925	-149.985	-150.468
9283684965	-150.307	-150.267
9283685005	-150.449	-149.98
9283685044	-150.236	-150.332
9283685084	-149.546	-149.705
9283685124	-150.422	-150.033
9283685164	-150.759	-149.663
9283685203	-150.765	-149.834
9283685243	-150.48	-149.944
9283685283	-149.823	-149.862
9283685323	-150.501	-150.335
9283685362	-150.048	-150.357
9283685402	-150.441	-149.955
9283685442	-150.173	-150.212
9283685482	-150.165	-150.596
9283685521	-150.833	-150.109
9283685561	-150.082	-149.711
9283685601	-149.642	-149.921
9283685641	-149.853	-149.947
9283685680	-150.312	-150.697
9283685720	-150.867	-150.367
9283685760	-150.149	-149.978
9283685799	-150.468	-149.558
9283685839	-150.785	-149.486
9283685879	-149.908	-150.026
9283685919	-149.478	-150.143
9283685958	-150.518	-149.541
9283685998	-149.769	-149.738
9283686038	-150.096	-150.366
9283686078	-150.652	-150.803
9283686117	-149.485	-150.584
9283686157	-149.965	-149.514
9283686197	-150.876	-149.751
9283686237	-150.388	-149.591
9283686276	-149.065	-150.517
9283686316	-149.99	-150.301
9283686356	-150.219	-150.148
9283686396	-149.576	-149.71
9283686435	-149.822	-149.521
9283686475	-150.659	-149.971
9283686515	-149.97	-150.134
9283686554	-150.004	-150.87
9283686594	-149.934	-150.224
9283686634	-149.614	-149.876
9283686674	-149.362	-150.03
9283686713	-149.258	-150.608
9283686753	-149.749	-149.731
9283686793	-150.522	-150.284
9283686833	-150.147	-151.063
9283686872	-149.71	-150.347
9283686912	-149.844	-150.306
9283686952	-149.253	-150.199
9283686992	-150.003	-149.635
9283687031	-150.057	-149.863
9283687071	-150.701	-150.057
9283687111	-151.072	-150.491
9283687151	-150.47	-150.106
9283687190	-150.019	-150.028
9283687230	-149.471	-149.185
9283687270	-149.358	-149.269
9283687309	-149.552	-150.344
9283687349	-150.169	-150.224
9283687389	-149.739	-149.639
9283687429	-150.061	-150.035
9283687468	-149.551	-149.758
9283687508	-149.67	-149.424
9283687548	-149.334	-149.726
9283687588	-150.053	-149.756
9283687627	-150.169	-150.676
9283687667	-149.522	-150.333
9283687707	-150.136	-150.694
9283687747	-149.444	-149.759
9283687786	-149.711	-150.061
9283687826	-149.808	-150.382
9283687866	-149.353	-149.831
9283687906	-149.652	-150.182
9283687945	-149.691	-150.411
9283687985	-149.716	-149.752
9283688025	-149.246	-150.041
9283688064	-149.632	-149.531
9283688104	-149.654	-149.465
9283688144	-149.406	-150.007
9283688184	-149.876	-150.067
9283688223	-150.176	-150.065
9283688263	-150.082	-150.123
9283688303	-149.456	-149.969
9283688343	-149.901	-149.699
9283688382	-149.582	-149.454
9283688422	-149.748	-149.629
9283688462	-150.41	-150.177
9283688502	-150.258	-149.752
9283688541	-150.502	-149.856
9283688581	-150.447	-149.24
9283688621	-149.398	-150.276
9283688660	-149.756	-149.692
9283688700	-150.299	-149.847
9283688740	-150.027	-150.125
9283688780	-149.94	-150.327
9283688819	-149.996	-149.845
9283688859	-150.358	-149.758
9283688899	-149.838	-149.705
9283688939	-149.593	-150.037
9283688978	-149.412	-149.792
9283689018	-149.873	-150.259
9283689058	-149.219	-150.086
9283689098	-149.544	-149.578
9283689137	-149.49	-149.376
9283689177	-149.655	-149.604
9283689217	-149.302	-149.473
9283689257	-149.458	-150.834
9283689296	-149.361	-150.17
9283689336	-149.116	-150.411
9283689376	-148.695	-149.595
9283689415	-149.001	-149.506
9283689455	-149.616	-149.638
9283689495	-149.868	-149.82
9283689535	-149.766	-149.463
9283689574	-149.942	-150.457
9283689614	-150.086	-150.495
9283689654	-149.942	-149.981
9283689694	-149.819	-149.536
9283689733	-150.202	-149.113
9283689773	-149.563	-148.804
9283689813	-149.607	-149.286
9283689853	-148.934	-148.986
9283689892	-149.17	-150.01
9283689932	-149.741	-149.968
9283689972	-149.522	-149.995
9283690012	-149.347	-149.403
9283690051	-148.89	-149.438
9283690091	-149.613	-149.705
9283690131	-149.688	-149.569
9283690170	-149.825	-149.479
9283690210	-149.173	-149.456
9283690250	-149.603	-150.341
9283690290	-149.624	-149.698
9283690329	-149.422	-149.73
9283690369	-149.926	-148.94
9283690409	-149.718	-149.14
9283690449	-149.652	-149.421
9283690488	-149.726	-150.104
9283690528	-149.94	-149.642
9283690568	-150.083	-149.839
9283690608	-149.365	-149.858
9283690647	-148.941	-149.731
9283690687	-149.41	-149.515
9283690727	-148.878	-149.407
9283690767	-148.97	-150.041
9283690806	-149.604	-150.032
9283690846	-149.384	-149.905
9283690886	-149.325	-150.243
9283690925	-149.996	-149.579
9283690965	-149.31	-149.818
9283691005	-148.7	-149.762
9283691045	-149.215	-149.625
9283691084	-149.38	-149.618
9283691124	-149.121	-149.725
9283691164	-149.419	-149.468
9283691204	-149.775	-149.458
9283691243	-148.992	-149.443
9283691283	-149.247	-149.812
9283691323	-149.167	-149.753
9283691363	-149.263	-149.771
9283691402	-149.757	-149.777
9283691442	-149.674	-150.011
9283691482	-149.67	-149.594
9283691522	-149.34	-149.19
9283691561	-149.166	-149.592
9283691601	-149.863	-149.066
9283691641	-149.527	-150.441
9283691680	-149.602	-149.472
9283691720	-149.629	-149.524
9283691760	-149.393	-149.972
9283691800	-149.757	-149.512
9283691839	-149.402	-149.139
9283691879	-149.638	-149.518
9283691919	-149.348	-149.303
9283691959	-149.645	-149.7
9283691998	-149.488	-150.109
9283692038	-149.104	-149.995
9283692078	-150.184	-149.612
9283692118	-149.401	-150.129
9283692157	-149.119	-150.154
9283692197	-149.102	-149.679
9283692237	-149.313	-149.518
9283692277	-149.845	-149.841
9283692316	-149.653	-150.65
9283692356	-149.499	-150.464
9283692396	-149.976	-149.222
9283692435	-149.9	-149.395
9283692475	-149.488	-149.938
9283692515	-149.856	-150.227
9283692555	-150.15	-149.891
9283692594	-149.013	-149.492
9283692634	-149.262	-149.742
9283692674	-149.435	-149.658
9283692714	-149.122	-149.81
9283692753	-148.86	-149.901
9283692793	-149.399	-149.681
9283692833	-149.326	-149.845
9283692873	-149.613	-149.517
9283692912	-149.04	-149.422
9283692952	-148.95	-149.847
9283692992	-149.002	-149.412
9283693031	-148.8	-149.267
9283693071	-149.14	-149.165
9283693111	-148.582	-149.678
9283693151	-148.783	-149.502
9283693190	-148.985	-149.359
9283693230	-149.109	-149.179
9283693270	-149.608	-149.217
9283693310	-149.936	-149.515
9283693349	-149.209	-149.21
9283693389	-148.89	-149.684
9283693429	-149.117	-150.295
9283693469	-149.286	-149.742
9283693508	-149.587	-149.723
9283693548	-149.765	-149.338
9283693588	-148.911	-149.744
9283693628	-148.944	-149.35
9283693667	-149.404	-149.798
9283693707	-149.532	-149.39
9283693747	-150.037	-149.288
9283693786	-149.446	-149.819
9283693826	-149.128	-149.354
9283693866	-148.809	-149.195
9283693906	-149.127	-149.359
9283693945	-149.391	-149.361
9283693985	-149.602	-149.208
9283694025	-149.397	-149.156
9283694065	-149.837	-148.449
9283694104	-150.327	-148.845
9283694144	-149.923	-149.353
9283694184	-150.261	-149.118
9283694224	-149.565	-148.932
9283694263	-149.226	-149.386
9283694303	-150.128	-149.37
9283694343	-149.22	-149.266
9283694383	-148.798	-149.057
9283694422	-148.578	-148.438
9283694462	-148.981	-149.28
9283694502	-149.229	-149.46
9283694541	-148.97	-149.779
9283694581	-149.565	-149.467
9283694621	-149.359	-149.643
9283694661	-149.229	-149.561
9283694700	-149.479	-149.086
9283694740	-149.535	-149.552
9283694780	-149.199	-149.796
9283694820	-148.894	-150.149
9283694859	-149.106	-149.638
9283694899	-149.16	-149.382
9283694939	-148.747	-150.049
9283694979	-149.27	-150.204
9283695018	-148.666	-149.151
9283695058	-148.893	-149.21
9283695098	-149.489	-149.477
9283695138	-149.593	-149.479
9283695177	-148.658	-149.498
9283695217	-148.986	-149.75
9283695257	-149.539	-149.232
9283695296	-148.775	-149.617
9283695336	-149.755	-149.174
9283695376	-149.167	-149.849
9283695416	-149.144	-150.02
9283695455	-148.86	-150.105
9283695495	-150.378	-148.836
9283695535	-148.771	-148.399
9283695575	-148.644	-149.084
9283695614	-148.551	-149.618
9283695654	-149.542	-149.016
9283695694	-148.771	-149.166
9283695734	-149.322	-149.204
9283695773	-149.077	-149.904
9283695813	-148.991	-149.578
9283695853	-148.52	-148.715
9283695893	-148.913	-149.491
9283695932	-149.205	-149.068
9283695972	-148.928	-148.703
9283696012	-149.193	-148.778
9283696051	-149.102	-148.729
9283696091	-149.217	-149.141
9283696131	-149.009	-149.066
9283696171	-148.758	-149.2
9283696210	-148.785	-149.298
9283696250	-148.951	-148.904
9283696290	-148.951	-149.227
9283696330	-149.72	-149.488
9283696369	-148.44	-149.553
9283696409	-148.899	-149.654
9283696449	-148.717	-148.84
9283696489	-148.857	-149.157
9283696528	-148.945	-148.641
9283696568	-148.995	-148.851
9283696608	-148.911	-149.337
9283696648	-148.216	-148.264
9283696687	-148.936	-148.596
9283696727	-148.402	-148.917
9283696767	-148.698	-149.852
9283696806	-149.349	-149.316
9283696846	-149.611	-149.327
9283696886	-149.902	-149.233
9283696926	-149.278	-149.317
9283696965	-149.276	-148.952
9283697005	-149.224	-148.974
9283697045	-149.046	-149.039
9283697085	-148.874	-149.057
9283697124	-149.287	-148.832
9283697164	-149.17	-148.889
9283697204	-149.992	-148.814
9283697244	-148.633	-149.438
9283697283	-148.642	-149.81
9283697323	-148.886	-149.152
9283697363	-148.718	-148.938
9283697402	-149.661	-148.273
9283697442	-149.385	-149.112
9283697482	-149.043	-149.023
9283697522	-148.927	-149.3
9283697561	-149.249	-149.373
9283697601	-148.48	-148.569
9283697641	-148.437	-148.842
9283697681	-148.308	-148.95
9283697720	-148.747	-148.829
9283697760	-148.828	-148.867
9283697800	-149.105	-148.915
9283697840	-148.893	-148.86
9283697879	-148.69	-148.724
9283697919	-148.574	-149.321
9283697959	-148.17	-149.038
9283697999	-148.134	-149.128
9283698038	-148.469	-148.946
9283698078	-149.079	-148.792
9283698118	-148.936	-149.047
9283698157	-148.471	-149.17
9283698197	-149.027	-149.119
9283698237	-148.606	-148.841
9283698277	-149.341	-149.205
9283698316	-149.366	-148.835
9283698356	-148.634	-149.36
9283698396	-148.851	-148.203
9283698436	-148.51	-148.18
9283698475	-149.314	-148.308
9283698515	-148.968	-149.204
9283698555	-148.963	-148.806
9283698595	-148.497	-149.531
9283698634	-148.755	-149.119
9283698674	-148.474	-149.115
9283698714	-148.683	-148.854
9283698754	-148.798	-149.049
9283698793	-148.963	-149.437
9283698833	-148.744	-149.331
9283698873	-148.823	-148.775
9283698912	-148.942	-148.996
9283698952	-147.937	-148.828
9283698992	-148.159	-148.756
9283699032	-148.802	-148.153
9283699071	-148.786	-148.724
9283699111	-148.416	-148.782
9283699151	-148.346	-148.203
9283699191	-148.633	-149.17
9283699230	-149.264	-148.845
9283699270	-148.405	-148.947
9283699310	-148.485	-149.152
9283699350	-149.183	-148.516
9283699389	-148.215	-148.237
9283699429	-147.781	-148.574
9283699469	-147.788	-148.743
9283699509	-148.455	-148.282
9283699548	-148.709	-148.886
9283699588	-148.053	-148.392
9283699628	-147.852	-147.732
9283699667	-148.247	-148.141
9283699707	-148.357	-148.663
9283699747	-148.588	-148.788
9283699787	-148.442	-148.264
9283699826	-148.416	-148.381
9283699866	-148.878	-148.552
9283699906	-149.307	-149.423
9283699946	-148.642	-149.14
9283699985	-148.226	-148.952
9283700025	-148.271	-147.931
9283700065	-147.849	-147.9
9283700105	-148.607	-148.782
9283700144	-148.671	-148.917
9283700184	-148.297	-149.259
9283700224	-147.595	-149.188
9283700264	-147.942	-148.662
9283700303	-148.072	-148.632
9283700343	-148.669	-148.43
9283700383	-148.949	-149.084
9283700422	-148.252	-149.039
9283700462	-148.37	-148.964
9283700502	-148.831	-148.991
9283700542	-148.086	-148.571
9283700581	-148.44	-148.686
9283700621	-148.746	-148.669
9283700661	-148.019	-148.078
9283700701	-148.139	-148.828
9283700740	-148.349	-148.474
9283700780	-147.989	-148.847
9283700820	-148.377	-148.714
9283700860	-148.526	-148.953
9283700899	-148.003	-148.269
9283700939	-148.132	-148.767
9283700979	-147.929	-148.942
9283701018	-148.535	-148.742
9283701058	-148.062	-148.325
9283701098	-148.271	-148.068
9283701138	-148.261	-148.254
9283701177	-148.682	-147.973
9283701217	-148.181	-148.987
9283701257	-148.005	-148.585
9283701297	-147.955	-148.543
9283701336	-147.761	-148.108
9283701376	-148.229	-147.454
9283701416	-148.014	-148.023
9283701456	-148.424	-147.651
9283701495	-148.209	-148.713
9283701535	-148.199	-148.38
9283701575	-148.427	-148.303
9283701615	-147.824	-148.772
9283701654	-147.87	-148.468
9283701694	-147.94	-148.181
9283701734	-147.504	-148.465
9283701773	-147.644	-148.098
9283701813	-147.345	-147.756
9283701853	-147.104	-148.205
9283701893	-147.654	-148.113
9283701932	-148.019	-148.3
9283701972	-147.883	-148.221
9283702012	-147.601	-147.914
9283702052	-147.755	-148.112
9283702091	-147.345	-147.7
9283702131	-147.834	-148.264
9283702171	-147.999	-148.446
9283702211	-148.629	-149.122
9283702250	-148.527	-149.238
9283702290	-148.156	-148.54
9283702330	-148.644	-148.313
9283702370	-148.017	-148.322
9283702409	-148.311	-148.57
9283702449	-148.033	-147.847
9283702489	-147.516	-148.369
9283702528	-147.05	-148.567
9283702568	-147.621	-147.868
9283702608	-147.811	-148.188
9283702648	-147.894	-148.252
9283702687	-148.14	-148.702
9283702727	-147.87	-148.52
9283702767	-147.805	-149.053
9283702807	-148.212	-148.018
9283702846	-147.963	-148.225
9283702886	-147.238	-148.54
9283702926	-147.139	-148.536
9283702966	-148.119	-148.452
9283703005	-147.792	-147.749
9283703045	-147.514	-147.797
9283703085	-147.306	-147.671
9283703125	-146.942	-148.384
9283703164	-147.642	-148.047
9283703204	-147.238	-148.209
9283703244	-147.829	-147.907
9283703283	-147.692	-148.099
9283703323	-147.668	-148.44
9283703363	-147.9	-148.745
9283703403	-147.574	-148.64
9283703442	-147.597	-148.547
9283703482	-147.848	-148.579
9283703522	-147.187	-148.497
9283703562	-147.23	-148.214
9283703601	-148.549	-147.739
9283703641	-147.972	-147.832
9283703681	-148.244	-147.874
9283703721	-148.844	-148.85
9283703760	-148.108	-148.115
9283703800	-147.728	-148.103
9283703840	-147.063	-148.011
9283703880	-146.973	-147.847
9283703919	-147.302	-148.431
9283703959	-147.707	-148.094
9283703999	-148.073	-147.906
9283704038	-147.485	-148.21
9283704078	-147.675	-148.223
9283704118	-148.904	-149.184
9283704158	-147.619	-148.788
9283704197	-147.833	-148.146
9283704237	-147.663	-147.974
9283704277	-147.601	-147.662
9283704317	-146.816	-148.229
9283704356	-147.268	-147.824
9283704396	-148.09	-148.127
9283704436	-148.158	-147.67
9283704476	-148.233	-148.001
9283704515	-147.572	-148.341
9283704555	-147.549	-147.534
9283704595	-147.598	-148.009
9283704635	-147.579	-147.974
9283704674	-146.95	-148.335
9283704714	-147.397	-149.203
9283704754	-148.178	-148.077
9283704793	-147.646	-148.325
9283704833	-147.41	-148.624
9283704873	-148.194	-148.019
9283704913	-148.177	-147.554
9283704952	-147.137	-148.256
9283704992	-147.174	-148.59
9283705032	-147.532	-148.783
9283705072	-146.932	-148.073
9283705111	-147.531	-148.07
9283705151	-147.933	-148.115
9283705191	-147.84	-148.231
9283705231	-147.804	-147.579
9283705270	-147.443	-147.45
9283705310	-147.705	-147.566
9283705350	-147.396	-148.276
9283705389	-146.873	-148.243
9283705429	-147.67	-147.816
9283705469	-147.625	-148.015
9283705509	-147.946	-147.59
9283705548	-147.972	-147.692
9283705588	-147.373	-147.414
9283705628	-147.471	-147.704
9283705668	-147.947	-147.83
9283705707	-148.117	-148.256
9283705747	-147.81	-147.333
9283705787	-147.802	-147.09
9283705827	-148.43	-147.664
9283705866	-148.405	-147.675
9283705906	-147.82	-148.199
9283705946	-147.141	-147.705
9283705986	-147.249	-147.565
9283706025	-147.57	-147.762
9283706065	-147.298	-148.106
9283706105	-147.427	-147.567
9283706144	-147.901	-147.859
9283706184	-146.983	-148.57
9283706224	-147.427	-148.395
9283706264	-147.262	-148.444
9283706303	-147.288	-147.956
9283706343	-147.47	-147.773
9283706383	-147.277	-147.297
9283706423	-147.356	-147.319
9283706462	-147.823	-147.521
9283706502	-147.88	-148.1
9283706542	-147.247	-148.141
9283706582	-147.55	-147.92
9283706621	-147.139	-147.704
9283706661	-147.597	-147.612
9283706701	-146.918	-147.573
9283706741	-147.258	-148.058
9283706780	-147.098	-147.895
9283706820	-147.246	-147.25
9283706860	-147.556	-147.48
9283706899	-147.26	-148.497
9283706939	-146.743	-147.952
9283706979	-146.95	-147.951
9283707019	-146.343	-147.747
9283707058	-147.157	-147.835
9283707098	-147.599	-147.526
9283707138	-146.907	-147.986
9283707178	-146.217	-147.36
9283707217	-147.028	-147.212
9283707257	-147.231	-147.249
9283707297	-147.437	-147.68
9283707337	-147.325	-147.813
9283707376	-147.512	-148.196
9283707416	-146.895	-147.615
9283707456	-147.196	-148.061
9283707496	-147.414	-148.414
9283707535	-147.25	-147.368
9283707575	-147.463	-147.606
9283707615	-147.514	-147.957
9283707654	-146.602	-148.338
9283707694	-147.077	-147.627
9283707734	-146.572	-147.319
9283707774	-146.864	-147.42
9283707813	-146.825	-148.091
9283707853	-147.076	-148.147
9283707893	-147.314	-147.936
9283707933	-147.227	-147.687
9283707972	-147.016	-147.66
9283708012	-147.303	-148.194
9283708052	-146.72	-147.87
9283708092	-146.596	-147.525
9283708131	-146.959	-147.256
9283708171	-147.243	-147.862
9283708211	-147.434	-147.397
9283708251	-147.213	-147.998
9283708290	-147.432	-147.799
9283708330	-147.22	-146.974
9283708370	-147.408	-147.333
9283708409	-147.166	-147.532
9283708449	-147.109	-148.181
9283708489	-147.24	-147.673
9283708529	-146.892	-148.043
9283708568	-147.203	-148.121
9283708608	-146.567	-147.83
9283708648	-147.487	-147.534
9283708688	-147.113	-147.347
9283708727	-147.325	-147.598
9283708767	-147.245	-148.139
9283708807	-146.96	-147.74
9283708847	-146.763	-147.614
9283708886	-147.231	-147.364
9283708926	-147.817	-147.571
9283708966	-146.661	-146.899
9283709005	-146.846	-146.894
9283709045	-147.304	-147.876
9283709085	-147.753	-147.535
9283709125	-147.398	-147.253
9283709164	-146.896	-146.85
9283709204	-147.265	-147.578
9283709244	-147.44	-147.295
9283709284	-146.974	-146.971
9283709323	-147.238	-147.51
9283709363	-146.947	-147.684
9283709403	-147.647	-147.38
9283709443	-147.167	-147.521
9283709482	-146.776	-146.895
9283709522	-147.302	-147.082
9283709562	-147.428	-147.332
9283709602	-146.981	-146.454
9283709641	-146.391	-146.5
9283709681	-147.004	-147.625
9283709721	-147.085	-148.275
9283709760	-147.162	-148.247
9283709800	-147.417	-148.013
9283709840	-147.246	-147.668
9283709880	-146.43	-147.642
9283709919	-146.447	-147.856
9283709959	-146.253	-147.321
9283709999	-146.336	-147.168
9283710039	-146.206	-147.709
9283710078	-147.028	-147.129
9283710118	-146.822	-147.091
9283710158	-146.835	-147.624
9283710198	-147.728	-147.656
9283710237	-147.036	-146.515
9283710277	-146.999	-147.088
9283710317	-146.519	-147.016
9283710357	-146.725	-148.074
9283710396	-147.294	-148.162
9283710436	-147.273	-147.338
9283710476	-147.314	-147.309
9283710515	-147.321	-147.167
9283710555	-146.904	-147.506
9283710595	-147.071	-147.08
9283710635	-147.574	-147.422
9283710674	-147.09	-147.374
9283710714	-146.629	-147.442
9283710754	-146.493	-146.83
9283710794	-146.403	-146.963
9283710833	-146.962	-146.915
9283710873	-147.238	-146.417
9283710913	-147.265	-147.432
9283710953	-146.967	-148.117
9283710992	-147.119	-147.457
9283711032	-146.906	-147.462
9283711072	-146.41	-147.672
9283711112	-146.836	-146.95
9283711151	-146.611	-146.47
9283711191	-147.456	-147.722
9283711231	-147.284	-147.351
9283711270	-147.112	-147.065
9283711310	-146.784	-146.696
9283711350	-146.943	-147.1
9283711390	-146.916	-147.502
9283711429	-146.223	-147.068
9283711469	-146.36	-147.238
9283711509	-145.865	-147.278
9283711549	-146.179	-147.064
9283711588	-146.531	-147.16
9283711628	-146.647	-147.005
9283711668	-146.806	-147.684
9283711708	-145.667	-147.176
9283711747	-145.583	-146.714
9283711787	-146.409	-146.586
9283711827	-146.248	-147.43
9283711867	-146.18	-147.537
9283711906	-146.533	-147.484
9283711946	-146.47	-147.389
9283711986	-146.305	-147.54
9283712025	-146.421	-146.909
9283712065	-146.41	-147.211
9283712105	-146.341	-147.242
9283712145	-146.172	-147.058
9283712184	-145.99	-147.258
9283712224	-146.328	-146.914
9283712264	-146.738	-146.983
9283712304	-146.253	-146.616
9283712343	-146.673	-147.252
9283712383	-145.866	-147.595
9283712423	-145.735	-147.206
9283712463	-146.315	-147.501
9283712502	-146.372	-147.307
9283712542	-146.787	-147.451
9283712582	-145.855	-147.581
9283712622	-146.224	-147.424
9283712661	-146.978	-146.919
9283712701	-146.311	-147.135
9283712741	-146.227	-147.568
9283712780	-146.158	-147.524
9283712820	-146.304	-146.468
9283712860	-146.759	-147.271
9283712900	-146.017	-147.535
9283712939	-146.258	-147.87
9283712979	-145.833	-147.247
9283713019	-145.728	-146.576
9283713059	-146.819	-147.1
9283713098	-147.228	-146.639
9283713138	-147.05	-146.712
9283713178	-146.639	-146.624
9283713218	-146.103	-147.185
9283713257	-146.361	-147.181
9283713297	-145.949	-147.114
9283713337	-145.477	-147.653
9283713376	-146.231	-147.333
9283713416	-146.203	-146.923
9283713456	-146.261	-146.632
9283713496	-145.719	-146.87
9283713535	-146.028	-147.145
9283713575	-146.898	-147.342
9283713615	-146.738	-146.688
9283713655	-146.468	-146.633
9283713694	-146.142	-147.139
9283713734	-146.019	-146.55
9283713774	-146.169	-146.508
9283713814	-145.777	-147.065
9283713853	-146.601	-146.988
9283713893	-146.658	-147.525
9283713933	-146.121	-146.535
9283713973	-145.893	-147.23
9283714012	-146.032	-147.365
9283714052	-146.25	-147.048
9283714092	-146.033	-146.271
9283714131	-145.74	-147.095
9283714171	-145.312	-147.115
9283714211	-146.161	-146.526
9283714251	-146.007	-146.537
9283714290	-145.796	-146.439
9283714330	-145.719	-146.668
9283714370	-145.763	-146.945
9283714410	-146.334	-146.832
9283714449	-146.285	-146.395
9283714489	-145.917	-145.872
9283714529	-146.183	-146.326
9283714569	-145.698	-146.794
9283714608	-145.887	-147.058
9283714648	-145.375	-147.092
9283714688	-145.858	-147.515
9283714728	-145.954	-147.351
9283714767	-146.445	-147.209
9283714807	-145.911	-147.577
9283714847	-145.981	-146.903
9283714886	-146.082	-146.528
9283714926	-144.951	-146.413
9283714966	-145.571	-146.461
9283715006	-146.247	-146.267
9283715045	-145.646	-146.725
9283715085	-145.7	-146.769
9283715125	-145.913	-146.878
9283715165	-146.486	-146.67
9283715204	-145.932	-146.669
9283715244	-146.625	-146.818
9283715284	-145.747	-146.583
9283715324	-146.109	-146.862
9283715363	-145.198	-146.802
9283715403	-145.658	-146.009
9283715443	-145.78	-146.554
9283715483	-146.01	-146.676
9283715522	-145.937	-146.688
9283715562	-145.944	-146.293
9283715602	-145.472	-146.572
9283715641	-146.131	-146.305
9283715681	-145.663	-145.844
9283715721	-145.924	-145.615
9283715761	-146.324	-146.289
9283715800	-146.204	-146.916
9283715840	-145.804	-146.103
9283715880	-146.186	-146.155
9283715920	-146.063	-145.526
9283715959	-146.098	-146.252
9283715999	-145.802	-146.63
9283716039	-145.865	-146.371
9283716079	-145.548	-146.585
9283716118	-145.982	-146.029
9283716158	-145.385	-146.003
9283716198	-146.112	-146.037
9283716238	-145.977	-146.798
9283716277	-145.461	-146.51
9283716317	-146.158	-145.499
9283716357	-145.302	-146.449
9283716396	-145.553	-146.638
9283716436	-145.595	-147.179
9283716476	-145.421	-146.34
9283716516	-145.468	-145.738
9283716555	-145.649	-145.642
9283716595	-146.546	-146.18
9283716635	-146.009	-146.39
9283716675	-145.821	-146.307
9283716714	-145.799	-146.935
9283716754	-146.134	-146.423
9283716794	-146.393	-145.755
9283716834	-145.548	-145.652
9283716873	-145.482	-146.584
9283716913	-145.104	-146.578
9283716953	-145.668	-146.239
9283716993	-145.296	-145.609
9283717032	-145.807	-146.329
9283717072	-145.977	-146.373
9283717112	-145.898	-146.835
9283717151	-146.014	-146.64
9283717191	-145.927	-146.446
9283717231	-145.585	-146.388
9283717271	-145.498	-145.954
9283717310	-145.149	-145.71
9283717350	-144.904	-146.199
9283717390	-145.221	-146.442
9283717430	-145.708	-146.218
9283717469	-145.874	-145.709
9283717509	-145.154	-145.971
9283717549	-145.565	-147.152
9283717589	-145.269	-147.184
9283717628	-145.915	-146.684
9283717668	-145.45	-145.782
9283717708	-144.865	-146.342
9283717747	-144.868	-146.269
9283717787	-145.676	-145.9
9283717827	-145.343	-145.786
9283717867	-145.182	-146.011
9283717906	-145.428	-146.002
9283717946	-144.843	-145.595
9283717986	-145.564	-145.942
9283718026	-145.7	-146.282
9283718065	-145.302	-146.952
9283718105	-145.249	-146.395
9283718145	-145.44	-145.766
9283718185	-145.547	-146.169
9283718224	-145.249	-146.104
9283718264	-145.788	-146.031
9283718304	-145.608	-145.517
9283718344	-145.706	-145.973
9283718383	-145.576	-146.42
9283718423	-145.452	-145.922
9283718463	-145.253	-146.464
9283718502	-145.226	-146.218
9283718542	-145.674	-146.121
9283718582	-146.005	-146.014
9283718622	-145.35	-146.426
9283718661	-145.393	-145.881
9283718701	-145.401	-145.652
9283718741	-145.297	-145.732
9283718781	-145.362	-145.952
9283718820	-145.405	-146.181
9283718860	-145.069	-145.963
9283718900	-145.189	-146.203
9283718940	-144.755	-146.364
9283718979	-144.594	-146.423
9283719019	-144.386	-146.609
9283719059	-144.564	-146.026
9283719099	-145.177	-146.281
9283719138	-145.17	-146.57
9283719178	-144.956	-145.479
9283719218	-144.9	-145.352
9283719257	-145.11	-146.511
9283719297	-145.106	-146.918
9283719337	-145.129	-146.44
9283719377	-145.278	-146.282
9283719416	-144.798	-146.206
9283719456	-145.203	-146.126
9283719496	-144.822	-146.434
9283719536	-145.423	-145.877
9283719575	-144.575	-145.804
9283719615	-144.932	-145.78
9283719655	-145.126	-146.142
9283719695	-144.151	-146.056
9283719734	-144.825	-146.356
9283719774	-144.816	-146.113
9283719814	-145.235	-146.359
9283719854	-145.493	-146.326
9283719893	-145.274	-145.855
9283719933	-145.803	-146.169
9283719973	-145.186	-146.474
9283720012	-144.123	-146.288
9283720052	-145.256	-145.741
9283720092	-145.123	-145.771
9283720132	-145.256	-146.04
9283720171	-144.863	-146.025
9283720211	-145.013	-146.174
9283720251	-144.756	-145.851
9283720291	-144.952	-146.344
9283720330	-145.014	-145.549
9283720370	-144.584	-146
9283720410	-145.022	-145.622
9283720450	-145.115	-145.897
9283720489	-145.572	-146.803
9283720529	-145.054	-146.333
9283720569	-145.317	-146.293
9283720609	-144.799	-145.458
9283720648	-145.117	-145.584
9283720688	-145.088	-146.515
9283720728	-144.961	-146.023
9283720767	-145.105	-145.748
9283720807	-144.56	-145.529
9283720847	-145.334	-145.504
9283720887	-145.273	-146.335
9283720926	-145.616	-145.789
9283720966	-144.677	-145.988
9283721006	-144.691	-145.71
9283721046	-144.631	-146.343
9283721085	-144.346	-145.858
9283721125	-144.779	-145.31
9283721165	-145.26	-145.258
9283721205	-145.04	-145.803
9283721244	-144.783	-146.026
9283721284	-145.179	-145.488
9283721324	-144.514	-145.789
9283721363	-145.086	-145.978
9283721403	-144.421	-146.185
9283721443	-144.674	-145.595
9283721483	-144.651	-145.341
9283721522	-144.144	-145.292
9283721562	-145.518	-145.449
9283721602	-145.654	-145.997
9283721642	-144.818	-146.243
9283721681	-144.668	-145.977
9283721721	-144.211	-145.926
9283721761	-144.51	-146.253
9283721801	-144.857	-146.342
9283721840	-144.668	-145.833
9283721880	-145.239	-145.248
9283721920	-144.769	-145.903
9283721960	-144.657	-145.755
9283721999	-144.965	-146.117
9283722039	-144.963	-145.931
9283722079	-144.549	-145.49
9283722118	-144.367	-145.78
9283722158	-145.323	-145.248
9283722198	-144.361	-145.453
9283722238	-144.096	-145.838
9283722277	-144.005	-145.085
9283722317	-143.775	-144.693
9283722357	-144.818	-144.741
9283722397	-144.921	-146.233
9283722436	-145.066	-144.897
9283722476	-144.324	-145.108
9283722516	-144.757	-145.757
9283722556	-144.889	-146.373
9283722595	-144.668	-145.975
9283722635	-144.651	-146.336
9283722675	-144.708	-144.99
9283722715	-144.627	-145.405
9283722754	-144.741	-145.722
9283722794	-144.916	-145.888
9283722834	-144.945	-145.89
9283722873	-144.274	-146.43
9283722913	-145.228	-146.271
9283722953	-144.507	-146.414
9283722993	-144.989	-146.198
9283723032	-144.648	-146.323
9283723072	-143.561	-145.95
9283723112	-144.45	-145.733
9283723152	-144.089	-145.93
9283723191	-144.431	-145.598
9283723231	-145.224	-145.855
9283723271	-145.026	-145.717
9283723311	-144.752	-145.137
9283723350	-144.509	-145.51
9283723390	-144.935	-145.473
9283723430	-144.345	-145.905
9283723470	-144.976	-145.575
9283723509	-144.422	-145.397
9283723549	-144.183	-145.584
9283723589	-144.443	-145.641
9283723628	-144.896	-145.286
9283723668	-145.062	-145.304
9283723708	-144.884	-146.059
9283723748	-144.272	-145.386
9283723787	-143.892	-145.808
9283723827	-144.765	-145.368
9283723867	-145.371	-145.616
9283723907	-145.297	-145.73
9283723946	-144.425	-145.344
9283723986	-143.481	-145.291
9283724026	-144.119	-145.55
9283724066	-143.614	-145.745
9283724105	-144.04	-145.289
9283724145	-144.466	-144.382
9283724185	-144.119	-144.811
9283724225	-144.111	-145.961
9283724264	-144.368	-146.276
9283724304	-143.807	-145.908
9283724344	-144.509	-145.463
9283724383	-144.014	-144.721
9283724423	-144.74	-145.052
9283724463	-144.479	-145.29
9283724503	-144.427	-145.384
9283724542	-144.365	-144.915
9283724582	-143.426	-145.352
9283724622	-144.423	-145.22
9283724662	-144.36	-145.284
9283724701	-144.358	-145.911
9283724741	-144.423	-145.645
9283724781	-144.368	-144.698
9283724821	-144.349	-145.441
9283724860	-144.216	-145.954
9283724900	-144.534	-145.511
9283724940	-144.028	-145.656
9283724980	-144.06	-145.299
9283725019	-143.717	-144.979
9283725059	-143.367	-144.932
9283725099	-144.149	-145.672
9283725138	-143.897	-145.217
9283725178	-144.073	-145.87
9283725218	-144.18	-144.853
9283725258	-144.192	-145.443
9283725297	-144.55	-144.701
9283725337	-144.311	-145.128
9283725377	-144.237	-145.274
9283725417	-144.278	-145.303
9283725456	-143.911	-144.475
9283725496	-144.018	-144.087
9283725536	-144.711	-145.185
9283725576	-144.544	-145.369
9283725615	-144.597	-145.363
9283725655	-144.105	-144.951
9283725695	-144.028	-145.316
9283725734	-144.322	-145.509
9283725774	-143.693	-145.702
9283725814	-143.725	-145.743
9283725854	-144.65	-144.684
9283725893	-144.556	-144.652
9283725933	-144.497	-145.105
9283725973	-145.061	-144.931
9283726013	-144.332	-144.678
9283726052	-144.483	-145.649
9283726092	-144.292	-145.3
9283726132	-144.107	-145
9283726172	-144	-145.17
9283726211	-144.292	-145.941
9283726251	-144.09	-145.171
9283726291	-144.257	-145.514
9283726331	-144.568	-145.681
9283726370	-144.397	-145.78
9283726410	-143.797	-145.043
9283726450	-143.882	-145.815
9283726489	-143.616	-144.716
9283726529	-144.139	-144.503
9283726569	-143.95	-144.989
9283726609	-144.358	-145.853
9283726648	-143.819	-145.608
9283726688	-143.8	-145.044
9283726728	-144.382	-145.21
9283726768	-143.479	-144.456
9283726807	-143.024	-145.207
9283726847	-143.875	-144.814
9283726887	-143.941	-144.538
9283726927	-143.64	-145.165
9283726966	-143.703	-144.895
9283727006	-144.033	-144.851
9283727046	-143.352	-144.507
9283727086	-143.479	-145.278
9283727125	-143.663	-145.129
9283727165	-143.365	-145.404
9283727205	-143.931	-145.894
9283727244	-143.546	-145.39
9283727284	-143.571	-145.494
9283727324	-143.631	-145.015
9283727364	-143.927	-145.348
9283727403	-143.069	-144.737
9283727443	-143.435	-144.9
9283727483	-144.618	-145.208
9283727523	-144.152	-145.339
9283727562	-144.014	-144.542
9283727602	-144.387	-144.71
9283727642	-143.9	-144.647
9283727682	-143.858	-145.392
9283727721	-143.653	-144.705
9283727761	-143.382	-144.716
9283727801	-143.125	-144.341
9283727841	-143.587	-144.01
9283727880	-143.859	-144.667
9283727920	-143.74	-145.619
9283727960	-143.712	-145.418
9283727999	-143.388	-145.613
9283728039	-143.139	-145.688
9283728079	-143.561	-144.889
9283728119	-143.573	-144.485
9283728158	-143.492	-145.149
9283728198	-143.242	-144.557
9283728238	-143.837	-144.654
9283728278	-143.87	-144.956
9283728317	-143.678	-144.767
9283728357	-143.878	-144.85
9283728397	-144.154	-145.229
9283728437	-143.752	-144.446
9283728476	-143.634	-144.983
9283728516	-144.227	-144.534
9283728556	-144.62	-144.44
9283728596	-144.162	-145.017
9283728635	-143.579	-144.957
9283728675	-143.96	-144.906
9283728715	-143.353	-145.175
9283728754	-143.939	-145.28
9283728794	-144.088	-144.782
9283728834	-143.456	-144.879
9283728874	-142.755	-145.118
9283728913	-143.246	-145.565
9283728953	-144.103	-144.756
9283728993	-143.515	-145.159
9283729033	-142.942	-144.634
9283729072	-143.618	-144.491
9283729112	-143.858	-145.202
9283729152	-143.237	-145.063
9283729192	-143.703	-144.23
9283729231	-143.823	-145.233
9283729271	-143.406	-145.511
9283729311	-143.036	-145.615
9283729350	-144.104	-144.636
9283729390	-144.457	-144.474
9283729430	-143.819	-144.482
9283729470	-143.534	-144.716
9283729509	-143.141	-144.353
9283729549	-143.315	-144.818
9283729589	-143.409	-144.914
9283729629	-143.54	-145.023
9283729668	-144.319	-144.675
9283729708	-143.532	-145.024
9283729748	-143.756	-144.742
9283729788	-143.485	-144.666
9283729827	-143.592	-144.472
9283729867	-143.391	-145.226
9283729907	-143.306	-145.332
9283729947	-143.504	-144.598
9283729986	-142.925	-145.103
9283730026	-143.836	-145.013
9283730066	-143.528	-143.806
9283730105	-143.441	-144.891
9283730145	-143.742	-145.117
9283730185	-143.476	-145.095
9283730225	-143.772	-145.065
9283730264	-143.017	-145.304
9283730304	-143.373	-144.667
9283730344	-143.41	-145.906
9283730384	-144.096	-144.781
9283730423	-143.462	-145.038
9283730463	-143.091	-145.279
9283730503	-143.328	-144.827
9283730543	-143.168	-144.783
9283730582	-142.986	-144.542
9283730622	-142.544	-144.779
9283730662	-142.987	-143.868
9283730702	-143.153	-144.256
9283730741	-143.322	-144.562
9283730781	-143.573	-144.734
9283730821	-143.315	-144.362
9283730860	-143.746	-144.197
9283730900	-143.074	-144.488
9283730940	-143.448	-144.16
9283730980	-143.596	-144.318
9283731019	-143.18	-144.266
9283731059	-143.775	-144.708
9283731099	-143.205	-144.241
9283731139	-142.906	-144.648
9283731178	-142.655	-144.442
9283731218	-143.137	-144.538
9283731258	-143.329	-145.091
9283731298	-143.519	-144.961
9283731337	-143.329	-144.671
9283731377	-143.446	-144.728
9283731417	-143.421	-144.078
9283731457	-142.917	-144.434
9283731496	-143.293	-145.222
9283731536	-143.484	-144.929
9283731576	-143.379	-144.534
9283731615	-143.516	-143.943
9283731655	-143.477	-143.754
9283731695	-143.91	-144.681
9283731735	-143.322	-144.736
9283731774	-143.118	-144.33
9283731814	-143.092	-143.629
9283731854	-142.899	-143.987
9283731894	-143.114	-144.368
9283731933	-142.57	-144.551
9283731973	-142.727	-145.171
9283732013	-143.835	-144.828
9283732053	-143.148	-145.067
9283732092	-142.478	-144.821
9283732132	-142.543	-144.64
9283732172	-143.302	-144.55
9283732212	-143.119	-143.949
9283732251	-143.027	-143.845
9283732291	-143.539	-144.6
9283732331	-142.9	-144.315
9283732370	-142.774	-144.059
9283732410	-143.248	-144.131
9283732450	-142.994	-144.165
9283732490	-143.156	-144.826
9283732529	-143.711	-143.769
9283732569	-143.378	-144.445
9283732609	-143.625	-144.045
9283732649	-143.123	-145.01
9283732688	-143.077	-144.166
9283732728	-143.26	-144.525
9283732768	-142.373	-144.216
9283732808	-143.029	-144.369
9283732847	-142.906	-144.412
9283732887	-142.549	-144.6
9283732927	-143.193	-144.541
9283732967	-142.778	-144.672
9283733006	-142.974	-144.79
9283733046	-142.951	-144.741
9283733086	-142.717	-144.359
9283733125	-142.389	-144.051
9283733165	-143.076	-144.847
9283733205	-143.504	-144.31
9283733245	-143.139	-143.956
9283733284	-143.376	-144.118
9283733324	-142.86	-144.262
9283733364	-142.921	-144.686
9283733404	-143.806	-144.565
9283733443	-143.488	-144.757
9283733483	-143.348	-144.931
9283733523	-142.673	-144.464
9283733563	-141.758	-144.592
9283733602	-142.662	-144.307
9283733642	-142.183	-144.909
9283733682	-142.848	-144.33
9283733721	-143.582	-143.798
9283733761	-142.854	-144.382
9283733801	-142.994	-144.179
9283733841	-143.109	-144.386
9283733880	-142.574	-144.383
9283733920	-142.919	-144.04
9283733960	-143.452	-144.692
9283734000	-143.289	-144.641
9283734039	-143.135	-145.271
9283734079	-142.266	-144.327
9283734119	-142.455	-144.024
9283734159	-143.206	-143.573
9283734198	-142.876	-144.863
9283734238	-143.243	-144.434
9283734278	-143.446	-144.127
9283734318	-142.685	-143.811
9283734357	-142.422	-144.732
9283734397	-142.388	-144.704
9283734437	-142.221	-143.971
9283734476	-142.795	-143.469
9283734516	-143.277	-143.499
9283734556	-142.943	-143.829
9283734596	-142.704	-144.565
9283734635	-142.684	-144.108
9283734675	-141.873	-144.985
9283734715	-141.947	-144.367
9283734755	-142.719	-144.228
9283734794	-142.78	-143.921
9283734834	-142.73	-143.57
9283734874	-143.083	-144.196
9283734914	-142.654	-144.192
9283734953	-142.732	-143.778
9283734993	-142.455	-144.129
9283735033	-141.922	-144.009
9283735073	-141.952	-144.445
9283735112	-141.282	-144.345
9283735152	-142.139	-144.584
9283735192	-141.766	-144.371
9283735231	-142.358	-145.018
9283735271	-142.638	-145.28
9283735311	-142.277	-144.584
9283735351	-142.683	-144.334
9283735390	-142.439	-143.989
9283735430	-142.44	-144.248
9283735470	-142.585	-144.807
9283735510	-141.923	-144.251
9283735549	-142.255	-144.224
9283735589	-142.48	-144.282
9283735629	-142.318	-143.362
9283735669	-142.563	-143.141
9283735708	-142.712	-144.341
9283735748	-143.287	-143.704
9283735788	-142.532	-143.966
9283735828	-142.584	-144.593
9283735867	-142.162	-144.098
9283735907	-141.913	-144.093
9283735947	-142.466	-143.875
9283735986	-142.648	-144.201
9283736026	-142.074	-143.75
9283736066	-142.28	-144.638
9283736106	-142.063	-144.697
9283736145	-142.31	-143.799
9283736185	-142.084	-144.251
9283736225	-142.003	-143.975
9283736265	-142.373	-144.192
9283736304	-142.578	-143.697
9283736344	-142.295	-143.753
9283736384	-142.207	-143.818
9283736424	-142.069	-143.872
9283736463	-142.519	-143.923
9283736503	-142.327	-144.683
9283736543	-142.568	-143.757
9283736583	-142.615	-144.056
9283736622	-142.848	-144.582
9283736662	-142.971	-144.776
9283736702	-142.419	-143.811
9283736741	-142.71	-144.032
9283736781	-142.297	-143.651
9283736821	-142.01	-144.239
9283736861	-142.035	-143.944
9283736900	-141.968	-143.806
9283736940	-142.093	-144.487
9283736980	-142.203	-143.676
9283737020	-142.307	-143.711
9283737059	-142.418	-143.963
9283737099	-143.122	-143.97
9283737139	-142.713	-144.169
9283737179	-142.507	-143.997
9283737218	-143.23	-144.384
9283737258	-142.281	-143.74
9283737298	-141.991	-143.439
9283737338	-142.039	-144.263
9283737377	-142.352	-144.523
9283737417	-142.089	-144.522
9283737457	-141.724	-144.043
9283737496	-141.853	-144.127
9283737536	-141.976	-144.274
9283737576	-141.628	-144.31
9283737616	-142.388	-143.923
9283737655	-142.305	-144.32
9283737695	-142.3	-143.576
9283737735	-142.863	-143.676
[truncated: 2,093 more rows]

## Sheet: 1c bottom
B (Gauss)	f=f_R
3329	-142.925
3329.05	-142.84
3329.1	-142.871
3329.15	-142.798
3329.2	-142.791
3329.25	-142.902
3329.3	-142.83
3329.35	-142.838
3329.4	-142.788
3329.45	-142.852
3329.5	-142.72
3329.55	-142.716
3329.6	-142.759
3329.65	-142.784
3329.7	-142.757
3329.75	-142.826
3329.8	-142.777
3329.85	-142.798
3329.9	-142.706
3329.95	-142.689
3330	-142.45
3330.05	-142.479
3330.1	-142.377
3330.15	-142.444
3330.2	-142.48
3330.25	-142.687
3330.3	-142.702
3330.35	-142.757
3330.4	-142.722
3330.45	-142.842
3330.5	-142.809
3330.55	-142.958
3330.6	-142.834
3330.65	-142.743
3330.7	-142.79
3330.75	-142.752
3330.8	-142.854
3330.85	-142.902
3330.9	-142.923
3330.95	-142.901
3331	-142.909
3331.05	-142.866
3331.1	-142.911
3331.15	-142.7
3331.2	-142.61
3331.25	-142.826
3331.3	-142.546
3331.35	-142.596
3331.4	-142.394
3331.45	-142.351
3331.5	-141.912
3331.55	-141.333
3331.6	-140.866
3331.65	-141.09
3331.7	-141.487
3331.75	-142.052
3331.8	-142.161
3331.85	-142.408
3331.9	-142.426
3331.95	-142.438
3332	-142.486
3332.05	-142.607
3332.1	-142.614
3332.15	-142.588
3332.2	-142.791
3332.25	-142.778
3332.3	-142.705
3332.35	-142.669
3332.4	-142.735
3332.45	-142.737
3332.5	-142.776
3332.55	-142.8
3332.6	-142.672
3332.65	-142.752
3332.7	-142.762
3332.75	-142.71
3332.8	-142.797
3332.85	-142.645
3332.9	-142.634
3332.95	-142.435
3333	-142.573
3333.05	-142.555
3333.1	-142.606
3333.15	-142.519
3333.2	-142.684
3333.25	-142.673
3333.3	-142.808
3333.35	-142.857
3333.4	-142.887
3333.45	-142.907
3333.5	-143.024
3333.55	-143.079
3333.6	-142.981
3333.65	-143.016
3333.7	-143.032
3333.75	-143.003
3333.8	-142.886
3333.85	-142.925
3333.9	-142.988
3333.95	-143.009
3334	-143.005
3334.05	-143.155
3334.1	-143.073
3334.15	-143.278
3334.2	-143.083
3334.25	-143.086
3334.3	-143.082
3334.35	-143.118
3334.4	-143.053
3334.45	-143.079
3334.5	-142.97
3334.55	-142.921
3334.6	-142.844
3334.65	-142.847
3334.7	-142.805
3334.75	-142.835
3334.8	-142.757
3334.85	-142.814
3334.9	-142.701
3334.95	-142.844
3335	-142.701

## Sheet: 2a
-70	-70	-70	-70	-70	-70	-70	-70	-70	-70	-70	-70	-70	-70	-70	-70	-70	-70	-70	-70	-70	-70	-70	-70	-70	-70	-70	-70	-70	-70	-70	-70	-70	-70	-70	-70	-70	-70	-70	-70	-70	-70	-70	-70	-70	-70	-70	-70	-70	-70
-70	-70	-70	-70	-70	-70	-70	-70	-70	-70	-70	-70	-70	-70	-70	-70	-70	-70	-70	-70	-70	-70	-70	-70	-70	-70	-70	-70	-70	-70	-70	-70	-70	-70	-70	-70	-70	-70	-70	-70	-70	-70	-70	-70	-70	-70	-70	-70	-70	-70
-70	-70	-70	-70	-70	-70	-70	-70	-70	-70	-70	-70	-70	-70	-70	-70	-70	-70	-70	-70	-70	-70	-70	-70	-70	-70	-70	-70	-70	-70	-70	-70	-70	-70	-70	-70	-70	-70	-70	-70	-70	-70	-70	-70	-70	-70	-70	-70	-70	-70
-70	-70	-70	-70	-70	-70	-70	-70	-70	-70	-70	-70	-70	-70	-70	-70	-70	-70	-70	-70	-70	-70	-70	-70	-70	-70	-70	-70	-70	-70	-70	-70	-70	-70	-70	-70	-70	-70	-70	-70	-70	-70	-70	-70	-70	-70	-70	-70	-70	-70
-70	-70	-70	-70	-70	-70	-70	-70	-70	-70	-70	-70	-70	-70	-70	-70	-70	-70	-70	-70	-70	-70	-70	-70	-70	-70	-70	-70	-70	-70	-70	-70	-70	-70	-70	-70	-70	-70	-70	-70	-70	-70	-70	-70	-70	-70	-70	-70	-70	-70
-70	-70	-70	-70	-70	-70	-70	-70	-70	-70	-70	-70	-70	-70	-70	-70	-70	-70	-70	-70	-70	-70	-70	-70	-70	-70	-70	-70	-70	-70	-70	-70	-70	-70	-70	-70	-70	-70	-70	-70	-70	-70	-70	-70	-70	-70	-70	-70	-70	-70
-70	-70	-70	-70	-70	-70	-70	-70	-70	-70	-70	-70	-70	-70	-70	-70	-70	-70	-70	-70	-70	-70	-70	-70	-70	-70	-70	-70	-70	-70	-70	-70	-70	-70	-70	-70	-70	-70	-70	-70	-70	-70	-70	-70	-70	-70	-70	-70	-70	-70
-70	-70	-70	-70	-70	-70	-70	-70	-70	-70	-70	-70	-70	-70	-70	-70	-70	-70	-70	-70	-70	-70	-70	-70	-70	-70	-70	-70	-70	-70	-70	-70	-70	-70	-70	-70	-70	-70	-70	-70	-70	-70	-70	-70	-70	-70	-70	-70	-70	-70
-70	-70	-70	-70	-70	-70	-70	-70	-70	-70	-70	-70	-70	-70	-70	-70	-70	-70	-70	-70	-70	-70	-70	-70	-70	-70	-70	-70	-70	-70	-70	-70	-70	-70	-70	-70	-70	-70	-70	-70	-70	-70	-70	-70	-70	-70	-70	-70	-70	-70
-70	-70	-70	-70	-70	-70	-70	-70	-70	-70	-70	-70	-70	-70	-70	-70	-70	-70	-70	-70	-70	-70	-70	-70	-70	-70	-70	-70	-70	-70	-70	-70	-70	-70	-70	-70	-70	-70	-70	-70	-70	-70	-70	-70	-70	-70	-70	-70	-70	-70
-70	-70	-70	-70	-70	-70	-70	-70	-70	-70	-70	-70	-70	-70	-70	-70	-70	-70	-70	-70	-70	-70	-70	-70	-70	-70	-70	-70	-70	-70	-70	-70	-70	-70	-70	-70	-70	-70	-70	-70	-70	-70	-70	-70	-70	-70	-70	-70	-70	-70
-70	-70	-70	-70	-70	-70	-70	-70	-70	-70	-70	-70	-70	-70	-70	-70	-70	-70	-70	-70	-70	-70	-70	-70	-70	-70	-70	-70	-70	-70	-70	-70	-70	-70	-70	-70	-70	-70	-70	-70	-70	-70	-70	-70	-70	-70	-70	-70	-70	-70
-70	-70	-70	-70	-70	-70	-70	-70	-70	-70	-70	-70	-70	-70	-70	-70	-70	-70	-70	-70	-70	-70	-70	-70	-70	-70	-70	-70	-70	-70	-70	-70	-70	-70	-70	-70	-70	-70	-70	-70	-70	-70	-70	-70	-70	-70	-70	-70	-70	-70
-70	-70	-70	-70	-70	-70	-70	-70	-70	-70	-70	-70	-70	-70	-70	-70	-70	-70	-70	-70	-70	-70	-70	-70	-70	-70	-70	-70	-70	-70	-70	-70	-70	-70	-70	-70	-70	-70	-70	-70	-70	-70	-70	-70	-70	-70	-70	-70	-70	-70
-70	-70	-70	-70	-70	-70	-70	-70	-70	-70	-70	-70	-70	-70	-70	-70	-70	-70	-70	-70	-70	-70	-70	-70	-70	-70	-70	-70	-70	-70	-70	-70	-70	-70	-70	-70	-70	-70	-70	-70	-70	-70	-70	-70	-70	-70	-70	-70	-70	-70
-70	-70	-70	-70	-70	-70	-70	-70	-70	-70	-70	-70	-70	-70	-70	-70	-70	-70	-70	-70	-70	-70	-70	-70	-70	-70	-70	-70	-70	-70	-70	-70	-70	-70	-70	-70	-70	-70	-70	-70	-70	-70	-70	-70	-70	-70	-70	-70	-70	-70
-70	-70	-70	-70	-70	-70	-70	-70	-70	-70	-70	-70	-70	-70	-70	-70	-70	-70	-70	-70	-70	-70	-70	-70	-70	-70	-70	-70	-70	-70	-70	-70	-70	-70	-70	-70	-70	-70	-70	-70	-70	-70	-70	-70	-70	-70	-70	-70	-70	-70
-70	-70	-70	-70	-70	-70	-70	-70	-70	-70	-70	-70	-70	-70	-70	-70	-70	-70	-70	-70	-70	-70	-70	-70	-70	-70	-70	-70	-70	-70	-70	-70	-70	-70	-70	-70	-70	-70	-70	-70	-70	-70	-70	-70	-70	-70	-70	-70	-70	-70
-70	-70	-70	-70	-70	-70	-70	-70	-70	-70	-70	-70	-70	-70	-70	-70	-70	-70	-70	-70	-70	-70	-70	-70	-70	-70	-70	-70	-70	-70	-70	-70	-70	-70	-70	-70	-70	-70	-70	-70	-70	-70	-70	-70	-70	-70	-70	-70	-70	-70
-70	-70	-70	-70	-70	-70	-70	-70	-70	-70	-70	-70	-70	-70	-70	-70	-70	-70	-70	-70	-70	-70	-70	-70	-70	-70	-70	-70	-70	-70	-70	-70	-70	-70	-70	-70	-70	-70	-70	-70	-70	-70	-70	-70	-70	-70	-70	-70	-70	-70
-70	-70	-70	-70	-70	-70	-70	-70	-70	-70	-70	-70	-70	-70	-70	-70	-70	-70	-70	-70	-70	-70	-70	-70	-70	-70	-70	-70	-70	-70	-70	-70	-70	-70	-70	-70	-70	-70	-70	-70	-70	-70	-70	-70	-70	-70	-70	-70	-70	-70
-70	-70	-70	-70	-70	-70	-70	-70	-70	-70	-70	-70	-70	-70	-70	-70	-70	-70	-70	-70	-70	-70	-70	-70	-70	-70	-70	-70	-70	-70	-70	-70	-70	-70	-70	-70	-70	-70	-70	-70	-70	-70	-70	-70	-70	-70	-70	-70	-70	-70
-70	-70	-70	-70	-70	-70	-70	-70	-70	-70	-70	-70	-70	-70	-70	-70	-70	-70	-70	-70	-70	-70	-70	-70	-70	-70	-70	-70	-70	-70	-70	-70	-70	-70	-70	-70	-70	-70	-70	-70	-70	-70	-70	-70	-70	-70	-70	-70	-70	-70
-70	-70	-70	-70	-70	-70	-70	-70	-70	-70	-70	-70	-70	-70	-70	-70	-70	-70	-70	-70	-70	-70	-70	-70	-70	-70	-70	-70	-70	-70	-70	-70	-70	-70	-70	-70	-70	-70	-70	-70	-70	-70	-70	-70	-70	-70	-70	-70	-70	-70
-70	-70	-70	-70	-70	-70	-70	-70	-70	-70	-70	-70	-70	-70	-70	-70	-70	-70	-70	-70	-70	-70	-70	-70	-70	-70	-70	-70	-70	-70	-70	-70	-70	-70	-70	-70	-70	-70	-70	-70	-70	-70	-70	-70	-70	-70	-70	-70	-70	-70
-70	-70	-70	-70	-70	-70	-70	-70	-70	-70	-70	-70	-70	-70	-70	-70	-70	-70	-70	-70	-70	-70	-70	-70	-70	-70	-70	-70	-70	-70	-70	-70	-70	-70	-70	-70	-70	-70	-70	-70	-70	-70	-70	-70	-70	-70	-70	-70	-70	-70
-70	-70	-70	-70	-70	-70	-70	-70	-70	-70	-70	-70	-70	-70	-70	-70	-70	-70	-70	-70	-70	-70	-70	-70	-70	-70	-70	-70	-70	-70	-70	-70	-70	-70	-70	-70	-70	-70	-70	-70	-70	-70	-70	-70	-70	-70	-70	-70	-70	-70
-70	-70	-70	-70	-70	-70	-70	-70	-70	-70	-70	-70	-70	-70	-70	-70	-70	-70	-70	-70	-70	-70	-70	-70	-70	-70	-70	-70	-70	-70	-70	-70	-70	-70	-70	-70	-70	-70	-70	-70	-70	-70	-70	-70	-70	-70	-70	-70	-70	-70
-70	-70	-70	-70	-70	-70	-70	-70	-70	-70	-70	-70	-70	-70	-70	-70	-70	-70	-70	-70	-70	-70	-70	-70	-70	-70	-70	-70	-70	-70	-70	-70	-70	-70	-70	-70	-70	-70	-70	-70	-70	-70	-70	-70	-70	-70	-70	-70	-70	-70
-70	-70	-70	-70	-70	-70	-70	-70	-70	-70	-70	-70	-70	-70	-70	-70	-70	-70	-70	-70	-70	-70	-70	-70	-70	-70	-70	-70	-70	-70	-70	-70	-70	-70	-70	-70	-70	-70	-70	-70	-70	-70	-70	-70	-70	-70	-70	-70	-70	-70
-70	-70	-70	-70	-70	-70	-70	-70	-70	-70	-70	-70	-70	-70	-70	-70	-70	-70	-70	-70	-70	-70	-70	-70	-70	-70	-70	-70	-70	-70	-70	-70	-70	-70	-70	-70	-70	-70	-70	-70	-70	-70	-70	-70	-70	-70	-70	-70	-70	-70
-70	-70	-70	-70	-70	-70	-70	-70	-70	-70	-70	-70	-70	-70	-70	-70	-70	-70	-70	-70	-70	-70	-70	-70	-70	-70	-70	-70	-70	-70	-70	-70	-70	-70	-70	-70	-70	-70	-70	-70	-70	-70	-70	-70	-70	-70	-70	-70	-70	-70
-70	-70	-70	-70	-70	-70	-70	-70	-70	-70	-70	-70	-70	-70	-70	-70	-70	-70	-70	-70	-70	-70	-70	-70	-70	-70	-70	-70	-70	-70	-70	-70	-70	-70	-70	-70	-70	-70	-70	-70	-70	-70	-70	-70	-70	-70	-70	-70	-70	-70
-70	-70	-70	-70	-70	-70	-70	-70	-70	-70	-70	-70	-70	-70	-70	-70	-70	-70	-70	-70	-70	-70	-70	-70	-70	-70	-70	-70	-70	-70	-70	-70	-70	-70	-70	-70	-70	-70	-70	-70	-70	-70	-70	-70	-70	-70	-70	-70	-70	-70
-70	-70	-70	-70	-70	-70	-70	-70	-70	-70	-70	-70	-70	-70	-70	-70	-70	-70	-70	-70	-70	-70	-70	-70	-70	-70	-70	-70	-70	-70	-70	-70	-70	-70	-70	-70	-70	-70	-70	-70	-70	-70	-70	-70	-70	-70	-70	-70	-70	-70
-70	-70	-70	-70	-70	-70	-70	-70	-70	-70	-70	-70	-70	-70	-70	-70	-70	-70	-70	-70	-70	-70	-70	-70	-70	-70	-70	-70	-70	-70	-70	-70	-70	-70	-70	-70	-70	-70	-70	-70	-70	-70	-70	-70	-70	-70	-70	-70	-70	-70
-70	-70	-70	-70	-70	-70	-70	-70	-70	-70	-70	-70	-70	-70	-70	-70	-70	-70	-70	-70	-70	-70	-70	-70	-70	-70	-70	-70	-70	-70	-70	-70	-70	-70	-70	-70	-70	-70	-70	-70	-70	-70	-70	-70	-70	-70	-70	-70	-70	-70
-70	-70	-70	-70	-70	-70	-70	-70	-70	-70	-70	-70	-70	-70	-70	-70	-70	-70	-70	-70	-70	-70	-70	-70	-70	-70	-70	-70	-70	-70	-70	-70	-70	-70	-70	-70	-70	-70	-70	-70	-70	-70	-70	-70	-70	-70	-70	-70	-70	-70
-70	-70	-70	-70	-70	-70	-70	-70	-70	-70	-70	-70	-70	-70	-70	-70	-70	-70	-70	-70	-70	-70	-70	-70	-70	-70	-70	-70	-70	-70	-70	-70	-70	-70	-70	-70	-70	-70	-70	-70	-70	-70	-70	-70	-70	-70	-70	-70	-70	-70
-70	-70	-70	-70	-70	-70	-70	-70	-70	-70	-70	-70	-70	-70	-70	-70	-70	-70	-70	-70	-70	-70	-70	-70	-70	-70	-70	-70	-70	-70	-70	-70	-70	-70	-70	-70	-70	-70	-70	-70	-70	-70	-70	-70	-70	-70	-70	-70	-70	-70
-70	-70	-70	-70	-70	-70	-70	-70	-70	-70	-70	-70	-70	-70	-70	-70	-70	-70	-70	-70	-70	-70	-70	-70	-70	-70	-70	-70	-70	-70	-70	-70	-70	-70	-70	-70	-70	-70	-70	-70	-70	-70	-70	-70	-70	-70	-70	-70	-70	-70
-70	-70	-70	-70	-70	-70	-70	-70	-70	-70	-70	-70	-70	-70	-70	-70	-70	-70	-70	-70	-70	-70	-70	-70	-70	-70	-70	-70	-70	-70	-70	-70	-70	-70	-70	-70	-70	-70	-70	-70	-70	-70	-70	-70	-70	-70	-70	-70	-70	-70
-70	-70	-70	-70	-70	-70	-70	-70	-70	-70	-70	-70	-70	-70	-70	-70	-70	-70	-70	-70	-70	-70	-70	-70	-70	-70	-70	-70	-70	-70	-70	-70	-70	-70	-70	-70	-70	-70	-70	-70	-70	-70	-70	-70	-70	-70	-70	-70	-70	-70
-70	-70	-70	-70	-70	-70	-70	-70	-70	-70	-70	-70	-70	-70	-70	-70	-70	-70	-70	-70	-70	-70	-70	-70	-70	-70	-70	-70	-70	-70	-70	-70	-70	-70	-70	-70	-70	-70	-70	-70	-70	-70	-70	-70	-70	-70	-70	-70	-70	-70
-70	-70	-70	-70	-70	-70	-70	-70	-70	-70	-70	-70	-70	-70	-70	-70	-70	-70	-70	-70	-70	-70	-70	-70	-70	-70	-70	-70	-70	-70	-70	-70	-70	-70	-70	-70	-70	-70	-70	-70	-70	-70	-70	-70	-70	-70	-70	-70	-70	-70
-70	-70	-70	-70	-70	-70	-70	-70	-70	-70	-70	-70	-70	-70	-70	-70	-70	-70	-70	-70	-70	-70	-70	-70	-70	-70	-70	-70	-70	-70	-70	-70	-70	-70	-70	-70	-70	-70	-70	-70	-70	-70	-70	-70	-70	-70	-70	-70	-70	-70
-70	-70	-70	-70	-70	-70	-70	-70	-70	-70	-70	-70	-70	-70	-70	-70	-70	-70	-70	-70	-70	-70	-70	-70	-70	-70	-70	-70	-70	-70	-70	-70	-70	-70	-70	-70	-70	-70	-70	-70	-70	-70	-70	-70	-70	-70	-70	-70	-70	-70
-70	-70	-70	-70	-70	-70	-70	-70	-70	-70	-70	-70	-70	-70	-70	-70	-70	-70	-70	-70	-70	-70	-70	-70	-70	-70	-70	-70	-70	-70	-70	-70	-70	-70	-70	-70	-70	-70	-70	-70	-70	-70	-70	-70	-70	-70	-70	-70	-70	-70
-70	-70	-70	-70	-70	-70	-70	-70	-70	-70	-70	-70	-70	-70	-70	-70	-70	-70	-70	-70	-70	-70	-70	-70	-70	-70	-70	-70	-70	-70	-70	-70	-70	-70	-70	-70	-70	-70	-70	-70	-70	-70	-70	-70	-70	-70	-70	-70	-70	-70
-70	-70	-70	-70	-70	-70	-70	-70	-70	-70	-70	-70	-70	-70	-70	-70	-70	-70	-70	-70	-70	-70	-70	-70	-70	-70	-70	-70	-70	-70	-70	-70	-70	-70	-70	-70	-70	-70	-70	-70	-70	-70	-70	-70	-70	-70	-70	-70	-70	-70
-70	-70	-70	-70	-70	-70	-70	-70	-70	-70	-70	-70	-70	-70	-70	-70	-70	-70	-70	-70	-70	-70	-70	-70	-70	-70	-70	-70	-70	-70	-70	-70	-70	-70	-70	-70	-70	-70	-70	-70	-70	-70	-70	-70	-70	-70	-70	-70	-70	-70
-70	-70	-70	-70	-70	-70	-70	-70	-70	-70	-70	-70	-70	-70	-70	-70	-70	-70	-70	-70	-70	-70	-70	-70	-70	-70	-70	-70	-70	-70	-70	-70	-70	-70	-70	-70	-70	-70	-70	-70	-70	-70	-70	-70	-70	-70	-70	-70	-70	-70
-70	-70	-70	-70	-70	-70	-70	-70	-70	-70	-70	-70	-70	-70	-70	-70	-70	-70	-70	-70	-70	-70	-70	-70	-70	-70	-70	-70	-70	-70	-70	-70	-70	-70	-70	-70	-70	-70	-70	-70	-70	-70	-70	-70	-70	-70	-70	-70	-70	-70
-70	-70	-70	-70	-70	-70	-70	-70	-70	-70	-70	-70	-70	-70	-70	-70	-70	-70	-70	-70	-70	-70	-70	-70	-70	-70	-70	-70	-70	-70	-70	-70	-70	-70	-70	-70	-70	-70	-70	-70	-70	-70	-70	-70	-70	-70	-70	-70	-70	-70
-70	-70	-70	-70	-70	-70	-70	-70	-70	-70	-70	-70	-70	-70	-70	-70	-70	-70	-70	-70	-70	-70	-70	-70	-70	-70	-70	-70	-70	-70	-70	-70	-70	-70	-70	-70	-70	-70	-70	-70	-70	-70	-70	-70	-70	-70	-70	-70	-70	-70
-70	-70	-70	-70	-70	-70	-70	-70	-70	-70	-70	-70	-70	-70	-70	-70	-70	-70	-70	-70	-70	-70	-70	-70	-70	-70	-70	-70	-70	-70	-70	-70	-70	-70	-70	-70	-70	-70	-70	-70	-70	-70	-70	-70	-70	-70	-70	-70	-70	-70
-70	-70	-70	-70	-70	-70	-70	-70	-70	-70	-70	-70	-70	-70	-70	-70	-70	-70	-70	-70	-70	-70	-70	-70	-70	-70	-70	-70	-70	-70	-70	-70	-70	-70	-70	-70	-70	-70	-70	-70	-70	-70	-70	-70	-70	-70	-70	-70	-70	-70
-70	-70	-70	-70	-70	-70	-70	-70	-70	-70	-70	-70	-70	-70	-70	-70	-70	-70	-70	-70	-70	-70	-70	-70	-70	-70	-70	-70	-70	-70	-70	-70	-70	-70	-70	-70	-70	-70	-70	-70	-70	-70	-70	-70	-70	-70	-70	-70	-70	-70
-70	-70	-70	-70	-70	-70	-70	-70	-70	-70	-70	-70	-70	-70	-70	-70	-70	-70	-70	-70	-70	-70	-70	-70	-70	-70	-70	-70	-70	-70	-70	-70	-70	-70	-70	-70	-70	-70	-70	-70	-70	-70	-70	-70	-70	-70	-70	-70	-70	-70
-70	-70	-70	-70	-70	-70	-70	-70	-70	-70	-70	-70	-70	-70	-70	-70	-70	-70	-70	-70	-70	-70	-70	-70	-70	-70	-70	-70	-70	-70	-70	-70	-70	-70	-70	-70	-70	-70	-70	-70	-70	-70	-70	-70	-70	-70	-70	-70	-70	-70
-70	-70	-70	-70	-70	-70	-70	-70	-70	-70	-70	-70	-70	-70	-70	-70	-70	-70	-70	-70	-70	-70	-70	-70	-70	-70	-70	-70	-70	-70	-70	-70	-70	-70	-70	-70	-70	-70	-70	-70	-70	-70	-70	-70	-70	-70	-70	-70	-70	-70
-70	-70	-70	-70	-70	-70	-70	-70	-70	-70	-70	-70	-70	-70	-70	-70	-70	-70	-70	-70	-70	-70	-70	-70	-70	-70	-70	-70	-70	-70	-70	-70	-70	-70	-70	-70	-70	-70	-70	-70	-70	-70	-70	-70	-70	-70	-70	-70	-70	-70
-70	-70	-70	-70	-70	-70	-70	-70	-70	-70	-70	-70	-70	-70	-70	-70	-70	-70	-70	-70	-70	-70	-70	-70	-70	-70	-70	-70	-70	-70	-70	-70	-70	-70	-70	-70	-70	-70	-70	-70	-70	-70	-70	-70	-70	-70	-70	-70	-70	-70
-70	-70	-70	-70	-70	-70	-70	-70	-70	-70	-70	-70	-70	-70	-70	-70	-70	-70	-70	-70	-70	-70	-70	-70	-70	-70	-70	-70	-70	-70	-70	-70	-70	-70	-70	-70	-70	-70	-70	-70	-70	-70	-70	-70	-70	-70	-70	-70	-70	-70
-70	-70	-70	-70	-70	-70	-70	-70	-70	-70	-70	-70	-70	-70	-70	-70	-70	-70	-70	-70	-70	-70	-70	-70	-70	-70	-70	-70	-70	-70	-70	-70	-70	-70	-70	-70	-70	-70	-70	-70	-70	-70	-70	-70	-70	-70	-70	-70	-70	-70
-70	-70	-70	-70	-70	-70	-70	-70	-70	-70	-70	-70	-70	-70	-70	-70	-70	-70	-70	-70	-70	-70	-70	-70	-70	-70	-70	-70	-70	-70	-70	-70	-70	-70	-70	-70	-70	-70	-70	-70	-70	-70	-70	-70	-70	-70	-70	-70	-70	-70
-70	-70	-70	-70	-70	-70	-70	-70	-70	-70	-70	-70	-70	-70	-70	-70	-70	-70	-70	-70	-70	-70	-70	-70	-70	-70	-70	-70	-70	-70	-70	-70	-70	-70	-70	-70	-70	-70	-70	-70	-70	-70	-70	-70	-70	-70	-70	-70	-70	-70
-70	-70	-70	-70	-70	-70	-70	-70	-70	-70	-70	-70	-70	-70	-70	-70	-70	-70	-70	-70	-70	-70	-70	-70	-70	-70	-70	-70	-70	-70	-70	-70	-70	-70	-70	-70	-70	-70	-70	-70	-70	-70	-70	-70	-70	-70	-70	-70	-70	-70
-70	-70	-70	-70	-70	-70	-70	-70	-70	-70	-70	-70	-70	-70	-70	-70	-70	-70	-70	-70	-70	-70	-70	-70	-70	-70	-70	-70	-70	-70	-70	-70	-70	-70	-70	-70	-70	-70	-70	-70	-70	-70	-70	-70	-70	-70	-70	-70	-70	-70
-70	-70	-70	-70	-70	-70	-70	-70	-70	-70	-70	-70	-70	-70	-70	-70	-70	-70	-70	-70	-70	-70	-70	-70	-70	-70	-70	-70	-70	-70	-70	-70	-70	-70	-70	-70	-70	-70	-70	-70	-70	-70	-70	-70	-70	-70	-70	-70	-70	-70
-70	-70	-70	-70	-70	-70	-70	-70	-70	-70	-70	-70	-70	-70	-70	-70	-70	-70	-70	-70	-70	-70	-70	-70	-70	-70	-70	-70	-70	-70	-70	-70	-70	-70	-70	-70	-70	-70	-70	-70	-70	-70	-70	-70	-70	-70	-70	-70	-70	-70
-70	-70	-70	-70	-70	-70	-70	-70	-70	-70	-70	-70	-70	-70	-70	-70	-70	-70	-70	-70	-70	-70	-70	-70	-70	-70	-70	-70	-70	-70	-70	-70	-70	-70	-70	-70	-70	-70	-70	-70	-70	-70	-70	-70	-70	-70	-70	-70	-70	-70
-70	-70	-70	-70	-70	-70	-70	-70	-70	-70	-70	-70	-70	-70	-70	-70	-70	-70	-70	-70	-70	-70	-70	-70	-70	-70	-70	-70	-70	-70	-70	-70	-70	-70	-70	-70	-70	-70	-70	-70	-70	-70	-70	-70	-70	-70	-70	-70	-70	-70
-70	-70	-70	-70	-70	-70	-70	-70	-70	-70	-70	-70	-70	-70	-70	-70	-70	-70	-70	-70	-70	-70	-70	-70	-70	-70	-70	-70	-70	-70	-70	-70	-70	-70	-70	-70	-70	-70	-70	-70	-70	-70	-70	-70	-70	-70	-70	-70	-70	-70
-70	-70	-70	-70	-70	-70	-70	-70	-70	-70	-70	-70	-70	-70	-70	-70	-70	-70	-70	-70	-70	-70	-70	-70	-70	-70	-70	-70	-70	-70	-70	-70	-70	-70	-70	-70	-70	-70	-70	-70	-70	-70	-70	-70	-70	-70	-70	-70	-70	-70
-70	-70	-70	-70	-70	-70	-70	-70	-70	-70	-70	-70	-70	-70	-70	-70	-70	-70	-70	-70	-70	-70	-70	-70	-70	-70	-70	-70	-70	-70	-70	-70	-70	-70	-70	-70	-70	-70	-70	-70	-70	-70	-70	-70	-70	-70	-70	-70	-70	-70
-70	-70	-70	-70	-70	-70	-70	-70	-70	-70	-70	-70	-70	-70	-70	-70	-70	-70	-70	-70	-70	-70	-70	-70	-70	-70	-70	-70	-70	-70	-70	-70	-70	-70	-70	-70	-70	-70	-70	-70	-70	-70	-70	-70	-70	-70	-70	-70	-70	-70
-70	-70	-70	-70	-70	-70	-70	-70	-70	-70	-70	-70	-70	-70	-70	-70	-70	-70	-70	-70	-70	-70	-70	-70	-70	-70	-70	-70	-70	-70	-70	-70	-70	-70	-70	-70	-70	-70	-70	-70	-70	-70	-70	-70	-70	-70	-70	-70	-70	-70
-70	-70	-70	-70	-70	-70	-70	-70	-70	-70	-70	-70	-70	-70	-70	-70	-70	-70	-70	-70	-70	-70	-70	-70	-70	-70	-70	-70	-70	-70	-70	-70	-70	-70	-70	-70	-70	-70	-70	-70	-70	-70	-70	-70	-70	-70	-70	-70	-70	-70
-70	-70	-70	-70	-70	-70	-70	-70	-70	-70	-70	-70	-70	-70	-70	-70	-70	-70	-70	-70	-70	-70	-70	-70	-70	-70	-70	-70	-70	-70	-70	-70	-70	-70	-70	-70	-70	-70	-70	-70	-70	-70	-70	-70	-70	-70	-70	-70	-70	-70
-70	-70	-70	-70	-70	-70	-70	-70	-70	-70	-70	-70	-70	-70	-70	-70	-70	-70	-70	-70	-70	-70	-70	-70	-70	-70	-70	-70	-70	-70	-70	-70	-70	-70	-70	-70	-70	-70	-70	-70	-70	-70	-70	-70	-70	-70	-70	-70	-70	-70
-70	-70	-70	-70	-70	-70	-70	-70	-70	-70	-70	-70	-70	-70	-70	-70	-70	-70	-70	-70	-70	-70	-70	-70	-70	-70	-70	-70	-70	-70	-70	-70	-70	-70	-70	-70	-70	-70	-70	-70	-70	-70	-70	-70	-70	-70	-70	-70	-70	-70
-70	-70	-70	-70	-70	-70	-70	-70	-70	-70	-70	-70	-70	-70	-70	-70	-70	-70	-70	-70	-70	-70	-70	-70	-70	-70	-70	-70	-70	-70	-70	-70	-70	-70	-70	-70	-70	-70	-70	-70	-70	-70	-70	-70	-70	-70	-70	-70	-70	-70
-70	-70	-70	-70	-70	-70	-70	-70	-70	-70	-70	-70	-70	-70	-70	-70	-70	-70	-70	-70	-70	-70	-70	-70	-70	-70	-70	-70	-70	-70	-70	-70	-70	-70	-70	-70	-70	-70	-70	-70	-70	-70	-70	-70	-70	-70	-70	-70	-70	-70
-70	-70	-70	-70	-70	-70	-70	-70	-70	-70	-70	-70	-70	-70	-70	-70	-70	-70	-70	-70	-70	-70	-70	-70	-70	-70	-70	-70	-70	-70	-70	-70	-70	-70	-70	-70	-70	-70	-70	-70	-70	-70	-70	-70	-70	-70	-70	-70	-70	-70
-70	-70	-70	-70	-70	-70	-70	-70	-70	-70	-70	-70	-70	-70	-70	-70	-70	-70	-70	-70	-70	-70	-70	-70	-70	-70	-70	-70	-70	-70	-70	-70	-70	-70	-70	-70	-70	-70	-70	-70	-70	-70	-70	-70	-70	-70	-70	-70	-70	-70
-70	-70	-70	-70	-70	-70	-70	-70	-70	-70	-70	-70	-70	-70	-70	-70	-70	-70	-70	-70	-70	-70	-70	-70	-70	-70	-70	-70	-70	-70	-70	-70	-70	-70	-70	-70	-70	-70	-70	-70	-70	-70	-70	-70	-70	-70	-70	-70	-70	-70
-70	-70	-70	-70	-70	-70	-70	-70	-70	-70	-70	-70	-70	-70	-70	-70	-70	-70	-70	-70	-70	-70	-70	-70	-70	-70	-70	-70	-70	-70	-70	-70	-70	-70	-70	-70	-70	-70	-70	-70	-70	-70	-70	-70	-70	-70	-70	-70	-70	-70
-70	-70	-70	-70	-70	-70	-70	-70	-70	-70	-70	-70	-70	-70	-70	-70	-70	-70	-70	-70	-70	-70	-70	-70	-70	-70	-70	-70	-70	-70	-70	-70	-70	-70	-70	-70	-70	-70	-70	-70	-70	-70	-70	-70	-70	-70	-70	-70	-70	-70
-70	-70	-70	-70	-70	-70	-70	-70	-70	-70	-70	-70	-70	-70	-70	-70	-70	-70	-70	-70	-70	-70	-70	-70	-70	-70	-70	-70	-70	-70	-70	-70	-70	-70	-70	-70	-70	-70	-70	-70	-70	-70	-70	-70	-70	-70	-70	-70	-70	-70
-70	-70	-70	-70	-70	-70	-70	-70	-70	-70	-70	-70	-70	-70	-70	-70	-70	-70	-70	-70	-70	-70	-70	-70	-70	-70	-70	-70	-70	-70	-70	-70	-70	-70	-70	-70	-70	-70	-70	-70	-70	-70	-70	-70	-70	-70	-70	-70	-70	-70
-70	-70	-70	-70	-70	-70	-70	-70	-70	-70	-70	-70	-70	-70	-70	-70	-70	-70	-70	-70	-70	-70	-70	-70	-70	-70	-70	-70	-70	-70	-70	-70	-70	-70	-70	-70	-70	-70	-70	-70	-70	-70	-70	-70	-70	-70	-70	-70	-70	-70
-70	-70	-70	-70	-70	-70	-70	-70	-70	-70	-70	-70	-70	-70	-70	-70	-70	-70	-70	-70	-70	-70	-70	-70	-70	-70	-70	-70	-70	-70	-70	-70	-70	-70	-70	-70	-70	-70	-70	-70	-70	-70	-70	-70	-70	-70	-70	-70	-70	-70
-70	-70	-70	-70	-70	-70	-70	-70	-70	-70	-70	-70	-70	-70	-70	-70	-70	-70	-70	-70	-70	-70	-70	-70	-70	-70	-70	-70	-70	-70	-70	-70	-70	-70	-70	-70	-70	-70	-70	-70	-70	-70	-70	-70	-70	-70	-70	-70	-70	-70
-70	-70	-70	-70	-70	-70	-70	-70	-70	-70	-70	-70	-70	-70	-70	-70	-70	-70	-70	-70	-70	-70	-70	-70	-70	-70	-70	-70	-70	-70	-70	-70	-70	-70	-70	-70	-70	-70	-70	-70	-70	-70	-70	-70	-70	-70	-70	-70	-70	-70
-70	-70	-70	-70	-70	-70	-70	-70	-70	-70	-70	-70	-70	-70	-70	-70	-70	-70	-70	-70	-70	-70	-70	-70	-70	-70	-70	-70	-70	-70	-70	-70	-70	-70	-70	-70	-70	-70	-70	-70	-70	-70	-70	-70	-70	-70	-70	-70	-70	-70
-70	-70	-70	-70	-70	-70	-70	-70	-70	-70	-70	-70	-70	-70	-70	-70	-70	-70	-70	-70	-70	-70	-70	-70	-70	-70	-70	-70	-70	-70	-70	-70	-70	-70	-70	-70	-70	-70	-70	-70	-70	-70	-70	-70	-70	-70	-70	-70	-70	-70
-70	-70	-70	-70	-70	-70	-70	-70	-70	-70	-70	-70	-70	-70	-70	-70	-70	-70	-70	-70	-70	-70	-70	-70	-70	-70	-70	-70	-70	-70	-70	-70	-70	-70	-70	-70	-70	-70	-70	-70	-70	-70	-70	-70	-70	-70	-70	-70	-70	-70
-70	-70	-70	-70	-70	-70	-70	-70	-70	-70	-70	-70	-70	-70	-70	-70	-70	-70	-70	-70	-70	-70	-70	-70	-70	-70	-70	-70	-70	-70	-70	-70	-70	-70	-70	-70	-70	-70	-70	-70	-70	-70	-70	-70	-70	-70	-70	-70	-70	-70
-70	-70	-70	-70	-70	-70	-70	-70	-70	-70	-70	-70	-70	-70	-70	-70	-70	-70	-70	-70	-70	-70	-70	-70	-70	-70	-70	-70	-70	-70	-70	-70	-70	-70	-70	-70	-70	-70	-70	-70	-70	-70	-70	-70	-70	-70	-70	-70	-70	-70
-70	-70	-70	-70	-70	-70	-70	-70	-70	-70	-70	-70	-70	-70	-70	-70	-70	-70	-70	-70	-70	-70	-70	-70	-70	-70	-70	-70	-70	-70	-70	-70	-70	-70	-70	-70	-70	-70	-70	-70	-70	-70	-70	-70	-70	-70	-70	-70	-70	-70
-70	-70	-70	-70	-70	-70	-70	-70	-70	-70	-70	-70	-70	-70	-70	-70	-70	-70	-70	-70	-70	-70	-70	-70	-70	-70	-70	-70	-70	-70	-70	-70	-70	-70	-70	-70	-70	-70	-70	-70	-70	-70	-70	-70	-70	-70	-70	-70	-70	-70
-70	-70	-70	-70	-70	-70	-70	-70	-70	-70	-70	-70	-70	-70	-70	-70	-70	-70	-70	-70	-70	-70	-70	-70	-70	-70	-70	-70	-70	-70	-70	-70	-70	-70	-70	-70	-70	-70	-70	-70	-70	-70	-70	-70	-70	-70	-70	-70	-70	-70
-70	-70	-70	-70	-70	-70	-70	-70	-70	-70	-70	-70	-70	-70	-70	-70	-70	-70	-70	-70	-70	-70	-70	-70	-70	-70	-70	-70	-70	-70	-70	-70	-70	-70	-70	-70	-70	-70	-70	-70	-70	-70	-70	-70	-70	-70	-70	-70	-70	-70
-70	-70	-70	-70	-70	-70	-70	-70	-70	-70	-70	-70	-70	-70	-70	-70	-70	-70	-70	-70	-70	-70	-70	-70	-70	-70	-70	-70	-70	-70	-70	-70	-70	-70	-70	-70	-70	-70	-70	-70	-70	-70	-70	-70	-70	-70	-70	-70	-70	-70
-70	-70	-70	-70	-70	-70	-70	-70	-70	-70	-70	-70	-70	-70	-70	-70	-70	-70	-70	-70	-70	-70	-70	-70	-70	-70	-70	-70	-70	-70	-70	-70	-70	-70	-70	-70	-70	-70	-70	-70	-70	-70	-70	-70	-70	-70	-70	-70	-70	-70
-70	-70	-70	-70	-70	-70	-70	-70	-70	-70	-70	-70	-70	-70	-70	-70	-70	-70	-70	-70	-70	-70	-70	-70	-70	-70	-70	-70	-70	-70	-70	-70	-70	-70	-70	-70	-70	-70	-70	-70	-70	-70	-70	-70	-70	-70	-70	-70	-70	-70
-70	-70	-70	-70	-70	-70	-70	-70	-70	-70	-70	-70	-70	-70	-70	-70	-70	-70	-70	-70	-70	-70	-70	-70	-70	-70	-70	-70	-70	-70	-70	-70	-70	-70	-70	-70	-70	-70	-70	-70	-70	-70	-70	-70	-70	-70	-70	-70	-70	-70
-70	-70	-70	-70	-70	-70	-70	-70	-70	-70	-70	-70	-70	-70	-70	-70	-70	-70	-70	-70	-70	-70	-70	-70	-70	-70	-70	-70	-70	-70	-70	-70	-70	-70	-70	-70	-70	-70	-70	-70	-70	-70	-70	-70	-70	-70	-70	-70	-70	-70
-70	-70	-70	-70	-70	-70	-70	-70	-70	-70	-70	-70	-70	-70	-70	-70	-70	-70	-70	-70	-70	-70	-70	-70	-70	-70	-70	-70	-70	-70	-70	-70	-70	-70	-70	-70	-70	-70	-70	-70	-70	-70	-70	-70	-70	-70	-70	-70	-70	-70
-70	-70	-70	-70	-70	-70	-70	-70	-70	-70	-70	-70	-70	-70	-70	-70	-70	-70	-70	-70	-70	-70	-70	-70	-70	-70	-70	-70	-70	-70	-70	-70	-70	-70	-70	-70	-70	-70	-70	-70	-70	-70	-70	-70	-70	-70	-70	-70	-70	-70
-70	-70	-70	-70	-70	-70	-70	-70	-70	-70	-70	-70	-70	-70	-70	-70	-70	-70	-70	-70	-70	-70	-70	-70	-70	-70	-70	-70	-70	-70	-70	-70	-70	-70	-70	-70	-70	-70	-70	-70	-70	-70	-70	-70	-70	-70	-70	-70	-70	-70
-70	-70	-70	-70	-70	-70	-70	-70	-70	-70	-70	-70	-70	-70	-70	-70	-70	-70	-70	-70	-70	-70	-70	-70	-70	-70	-70	-70	-70	-70	-70	-70	-70	-70	-70	-70	-70	-70	-70	-70	-70	-70	-70	-70	-70	-70	-70	-70	-70	-70
-70	-70	-70	-70	-70	-70	-70	-70	-70	-70	-70	-70	-70	-70	-70	-70	-70	-70	-70	-70	-70	-70	-70	-70	-70	-70	-70	-70	-70	-70	-70	-70	-70	-70	-70	-70	-70	-70	-70	-70	-70	-70	-70	-70	-70	-70	-70	-70	-70	-70
-70	-70	-70	-70	-70	-70	-70	-70	-70	-70	-70	-70	-70	-70	-70	-70	-70	-70	-70	-70	-70	-70	-70	-70	-70	-70	-70	-70	-70	-70	-70	-70	-70	-70	-70	-70	-70	-70	-70	-70	-70	-70	-70	-70	-70	-70	-70	-70	-70	-70
-70	-70	-70	-70	-70	-70	-70	-70	-70	-70	-70	-70	-70	-70	-70	-70	-70	-70	-70	-70	-70	-70	-70	-70	-70	-70	-70	-70	-70	-70	-70	-70	-70	-70	-70	-70	-70	-70	-70	-70	-70	-70	-70	-70	-70	-70	-70	-70	-70	-70
-70	-70	-70	-70	-70	-70	-70	-70	-70	-70	-70	-70	-70	-70	-70	-70	-70	-70	-70	-70	-70	-70	-70	-70	-70	-70	-70	-70	-70	-70	-70	-70	-70	-70	-70	-70	-70	-70	-70	-70	-70	-70	-70	-70	-70	-70	-70	-70	-70	-70
-70	-70	-70	-70	-70	-70	-70	-70	-70	-70	-70	-70	-70	-70	-70	-70	-70	-70	-70	-70	-70	-70	-70	-70	-70	-70	-70	-70	-70	-70	-70	-70	-70	-70	-70	-70	-70	-70	-70	-70	-70	-70	-70	-70	-70	-70	-70	-70	-70	-70
-70	-70	-70	-70	-70	-70	-70	-70	-70	-70	-70	-70	-70	-70	-70	-70	-70	-70	-70	-70	-70	-70	-70	-70	-70	-70	-70	-70	-70	-70	-70	-70	-70	-70	-70	-70	-70	-70	-70	-70	-70	-70	-70	-70	-70	-70	-70	-70	-70	-70
-70	-70	-70	-70	-70	-70	-70	-70	-70	-70	-70	-70	-70	-70	-70	-70	-70	-70	-70	-70	-70	-70	-70	-70	-70	-70	-70	-70	-70	-70	-70	-70	-70	-70	-70	-70	-70	-70	-70	-70	-70	-70	-70	-70	-70	-70	-70	-70	-70	-70
-70	-70	-70	-70	-70	-70	-70	-70	-70	-70	-70	-70	-70	-70	-70	-70	-70	-70	-70	-70	-70	-70	-70	-70	-70	-70	-70	-70	-70	-70	-70	-70	-70	-70	-70	-70	-70	-70	-70	-70	-70	-70	-70	-70	-70	-70	-70	-70	-70	-70
-70	-70	-70	-70	-70	-70	-70	-70	-70	-70	-70	-70	-70	-70	-70	-70	-70	-70	-70	-70	-70	-70	-70	-70	-70	-70	-70	-70	-70	-70	-70	-70	-70	-70	-70	-70	-70	-70	-70	-70	-70	-70	-70	-70	-70	-70	-70	-70	-70	-70
-70	-70	-70	-70	-70	-70	-70	-70	-70	-70	-70	-70	-70	-70	-70	-70	-70	-70	-70	-70	-70	-70	-70	-70	-70	-70	-70	-70	-70	-70	-70	-70	-70	-70	-70	-70	-70	-70	-70	-70	-70	-70	-70	-70	-70	-70	-70	-70	-70	-70
-70	-70	-70	-70	-70	-70	-70	-70	-70	-70	-70	-70	-70	-70	-70	-70	-70	-70	-70	-70	-70	-70	-70	-70	-70	-70	-70	-70	-70	-70	-70	-70	-70	-70	-70	-70	-70	-70	-70	-70	-70	-70	-70	-70	-70	-70	-70	-70	-70	-70
-70	-70	-70	-70	-70	-70	-70	-70	-70	-70	-70	-70	-70	-70	-70	-70	-70	-70	-70	-70	-70	-70	-70	-70	-70	-70	-70	-70	-70	-70	-70	-70	-70	-70	-70	-70	-70	-70	-70	-70	-70	-70	-70	-70	-70	-70	-70	-70	-70	-70
-70	-70	-70	-70	-70	-70	-70	-70	-70	-70	-70	-70	-70	-70	-70	-70	-70	-70	-70	-70	-70	-70	-70	-70	-70	-70	-70	-70	-70	-70	-70	-70	-70	-70	-70	-70	-70	-70	-70	-70	-70	-70	-70	-70	-70	-70	-70	-70	-70	-70
-70	-70	-70	-70	-70	-70	-70	-70	-70	-70	-70	-70	-70	-70	-70	-70	-70	-70	-70	-70	-70	-70	-70	-70	-70	-70	-70	-70	-70	-70	-70	-70	-70	-70	-70	-70	-70	-70	-70	-70	-70	-70	-70	-70	-70	-70	-70	-70	-70	-70
-70	-70	-70	-70	-70	-70	-70	-70	-70	-70	-70	-70	-70	-70	-70	-70	-70	-70	-70	-70	-70	-70	-70	-70	-70	-70	-70	-70	-70	-70	-70	-70	-70	-70	-70	-70	-70	-70	-70	-70	-70	-70	-70	-70	-70	-70	-70	-70	-70	-70
-70	-70	-70	-70	-70	-70	-70	-70	-70	-70	-70	-70	-70	-70	-70	-70	-70	-70	-70	-70	-70	-70	-70	-70	-70	-70	-70	-70	-70	-70	-70	-70	-70	-70	-70	-70	-70	-70	-70	-70	-70	-70	-70	-70	-70	-70	-70	-70	-70	-70
-70	-70	-70	-70	-70	-70	-70	-70	-70	-70	-70	-70	-70	-70	-70	-70	-70	-70	-70	-70	-70	-70	-70	-70	-70	-70	-70	-70	-70	-70	-70	-70	-70	-70	-70	-70	-70	-70	-70	-70	-70	-70	-70	-70	-70	-70	-70	-70	-70	-70
-70	-70	-70	-70	-70	-70	-70	-70	-70	-70	-70	-70	-70	-70	-70	-70	-70	-70	-70	-70	-70	-70	-70	-70	-70	-70	-70	-70	-70	-70	-70	-70	-70	-70	-70	-70	-70	-70	-70	-70	-70	-70	-70	-70	-70	-70	-70	-70	-70	-70
-70	-70	-70	-70	-70	-70	-70	-70	-70	-70	-70	-70	-70	-70	-70	-70	-70	-70	-70	-70	-70	-70	-70	-70	-70	-70	-70	-70	-70	-70	-70	-70	-70	-70	-70	-70	-70	-70	-70	-70	-70	-70	-70	-70	-70	-70	-70	-70	-70	-70
-70	-70	-70	-70	-70	-70	-70	-70	-70	-70	-70	-70	-70	-70	-70	-70	-70	-70	-70	-70	-70	-70	-70	-70	-70	-70	-70	-70	-70	-70	-70	-70	-70	-70	-70	-70	-70	-70	-70	-70	-70	-70	-70	-70	-70	-70	-70	-70	-70	-70
-70	-70	-70	-70	-70	-70	-70	-70	-70	-70	-70	-70	-70	-70	-70	-70	-70	-70	-70	-70	-70	-70	-70	-70	-70	-70	-70	-70	-70	-70	-70	-70	-70	-70	-70	-70	-70	-70	-70	-70	-70	-70	-70	-70	-70	-70	-70	-70	-70	-70
-70	-70	-70	-70	-70	-70	-70	-70	-70	-70	-70	-70	-70	-70	-70	-70	-70	-70	-70	-70	-70	-70	-70	-70	-70	-70	-70	-70	-70	-70	-70	-70	-70	-70	-70	-70	-70	-70	-70	-70	-70	-70	-70	-70	-70	-70	-70	-70	-70	-70
-70	-70	-70	-70	-70	-70	-70	-70	-70	-70	-70	-70	-70	-70	-70	-70	-70	-70	-70	-70	-70	-70	-70	-70	-70	-70	-70	-70	-70	-70	-70	-70	-70	-70	-70	-70	-70	-70	-70	-70	-70	-70	-70	-70	-70	-70	-70	-70	-70	-70
-70	-70	-70	-70	-70	-70	-70	-70	-70	-70	-70	-70	-70	-70	-70	-70	-70	-70	-70	-70	-70	-70	-70	-70	-70	-70	-70	-70	-70	-70	-70	-70	-70	-70	-70	-70	-70	-70	-70	-70	-70	-70	-70	-70	-70	-70	-70	-70	-70	-70
-70	-70	-70	-70	-70	-70	-70	-70	-70	-70	-70	-70	-70	-70	-70	-70	-70	-70	-70	-70	-70	-70	-70	-70	-70	-70	-70	-70	-70	-70	-70	-70	-70	-70	-70	-70	-70	-70	-70	-70	-70	-70	-70	-70	-70	-70	-70	-70	-70	-70
-70	-70	-70	-70	-70	-70	-70	-70	-70	-70	-70	-70	-70	-70	-70	-70	-70	-70	-70	-70	-70	-70	-70	-70	-70	-70	-70	-70	-70	-70	-70	-70	-70	-70	-70	-70	-70	-70	-70	-70	-70	-70	-70	-70	-70	-70	-70	-70	-70	-70
-70	-70	-70	-70	-70	-70	-70	-70	-70	-70	-70	-70	-70	-70	-70	-70	-70	-70	-70	-70	-70	-70	-70	-70	-70	-70	-70	-70	-70	-70	-70	-70	-70	-70	-70	-70	-70	-70	-70	-70	-70	-70	-70	-70	-70	-70	-70	-70	-70	-70
-70	-70	-70	-70	-70	-70	-70	-70	-70	-70	-70	-70	-70	-70	-70	-70	-70	-70	-70	-70	-70	-70	-70	-70	-70	-70	-70	-70	-70	-70	-70	-70	-70	-70	-70	-70	-70	-70	-70	-70	-70	-70	-70	-70	-70	-70	-70	-70	-70	-70
-70	-70	-70	-70	-70	-70	-70	-70	-70	-70	-70	-70	-70	-70	-70	-70	-70	-70	-70	-70	-70	-70	-70	-70	-70	-70	-70	-70	-70	-70	-70	-70	-70	-70	-70	-70	-70	-70	-70	-70	-70	-70	-70	-70	-70	-70	-70	-70	-70	-70
-70	-70	-70	-70	-70	-70	-70	-70	-70	-70	-70	-70	-70	-70	-70	-70	-70	-70	-70	-70	-70	-70	-70	-70	-70	-70	-70	-70	-70	-70	-70	-70	-70	-70	-70	-70	-70	-70	-70	-70	-70	-70	-70	-70	-70	-70	-70	-70	-70	-70
-70	-70	-70	-70	-70	-70	-70	-70	-70	-70	-70	-70	-70	-70	-70	-70	-70	-70	-70	-70	-70	-70	-70	-70	-70	-70	-70	-70	-70	-70	-70	-70	-70	-70	-70	-70	-70	-70	-70	-70	-70	-70	-70	-70	-70	-70	-70	-70	-70	-70
-70	-70	-70	-70	-70	-70	-70	-70	-70	-70	-70	-70	-70	-70	-70	-70	-70	-70	-70	-70	-70	-70	-70	-70	-70	-70	-70	-70	-70	-70	-70	-70	-70	-70	-70	-70	-70	-70	-70	-70	-70	-70	-70	-70	-70	-70	-70	-70	-70	-70
-70	-70	-70	-70	-70	-70	-70	-70	-70	-70	-70	-70	-70	-70	-70	-70	-70	-70	-70	-70	-70	-70	-70	-70	-70	-70	-70	-70	-70	-70	-70	-70	-70	-70	-70	-70	-70	-70	-70	-70	-70	-70	-70	-70	-70	-70	-70	-70	-70	-70
-70	-70	-70	-70	-70	-70	-70	-70	-70	-70	-70	-70	-70	-70	-70	-70	-70	-70	-70	-70	-70	-70	-70	-70	-70	-70	-70	-70	-70	-70	-70	-70	-70	-70	-70	-70	-70	-70	-70	-70	-70	-70	-70	-70	-70	-70	-70	-70	-70	-70
-70	-70	-70	-70	-70	-70	-70	-70	-70	-70	-70	-70	-70	-70	-70	-70	-70	-70	-70	-70	-70	-70	-70	-70	-70	-70	-70	-70	-70	-70	-70	-70	-70	-70	-70	-70	-70	-70	-70	-70	-70	-70	-70	-70	-70	-70	-70	-70	-70	-70
-70	-70	-70	-70	-70	-70	-70	-70	-70	-70	-70	-70	-70	-70	-70	-70	-70	-70	-70	-70	-70	-70	-70	-70	-70	-70	-70	-70	-70	-70	-70	-70	-70	-70	-70	-70	-70	-70	-70	-70	-70	-70	-70	-70	-70	-70	-70	-70	-70	-70
-70	-70	-70	-70	-70	-70	-70	-70	-70	-70	-70	-70	-70	-70	-70	-70	-70	-70	-70	-70	-70	-70	-70	-70	-70	-70	-70	-70	-70	-70	-70	-70	-70	-70	-70	-70	-70	-70	-70	-70	-70	-70	-70	-70	-70	-70	-70	-70	-70	-70
-70	-70	-70	-70	-70	-70	-70	-70	-70	-70	-70	-70	-70	-70	-70	-70	-70	-70	-70	-70	-70	-70	-70	-70	-70	-70	-70	-70	-70	-70	-70	-70	-70	-70	-70	-70	-70	-70	-70	-70	-70	-70	-70	-70	-70	-70	-70	-70	-70	-70
-70	-70	-70	-70	-70	-70	-70	-70	-70	-70	-70	-70	-70	-70	-70	-70	-70	-70	-70	-70	-70	-70	-70	-70	-70	-70	-70	-70	-70	-70	-70	-70	-70	-70	-70	-70	-70	-70	-70	-70	-70	-70	-70	-70	-70	-70	-70	-70	-70	-70
-70	-70	-70	-70	-70	-70	-70	-70	-70	-70	-70	-70	-70	-70	-70	-70	-70	-70	-70	-70	-70	-70	-70	-70	-70	-70	-70	-70	-70	-70	-70	-70	-70	-70	-70	-70	-70	-70	-70	-70	-70	-70	-70	-70	-70	-70	-70	-70	-70	-70
-70	-70	-70	-70	-70	-70	-70	-70	-70	-70	-70	-70	-70	-70	-70	-70	-70	-70	-70	-70	-70	-70	-70	-70	-70	-70	-70	-70	-70	-70	-70	-70	-70	-70	-70	-70	-70	-70	-70	-70	-70	-70	-70	-70	-70	-70	-70	-70	-70	-70
-70	-70	-70	-70	-70	-70	-70	-70	-70	-70	-70	-70	-70	-70	-70	-70	-70	-70	-70	-70	-70	-70	-70	-70	-70	-70	-70	-70	-70	-70	-70	-70	-70	-70	-70	-70	-70	-70	-70	-70	-70	-70	-70	-70	-70	-70	-70	-70	-70	-70
-70	-70	-70	-70	-70	-70	-70	-70	-70	-70	-70	-70	-70	-70	-70	-70	-70	-70	-70	-70	-70	-70	-70	-70	-70	-70	-70	-70	-70	-70	-70	-70	-70	-70	-70	-70	-70	-70	-70	-70	-70	-70	-70	-70	-70	-70	-70	-70	-70	-70
-70	-70	-70	-70	-70	-70	-70	-70	-70	-70	-70	-70	-70	-70	-70	-70	-70	-70	-70	-70	-70	-70	-70	-70	-70	-70	-70	-70	-70	-70	-70	-70	-70	-70	-70	-70	-70	-70	-70	-70	-70	-70	-70	-70	-70	-70	-70	-70	-70	-70
-70	-70	-70	-70	-70	-70	-70	-70	-70	-70	-70	-70	-70	-70	-70	-70	-70	-70	-70	-70	-70	-70	-70	-70	-70	-70	-70	-70	-70	-70	-70	-70	-70	-70	-70	-70	-70	-70	-70	-70	-70	-70	-70	-70	-70	-70	-70	-70	-70	-70
-70	-70	-70	-70	-70	-70	-70	-70	-70	-70	-70	-70	-70	-70	-70	-70	-70	-70	-70	-70	-70	-70	-70	-70	-70	-70	-70	-70	-70	-70	-70	-70	-70	-70	-70	-70	-70	-70	-70	-70	-70	-70	-70	-70	-70	-70	-70	-70	-70	-70
-70	-70	-70	-70	-70	-70	-70	-70	-70	-70	-70	-70	-70	-70	-70	-70	-70	-70	-70	-70	-70	-70	-70	-70	-70	-70	-70	-70	-70	-70	-70	-70	-70	-70	-70	-70	-70	-70	-70	-70	-70	-70	-70	-70	-70	-70	-70	-70	-70	-70
-70	-70	-70	-70	-70	-70	-70	-70	-70	-70	-70	-70	-70	-70	-70	-70	-70	-70	-70	-70	-70	-70	-70	-70	-70	-70	-70	-70	-70	-70	-70	-70	-70	-70	-70	-70	-70	-70	-70	-70	-70	-70	-70	-70	-70	-70	-70	-70	-70	-70
-70	-70	-70	-70	-70	-70	-70	-70	-70	-70	-70	-70	-70	-70	-70	-70	-70	-70	-70	-70	-70	-70	-70	-70	-70	-70	-70	-70	-70	-70	-70	-70	-70	-70	-70	-70	-70	-70	-70	-70	-70	-70	-70	-70	-70	-70	-70	-70	-70	-70
-70	-70	-70	-70	-70	-70	-70	-70	-70	-70	-70	-70	-70	-70	-70	-70	-70	-70	-70	-70	-70	-70	-70	-70	-70	-70	-70	-70	-70	-70	-70	-70	-70	-70	-70	-70	-70	-70	-70	-70	-70	-70	-70	-70	-70	-70	-70	-70	-70	-70
-70	-70	-70	-70	-70	-70	-70	-70	-70	-70	-70	-70	-70	-70	-70	-70	-70	-70	-70	-70	-70	-70	-70	-70	-70	-70	-70	-70	-70	-70	-70	-70	-70	-70	-70	-70	-70	-70	-70	-70	-70	-70	-70	-70	-70	-70	-70	-70	-70	-70
-70	-70	-70	-70	-70	-70	-70	-70	-70	-70	-70	-70	-70	-70	-70	-70	-70	-70	-70	-70	-70	-70	-70	-70	-70	-70	-70	-70	-70	-70	-70	-70	-70	-70	-70	-70	-70	-70	-70	-70	-70	-70	-70	-70	-70	-70	-70	-70	-70	-70
-70	-70	-70	-70	-70	-70	-70	-70	-70	-70	-70	-70	-70	-70	-70	-70	-70	-70	-70	-70	-70	-70	-70	-70	-70	-70	-70	-70	-70	-70	-70	-70	-70	-70	-70	-70	-70	-70	-70	-70	-70	-70	-70	-70	-70	-70	-70	-70	-70	-70
-70	-70	-70	-70	-70	-70	-70	-70	-70	-70	-70	-70	-70	-70	-70	-70	-70	-70	-70	-70	-70	-70	-70	-70	-70	-70	-70	-70	-70	-70	-70	-70	-70	-70	-70	-70	-70	-70	-70	-70	-70	-70	-70	-70	-70	-70	-70	-70	-70	-70
-70	-70	-70	-70	-70	-70	-70	-70	-70	-70	-70	-70	-70	-70	-70	-70	-70	-70	-70	-70	-70	-70	-70	-70	-70	-70	-70	-70	-70	-70	-70	-70	-70	-70	-70	-70	-70	-70	-70	-70	-70	-70	-70	-70	-70	-70	-70	-70	-70	-70
-70	-70	-70	-70	-70	-70	-70	-70	-70	-70	-70	-70	-70	-70	-70	-70	-70	-70	-70	-70	-70	-70	-70	-70	-70	-70	-70	-70	-70	-70	-70	-70	-70	-70	-70	-70	-70	-70	-70	-70	-70	-70	-70	-70	-70	-70	-70	-70	-70	-70
-70	-70	-70	-70	-70	-70	-70	-70	-70	-70	-70	-70	-70	-70	-70	-70	-70	-70	-70	-70	-70	-70	-70	-70	-70	-70	-70	-70	-70	-70	-70	-70	-70	-70	-70	-70	-70	-70	-70	-70	-70	-70	-70	-70	-70	-70	-70	-70	-70	-70
-70	-70	-70	-70	-70	-70	-70	-70	-70	-70	-70	-70	-70	-70	-70	-70	-70	-70	-70	-70	-70	-70	-70	-70	-70	-70	-70	-70	-70	-70	-70	-70	-70	-70	-70	-70	-70	-70	-70	-70	-70	-70	-70	-70	-70	-70	-70	-70	-70	-70
-70	-70	-70	-70	-70	-70	-70	-70	-70	-70	-70	-70	-70	-70	-70	-70	-70	-70	-70	-70	-70	-70	-70	-70	-70	-70	-70	-70	-70	-70	-70	-70	-70	-70	-70	-70	-70	-70	-70	-70	-70	-70	-70	-70	-70	-70	-70	-70	-70	-70
-70	-70	-70	-70	-70	-70	-70	-70	-70	-70	-70	-70	-70	-70	-70	-70	-70	-70	-70	-70	-70	-70	-70	-70	-70	-70	-70	-70	-70	-70	-70	-70	-70	-70	-70	-70	-70	-70	-70	-70	-70	-70	-70	-70	-70	-70	-70	-70	-70	-70
-70	-70	-70	-70	-70	-70	-70	-70	-70	-70	-70	-70	-70	-70	-70	-70	-70	-70	-70	-70	-70	-70	-70	-70	-70	-70	-70	-70	-70	-70	-70	-70	-70	-70	-70	-70	-70	-70	-70	-70	-70	-70	-70	-70	-70	-70	-70	-70	-70	-70
-70	-70	-70	-70	-70	-70	-70	-70	-70	-70	-70	-70	-70	-70	-70	-70	-70	-70	-70	-70	-70	-70	-70	-70	-70	-70	-70	-70	-70	-70	-70	-70	-70	-70	-70	-70	-70	-70	-70	-70	-70	-70	-70	-70	-70	-70	-70	-70	-70	-70
-70	-70	-70	-70	-70	-70	-70	-70	-70	-70	-70	-70	-70	-70	-70	-70	-70	-70	-70	-70	-70	-70	-70	-70	-70	-70	-70	-70	-70	-70	-70	-70	-70	-70	-70	-70	-70	-70	-70	-70	-70	-70	-70	-70	-70	-70	-70	-70	-70	-70
-70	-70	-70	-70	-70	-70	-70	-70	-70	-70	-70	-70	-70	-70	-70	-70	-70	-70	-70	-70	-70	-70	-70	-70	-70	-70	-70	-70	-70	-70	-70	-70	-70	-70	-70	-70	-70	-70	-70	-70	-70	-70	-70	-70	-70	-70	-70	-70	-70	-70
-70	-70	-70	-70	-70	-70	-70	-70	-70	-70	-70	-70	-70	-70	-70	-70	-70	-70	-70	-70	-70	-70	-70	-70	-70	-70	-70	-70	-70	-70	-70	-70	-70	-70	-70	-70	-70	-70	-70	-70	-70	-70	-70	-70	-70	-70	-70	-70	-70	-70
-70	-70	-70	-70	-70	-70	-70	-70	-70	-70	-70	-70	-70	-70	-70	-70	-70	-70	-70	-70	-70	-70	-70	-70	-70	-70	-70	-70	-70	-70	-70	-70	-70	-70	-70	-70	-70	-70	-70	-70	-70	-70	-70	-70	-70	-70	-70	-70	-70	-70
-70	-70	-70	-70	-70	-70	-70	-70	-70	-70	-70	-70	-70	-70	-70	-70	-70	-70	-70	-70	-70	-70	-70	-70	-70	-70	-70	-70	-70	-70	-70	-70	-70	-70	-70	-70	-70	-70	-70	-70	-70	-70	-70	-70	-70	-70	-70	-70	-70	-70
-70	-70	-70	-70	-70	-70	-70	-70	-70	-70	-70	-70	-70	-70	-70	-70	-70	-70	-70	-70	-70	-70	-70	-70	-70	-70	-70	-70	-70	-70	-70	-70	-70	-70	-70	-70	-70	-70	-70	-70	-70	-70	-70	-70	-70	-70	-70	-70	-70	-70
-70	-70	-70	-70	-70	-70	-70	-70	-70	-70	-70	-70	-70	-70	-70	-70	-70	-70	-70	-70	-70	-70	-70	-70	-70	-70	-70	-70	-70	-70	-70	-70	-70	-70	-70	-70	-70	-70	-70	-70	-70	-70	-70	-70	-70	-70	-70	-70	-70	-70
-70	-70	-70	-70	-70	-70	-70	-70	-70	-70	-70	-70	-70	-70	-70	-70	-70	-70	-70	-70	-70	-70	-70	-70	-70	-70	-70	-70	-70	-70	-70	-70	-70	-70	-70	-70	-70	-70	-70	-70	-70	-70	-70	-70	-70	-70	-70	-70	-70	-70
-70	-70	-70	-70	-70	-70	-70	-70	-70	-70	-70	-70	-70	-70	-70	-70	-70	-70	-70	-70	-70	-70	-70	-70	-70	-70	-70	-70	-70	-70	-70	-70	-70	-70	-70	-70	-70	-70	-70	-70	-70	-70	-70	-70	-70	-70	-70	-70	-70	-70
-70	-70	-70	-70	-70	-70	-70	-70	-70	-70	-70	-70	-70	-70	-70	-70	-70	-70	-70	-70	-70	-70	-70	-70	-70	-70	-70	-70	-70	-70	-70	-70	-70	-70	-70	-70	-70	-70	-70	-70	-70	-70	-70	-70	-70	-70	-70	-70	-70	-70
-70	-70	-70	-70	-70	-70	-70	-70	-70	-70	-70	-70	-70	-70	-70	-70	-70	-70	-70	-70	-70	-70	-70	-70	-70	-70	-70	-70	-70	-70	-70	-70	-70	-70	-70	-70	-70	-70	-70	-70	-70	-70	-70	-70	-70	-70	-70	-70	-70	-70
-70	-70	-70	-70	-70	-70	-70	-70	-70	-70	-70	-70	-70	-70	-70	-70	-70	-70	-70	-70	-70	-70	-70	-70	-70	-70	-70	-70	-70	-70	-70	-70	-70	-70	-70	-70	-70	-70	-70	-70	-70	-70	-70	-70	-70	-70	-70	-70	-70	-70
-70	-70	-70	-70	-70	-70	-70	-70	-70	-70	-70	-70	-70	-70	-70	-70	-70	-70	-70	-70	-70	-70	-70	-70	-70	-70	-70	-70	-70	-70	-70	-70	-70	-70	-70	-70	-70	-70	-70	-70	-70	-70	-70	-70	-70	-70	-70	-70	-70	-70
-70	-70	-70	-70	-70	-70	-70	-70	-70	-70	-70	-70	-70	-70	-70	-70	-70	-70	-70	-70	-70	-70	-70	-70	-70	-70	-70	-70	-70	-70	-70	-70	-70	-70	-70	-70	-70	-70	-70	-70	-70	-70	-70	-70	-70	-70	-70	-70	-70	-70
-70	-70	-70	-70	-70	-70	-70	-70	-70	-70	-70	-70	-70	-70	-70	-70	-70	-70	-70	-70	-70	-70	-70	-70	-70	-70	-70	-70	-70	-70	-70	-70	-70	-70	-70	-70	-70	-70	-70	-70	-70	-70	-70	-70	-70	-70	-70	-70	-70	-70
-70	-70	-70	-70	-70	-70	-70	-70	-70	-70	-70	-70	-70	-70	-70	-70	-70	-70	-70	-70	-70	-70	-70	-70	-70	-70	-70	-70	-70	-70	-70	-70	-70	-70	-70	-70	-70	-70	-70	-70	-70	-70	-70	-70	-70	-70	-70	-70	-70	-70
-70	-70	-70	-70	-70	-70	-70	-70	-70	-70	-70	-70	-70	-70	-70	-70	-70	-70	-70	-70	-70	-70	-70	-70	-70	-70	-70	-70	-70	-70	-70	-70	-70	-70	-70	-70	-70	-70	-70	-70	-70	-70	-70	-70	-70	-70	-70	-70	-70	-70
-70	-70	-70	-70	-70	-70	-70	-70	-70	-70	-70	-70	-70	-70	-70	-70	-70	-70	-70	-70	-70	-70	-70	-70	-70	-70	-70	-70	-70	-70	-70	-70	-70	-70	-70	-70	-70	-70	-70	-70	-70	-70	-70	-70	-70	-70	-70	-70	-70	-70
-70	-70	-70	-70	-70	-70	-70	-70	-70	-70	-70	-70	-70	-70	-70	-70	-70	-70	-70	-70	-70	-70	-70	-70	-70	-70	-70	-70	-70	-70	-70	-70	-70	-70	-70	-70	-70	-70	-70	-70	-70	-70	-70	-70	-70	-70	-70	-70	-70	-70
-70	-70	-70	-70	-70	-70	-70	-70	-70	-70	-70	-70	-70	-70	-70	-70	-70	-70	-70	-70	-70	-70	-70	-70	-70	-70	-70	-70	-70	-70	-70	-70	-70	-70	-70	-70	-70	-70	-70	-70	-70	-70	-70	-70	-70	-70	-70	-70	-70	-70
-70	-70	-70	-70	-70	-70	-70	-70	-70	-70	-70	-70	-70	-70	-70	-70	-70	-70	-70	-70	-70	-70	-70	-70	-70	-70	-70	-70	-70	-70	-70	-70	-70	-70	-70	-70	-70	-70	-70	-70	-70	-70	-70	-70	-70	-70	-70	-70	-70	-70
-70	-70	-70	-70	-70	-70	-70	-70	-70	-70	-70	-70	-70	-70	-70	-70	-70	-70	-70	-70	-70	-70	-70	-70	-70	-70	-70	-70	-70	-70	-70	-70	-70	-70	-70	-70	-70	-70	-70	-70	-70	-70	-70	-70	-70	-70	-70	-70	-70	-70
-70	-70	-70	-70	-70	-70	-70	-70	-70	-70	-70	-70	-70	-70	-70	-70	-70	-70	-70	-70	-70	-70	-70	-70	-70	-70	-70	-70	-70	-70	-70	-70	-70	-70	-70	-70	-70	-70	-70	-70	-70	-70	-70	-70	-70	-70	-70	-70	-70	-70
-70	-70	-70	-70	-70	-70	-70	-70	-70	-70	-70	-70	-70	-70	-70	-70	-70	-70	-70	-70	-70	-70	-70	-70	-70	-70	-70	-70	-70	-70	-70	-70	-70	-70	-70	-70	-70	-70	-70	-70	-70	-70	-70	-70	-70	-70	-70	-70	-70	-70
-70	-70	-70	-70	-70	-70	-70	-70	-70	-70	-70	-70	-70	-70	-70	-70	-70	-70	-70	-70	-70	-70	-70	-70	-70	-70	-70	-70	-70	-70	-70	-70	-70	-70	-70	-70	-70	-70	-70	-70	-70	-70	-70	-70	-70	-70	-70	-70	-70	-70
-70	-70	-70	-70	-70	-70	-70	-70	-70	-70	-70	-70	-70	-70	-70	-70	-70	-70	-70	-70	-70	-70	-70	-70	-70	-70	-70	-70	-70	-70	-70	-70	-70	-70	-70	-70	-70	-70	-70	-70	-70	-70	-70	-70	-70	-70	-70	-70	-70	-70
-70	-70	-70	-70	-70	-70	-70	-70	-70	-70	-70	-70	-70	-70	-70	-70	-70	-70	-70	-70	-70	-70	-70	-70	-70	-70	-70	-70	-70	-70	-70	-70	-70	-70	-70	-70	-70	-70	-70	-70	-70	-70	-70	-70	-70	-70	-70	-70	-70	-70
-70	-70	-70	-70	-70	-70	-70	-70	-70	-70	-70	-70	-70	-70	-70	-70	-70	-70	-70	-70	-70	-70	-70	-70	-70	-70	-70	-70	-70	-70	-70	-70	-70	-70	-70	-70	-70	-70	-70	-70	-70	-70	-70	-70	-70	-70	-70	-70	-70	-70
-70	-70	-70	-70	-70	-70	-70	-70	-70	-70	-70	-70	-70	-70	-70	-70	-70	-70	-70	-70	-70	-70	-70	-70	-70	-70	-70	-70	-70	-70	-70	-70	-70	-70	-70	-70	-70	-70	-70	-70	-70	-70	-70	-70	-70	-70	-70	-70	-70	-70
-70	-70	-70	-70	-70	-70	-70	-70	-70	-70	-70	-70	-70	-70	-70	-70	-70	-70	-70	-70	-70	-70	-70	-70	-70	-70	-70	-70	-70	-70	-70	-70	-70	-70	-70	-70	-70	-70	-70	-70	-70	-70	-70	-70	-70	-70	-70	-70	-70	-70
-70	-70	-70	-70	-70	-70	-70	-70	-70	-70	-70	-70	-70	-70	-70	-70	-70	-70	-70	-70	-70	-70	-70	-70	-70	-70	-70	-70	-70	-70	-70	-70	-70	-70	-70	-70	-70	-70	-70	-70	-70	-70	-70	-70	-70	-70	-70	-70	-70	-70
-70	-70	-70	-70	-70	-70	-70	-70	-70	-70	-70	-70	-70	-70	-70	-70	-70	-70	-70	-70	-70	-70	-70	-70	-70	-70	-70	-70	-70	-70	-70	-70	-70	-70	-70	-70	-70	-70	-70	-70	-70	-70	-70	-70	-70	-70	-70	-70	-70	-70
-70	-70	-70	-70	-70	-70	-70	-70	-70	-70	-70	-70	-70	-70	-70	-70	-70	-70	-70	-70	-70	-70	-70	-70	-70	-70	-70	-70	-70	-70	-70	-70	-70	-70	-70	-70	-70	-70	-70	-70	-70	-70	-70	-70	-70	-70	-70	-70	-70	-70
-70	-70	-70	-70	-70	-70	-70	-70	-70	-70	-70	-70	-70	-70	-70	-70	-70	-70	-70	-70	-70	-70	-70	-70	-70	-70	-70	-70	-70	-70	-70	-70	-70	-70	-70	-70	-70	-70	-70	-70	-70	-70	-70	-70	-70	-70	-70	-70	-70	-70
-70	-70	-70	-70	-70	-70	-70	-70	-70	-70	-70	-70	-70	-70	-70	-70	-70	-70	-70	-70	-70	-70	-70	-70	-70	-70	-70	-70	-70	-70	-70	-70	-70	-70	-70	-70	-70	-70	-70	-70	-70	-70	-70	-70	-70	-70	-70	-70	-70	-70
-70	-70	-70	-70	-70	-70	-70	-70	-70	-70	-70	-70	-70	-70	-70	-70	-70	-70	-70	-70	-70	-70	-70	-70	-70	-70	-70	-70	-70	-70	-70	-70	-70	-70	-70	-70	-70	-70	-70	-70	-70	-70	-70	-70	-70	-70	-70	-70	-70	-70
-70	-70	-70	-70	-70	-70	-70	-70	-70	-70	-70	-70	-70	-70	-70	-70	-70	-70	-70	-70	-70	-70	-70	-70	-70	-70	-70	-70	-70	-70	-70	-70	-70	-70	-70	-70	-70	-70	-70	-70	-70	-70	-70	-70	-70	-70	-70	-70	-70	-70
-70	-70	-70	-70	-70	-70	-70	-70	-70	-70	-70	-70	-70	-70	-70	-70	-70	-70	-70	-70	-70	-70	-70	-70	-70	-70	-70	-70	-70	-70	-70	-70	-70	-70	-70	-70	-70	-70	-70	-70	-70	-70	-70	-70	-70	-70	-70	-70	-70	-70
-70	-70	-70	-70	-70	-70	-70	-70	-70	-70	-70	-70	-70	-70	-70	-70	-70	-70	-70	-70	-70	-70	-70	-70	-70	-70	-70	-70	-70	-70	-70	-70	-70	-70	-70	-70	-70	-70	-70	-70	-70	-70	-70	-70	-70	-70	-70	-70	-70	-70
-70	-70	-70	-70	-70	-70	-70	-70	-70	-70	-70	-70	-70	-70	-70	-70	-70	-70	-70	-70	-70	-70	-70	-70	-70	-70	-70	-70	-70	-70	-70	-70	-70	-70	-70	-70	-70	-70	-70	-70	-70	-70	-70	-70	-70	-70	-70	-70	-70	-70
-70	-70	-70	-70	-70	-70	-70	-70	-70	-70	-70	-70	-70	-70	-70	-70	-70	-70	-70	-70	-70	-70	-70	-70	-70	-70	-70	-70	-70	-70	-70	-70	-70	-70	-70	-70	-70	-70	-70	-70	-70	-70	-70	-70	-70	-70	-70	-70	-70	-70
-70	-70	-70	-70	-70	-70	-70	-70	-70	-70	-70	-70	-70	-70	-70	-70	-70	-70	-70	-70	-70	-70	-70	-70	-70	-70	-70	-70	-70	-70	-70	-70	-70	-70	-70	-70	-70	-70	-70	-70	-70	-70	-70	-70	-70	-70	-70	-70	-70	-70
-70	-70	-70	-70	-70	-70	-70	-70	-70	-70	-70	-70	-70	-70	-70	-70	-70	-70	-70	-70	-70	-70	-70	-70	-70	-70	-70	-70	-70	-70	-70	-70	-70	-70	-70	-70	-70	-70	-70	-70	-70	-70	-70	-70	-70	-70	-70	-70	-70	-70
-70	-70	-70	-70	-70	-70	-70	-70	-70	-70	-70	-70	-70	-70	-70	-70	-70	-70	-70	-70	-70	-70	-70	-70	-70	-70	-70	-70	-70	-70	-70	-70	-70	-70	-70	-70	-70	-70	-70	-70	-70	-70	-70	-70	-70	-70	-70	-70	-70	-70
-70	-70	-70	-70	-70	-70	-70	-70	-70	-70	-70	-70	-70	-70	-70	-70	-70	-70	-70	-70	-70	-70	-70	-70	-70	-70	-70	-70	-70	-70	-70	-70	-70	-70	-70	-70	-70	-70	-70	-70	-70	-70	-70	-70	-70	-70	-70	-70	-70	-70
-70	-70	-70	-70	-70	-70	-70	-70	-70	-70	-70	-70	-70	-70	-70	-70	-70	-70	-70	-70	-70	-70	-70	-70	-70	-70	-70	-70	-70	-70	-70	-70	-70	-70	-70	-70	-70	-70	-70	-70	-70	-70	-70	-70	-70	-70	-70	-70	-70	-70
-70	-70	-70	-70	-70	-70	-70	-70	-70	-70	-70	-70	-70	-70	-70	-70	-70	-70	-70	-70	-70	-70	-70	-70	-70	-70	-70	-70	-70	-70	-70	-70	-70	-70	-70	-70	-70	-70	-70	-70	-70	-70	-70	-70	-70	-70	-70	-70	-70	-70
-70	-70	-70	-70	-70	-70	-70	-70	-70	-70	-70	-70	-70	-70	-70	-70	-70	-70	-70	-70	-70	-70	-70	-70	-70	-70	-70	-70	-70	-70	-70	-70	-70	-70	-70	-70	-70	-70	-70	-70	-70	-70	-70	-70	-70	-70	-70	-70	-70	-70
-70	-70	-70	-70	-70	-70	-70	-70	-70	-70	-70	-70	-70	-70	-70	-70	-70	-70	-70	-70	-70	-70	-70	-70	-70	-70	-70	-70	-70	-70	-70	-70	-70	-70	-70	-70	-70	-70	-70	-70	-70	-70	-70	-70	-70	-70	-70	-70	-70	-70
-70	-70	-70	-70	-70	-70	-70	-70	-70	-70	-70	-70	-70	-70	-70	-70	-70	-70	-70	-70	-70	-70	-70	-70	-70	-70	-70	-70	-70	-70	-70	-70	-70	-70	-70	-70	-70	-70	-70	-70	-70	-70	-70	-70	-70	-70	-70	-70	-70	-70
-70	-70	-70	-70	-70	-70	-70	-70	-70	-70	-70	-70	-70	-70	-70	-70	-70	-70	-70	-70	-70	-70	-70	-70	-70	-70	-70	-70	-70	-70	-70	-70	-70	-70	-70	-70	-70	-70	-70	-70	-70	-70	-70	-70	-70	-70	-70	-70	-70	-70
-70	-70	-70	-70	-70	-70	-70	-70	-70	-70	-70	-70	-70	-70	-70	-70	-70	-70	-70	-70	-70	-70	-70	-70	-70	-70	-70	-70	-70	-70	-70	-70	-70	-70	-70	-70	-70	-70	-70	-70	-70	-70	-70	-70	-70	-70	-70	-70	-70	-70
-70	-70	-70	-70	-70	-70	-70	-70	-70	-70	-70	-70	-70	-70	-70	-70	-70	-70	-70	-70	-70	-70	-70	-70	-70	-70	-70	-70	-70	-70	-70	-70	-70	-70	-70	-70	-70	-70	-70	-70	-70	-70	-70	-70	-70	-70	-70	-70	-70	-70
-70	-70	-70	-70	-70	-70	-70	-70	-70	-70	-70	-70	-70	-70	-70	-70	-70	-70	-70	-70	-70	-70	-70	-70	-70	-70	-70	-70	-70	-70	-70	-70	-70	-70	-70	-70	-70	-70	-70	-70	-70	-70	-70	-70	-70	-70	-70	-70	-70	-70
-70	-70	-70	-70	-70	-70	-70	-70	-70	-70	-70	-70	-70	-70	-70	-70	-70	-70	-70	-70	-70	-70	-70	-70	-70	-70	-70	-70	-70	-70	-70	-70	-70	-70	-70	-70	-70	-70	-70	-70	-70	-70	-70	-70	-70	-70	-70	-70	-70	-70
-70	-70	-70	-70	-70	-70	-70	-70	-70	-70	-70	-70	-70	-70	-70	-70	-70	-70	-70	-70	-70	-70	-70	-70	-70	-70	-70	-70	-70	-70	-70	-70	-70	-70	-70	-70	-70	-70	-70	-70	-70	-70	-70	-70	-70	-70	-70	-70	-70	-70
-70	-70	-70	-70	-70	-70	-70	-70	-70	-70	-70	-70	-70	-70	-70	-70	-70	-70	-70	-70	-70	-70	-70	-70	-70	-70	-70	-70	-70	-70	-70	-70	-70	-70	-70	-70	-70	-70	-70	-70	-70	-70	-70	-70	-70	-70	-70	-70	-70	-70
-70	-70	-70	-70	-70	-70	-70	-70	-70	-70	-70	-70	-70	-70	-70	-70	-70	-70	-70	-70	-70	-70	-70	-70	-70	-70	-70	-70	-70	-70	-70	-70	-70	-70	-70	-70	-70	-70	-70	-70	-70	-70	-70	-70	-70	-70	-70	-70	-70	-70
-70	-70	-70	-70	-70	-70	-70	-70	-70	-70	-70	-70	-70	-70	-70	-70	-70	-70	-70	-70	-70	-70	-70	-70	-70	-70	-70	-70	-70	-70	-70	-70	-70	-70	-70	-70	-70	-70	-70	-70	-70	-70	-70	-70	-70	-70	-70	-70	-70	-70
-70	-70	-70	-70	-70	-70	-70	-70	-70	-70	-70	-70	-70	-70	-70	-70	-70	-70	-70	-70	-70	-70	-70	-70	-70	-70	-70	-70	-70	-70	-70	-70	-70	-70	-70	-70	-70	-70	-70	-70	-70	-70	-70	-70	-70	-70	-70	-70	-70	-70
-70	-70	-70	-70	-70	-70	-70	-70	-70	-70	-70	-70	-70	-70	-70	-70	-70	-70	-70	-70	-70	-70	-70	-70	-70	-70	-70	-70	-70	-70	-70	-70	-70	-70	-70	-70	-70	-70	-70	-70	-70	-70	-70	-70	-70	-70	-70	-70	-70	-70
-70	-70	-70	-70	-70	-70	-70	-70	-70	-70	-70	-70	-70	-70	-70	-70	-70	-70	-70	-70	-70	-70	-70	-70	-70	-70	-70	-70	-70	-70	-70	-70	-70	-70	-70	-70	-70	-70	-70	-70	-70	-70	-70	-70	-70	-70	-70	-70	-70	-70
-70	-70	-70	-70	-70	-70	-70	-70	-70	-70	-70	-70	-70	-70	-70	-70	-70	-70	-70	-70	-70	-70	-70	-70	-70	-70	-70	-70	-70	-70	-70	-70	-70	-70	-70	-70	-70	-70	-70	-70	-70	-70	-70	-70	-70	-70	-70	-70	-70	-70
-70	-70	-70	-70	-70	-70	-70	-70	-70	-70	-70	-70	-70	-70	-70	-70	-70	-70	-70	-70	-70	-70	-70	-70	-70	-70	-70	-70	-70	-70	-70	-70	-70	-70	-70	-70	-70	-70	-70	-70	-70	-70	-70	-70	-70	-70	-70	-70	-70	-70
-70	-70	-70	-70	-70	-70	-70	-70	-70	-70	-70	-70	-70	-70	-70	-70	-70	-70	-70	-70	-70	-70	-70	-70	-70	-70	-70	-70	-70	-70	-70	-70	-70	-70	-70	-70	-70	-70	-70	-70	-70	-70	-70	-70	-70	-70	-70	-70	-70	-70
-70	-70	-70	-70	-70	-70	-70	-70	-70	-70	-70	-70	-70	-70	-70	-70	-70	-70	-70	-70	-70	-70	-70	-70	-70	-70	-70	-70	-70	-70	-70	-70	-70	-70	-70	-70	-70	-70	-70	-70	-70	-70	-70	-70	-70	-70	-70	-70	-70	-70
-70	-70	-70	-70	-70	-70	-70	-70	-70	-70	-70	-70	-70	-70	-70	-70	-70	-70	-70	-70	-70	-70	-70	-70	-70	-70	-70	-70	-70	-70	-70	-70	-70	-70	-70	-70	-70	-70	-70	-70	-70	-70	-70	-70	-70	-70	-70	-70	-70	-70
-70	-70	-70	-70	-70	-70	-70	-70	-70	-70	-70	-70	-70	-70	-70	-70	-70	-70	-70	-70	-70	-70	-70	-70	-70	-70	-70	-70	-70	-70	-70	-70	-70	-70	-70	-70	-70	-70	-70	-70	-70	-70	-70	-70	-70	-70	-70	-70	-70	-70
-70	-70	-70	-70	-70	-70	-70	-70	-70	-70	-70	-70	-70	-70	-70	-70	-70	-70	-70	-70	-70	-70	-70	-70	-70	-70	-70	-70	-70	-70	-70	-70	-70	-70	-70	-70	-70	-70	-70	-70	-70	-70	-70	-70	-70	-70	-70	-70	-70	-70
-70	-70	-70	-70	-70	-70	-70	-70	-70	-70	-70	-70	-70	-70	-70	-70	-70	-70	-70	-70	-70	-70	-70	-70	-70	-70	-70	-70	-70	-70	-70	-70	-70	-70	-70	-70	-70	-70	-70	-70	-70	-70	-70	-70	-70	-70	-70	-70	-70	-70
-70	-70	-70	-70	-70	-70	-70	-70	-70	-70	-70	-70	-70	-70	-70	-70	-70	-70	-70	-70	-70	-70	-70	-70	-70	-70	-70	-70	-70	-70	-70	-70	-70	-70	-70	-70	-70	-70	-70	-70	-70	-70	-70	-70	-70	-70	-70	-70	-70	-70
-70	-70	-70	-70	-70	-70	-70	-70	-70	-70	-70	-70	-70	-70	-70	-70	-70	-70	-70	-70	-70	-70	-70	-70	-70	-70	-70	-70	-70	-70	-70	-70	-70	-70	-70	-70	-70	-70	-70	-70	-70	-70	-70	-70	-70	-70	-70	-70	-70	-70
-70	-70	-70	-70	-70	-70	-70	-70	-70	-70	-70	-70	-70	-70	-70	-70	-70	-70	-70	-70	-70	-70	-70	-70	-70	-70	-70	-70	-70	-70	-70	-70	-70	-70	-70	-70	-70	-70	-70	-70	-70	-70	-70	-70	-70	-70	-70	-70	-70	-70
-70	-70	-70	-70	-70	-70	-70	-70	-70	-70	-70	-70	-70	-70	-70	-70	-70	-70	-70	-70	-70	-70	-70	-70	-70	-70	-70	-70	-70	-70	-70	-70	-70	-70	-70	-70	-70	-70	-70	-70	-70	-70	-70	-70	-70	-70	-70	-70	-70	-70
-70	-70	-70	-70	-70	-70	-70	-70	-70	-70	-70	-70	-70	-70	-70	-70	-70	-70	-70	-70	-70	-70	-70	-70	-70	-70	-70	-70	-70	-70	-70	-70	-70	-70	-70	-70	-70	-70	-70	-70	-70	-70	-70	-70	-70	-70	-70	-70	-70	-70
-70	-70	-70	-70	-70	-70	-70	-70	-70	-70	-70	-70	-70	-70	-70	-70	-70	-70	-70	-70	-70	-70	-70	-70	-70	-70	-70	-70	-70	-70	-70	-70	-70	-70	-70	-70	-70	-70	-70	-70	-70	-70	-70	-70	-70	-70	-70	-70	-70	-70
-70	-70	-70	-70	-70	-70	-70	-70	-70	-70	-70	-70	-70	-70	-70	-70	-70	-70	-70	-70	-70	-70	-70	-70	-70	-70	-70	-70	-70	-70	-70	-70	-70	-70	-70	-70	-70	-70	-70	-70	-70	-70	-70	-70	-70	-70	-70	-70	-70	-70
-70	-70	-70	-70	-70	-70	-70	-70	-70	-70	-70	-70	-70	-70	-70	-70	-70	-70	-70	-70	-70	-70	-70	-70	-70	-70	-70	-70	-70	-70	-70	-70	-70	-70	-70	-70	-70	-70	-70	-70	-70	-70	-70	-70	-70	-70	-70	-70	-70	-70
-70	-70	-70	-70	-70	-70	-70	-70	-70	-70	-70	-70	-70	-70	-70	-70	-70	-70	-70	-70	-70	-70	-70	-70	-70	-70	-70	-70	-70	-70	-70	-70	-70	-70	-70	-70	-70	-70	-70	-70	-70	-70	-70	-70	-70	-70	-70	-70	-70	-70
-70	-70	-70	-70	-70	-70	-70	-70	-70	-70	-70	-70	-70	-70	-70	-70	-70	-70	-70	-70	-70	-70	-70	-70	-70	-70	-70	-70	-70	-70	-70	-70	-70	-70	-70	-70	-70	-70	-70	-70	-70	-70	-70	-70	-70	-70	-70	-70	-70	-70
-70	-70	-70	-70	-70	-70	-70	-70	-70	-70	-70	-70	-70	-70	-70	-70	-70	-70	-70	-70	-70	-70	-70	-70	-70	-70	-70	-70	-70	-70	-70	-70	-70	-70	-70	-70	-70	-70	-70	-70	-70	-70	-70	-70	-70	-70	-70	-70	-70	-70
-70	-70	-70	-70	-70	-70	-70	-70	-70	-70	-70	-70	-70	-70	-70	-70	-70	-70	-70	-70	-70	-70	-70	-70	-70	-70	-70	-70	-70	-70	-70	-70	-70	-70	-70	-70	-70	-70	-70	-70	-70	-70	-70	-70	-70	-70	-70	-70	-70	-70
-70	-70	-70	-70	-70	-70	-70	-70	-70	-70	-70	-70	-70	-70	-70	-70	-70	-70	-70	-70	-70	-70	-70	-70	-70	-70	-70	-70	-70	-70	-70	-70	-70	-70	-70	-70	-70	-70	-70	-70	-70	-70	-70	-70	-70	-70	-70	-70	-70	-70
-70	-70	-70	-70	-70	-70	-70	-70	-70	-70	-70	-70	-70	-70	-70	-70	-70	-70	-70	-70	-70	-70	-70	-70	-70	-70	-70	-70	-70	-70	-70	-70	-70	-70	-70	-70	-70	-70	-70	-70	-70	-70	-70	-70	-70	-70	-70	-70	-70	-70
-70	-70	-70	-70	-70	-70	-70	-70	-70	-70	-70	-70	-70	-70	-70	-70	-70	-70	-70	-70	-70	-70	-70	-70	-70	-70	-70	-70	-70	-70	-70	-70	-70	-70	-70	-70	-70	-70	-70	-70	-70	-70	-70	-70	-70	-70	-70	-70	-70	-70
-70	-70	-70	-70	-70	-70	-70	-70	-70	-70	-70	-70	-70	-70	-70	-70	-70	-70	-70	-70	-70	-70	-70	-70	-70	-70	-70	-70	-70	-70	-70	-70	-70	-70	-70	-70	-70	-70	-70	-70	-70	-70	-70	-70	-70	-70	-70	-70	-70	-70
-70	-70	-70	-70	-70	-70	-70	-70	-70	-70	-70	-70	-70	-70	-70	-70	-70	-70	-70	-70	-70	-70	-70	-70	-70	-70	-70	-70	-70	-70	-70	-70	-70	-70	-70	-70	-70	-70	-70	-70	-70	-70	-70	-70	-70	-70	-70	-70	-70	-70
-70	-70	-70	-70	-70	-70	-70	-70	-70	-70	-70	-70	-70	-70	-70	-70	-70	-70	-70	-70	-70	-70	-70	-70	-70	-70	-70	-70	-70	-70	-70	-70	-70	-70	-70	-70	-70	-70	-70	-70	-70	-70	-70	-70	-70	-70	-70	-70	-70	-70
-70	-70	-70	-70	-70	-70	-70	-70	-70	-70	-70	-70	-70	-70	-70	-70	-70	-70	-70	-70	-70	-70	-70	-70	-70	-70	-70	-70	-70	-70	-70	-70	-70	-70	-70	-70	-70	-70	-70	-70	-70	-70	-70	-70	-70	-70	-70	-70	-70	-70
-70	-70	-70	-70	-70	-70	-70	-70	-70	-70	-70	-70	-70	-70	-70	-70	-70	-70	-70	-70	-70	-70	-70	-70	-70	-70	-70	-70	-70	-70	-70	-70	-70	-70	-70	-70	-70	-70	-70	-70	-70	-70	-70	-70	-70	-70	-70	-70	-70	-70
-70	-70	-70	-70	-70	-70	-70	-70	-70	-70	-70	-70	-70	-70	-70	-70	-70	-70	-70	-70	-70	-70	-70	-70	-70	-70	-70	-70	-70	-70	-70	-70	-70	-70	-70	-70	-70	-70	-70	-70	-70	-70	-70	-70	-70	-70	-70	-70	-70	-70
-70	-70	-70	-70	-70	-70	-70	-70	-70	-70	-70	-70	-70	-70	-70	-70	-70	-70	-70	-70	-70	-70	-70	-70	-70	-70	-70	-70	-70	-70	-70	-70	-70	-70	-70	-70	-70	-70	-70	-70	-70	-70	-70	-70	-70	-70	-70	-70	-70	-70
-70	-70	-70	-70	-70	-70	-70	-70	-70	-70	-70	-70	-70	-70	-70	-70	-70	-70	-70	-70	-70	-70	-70	-70	-70	-70	-70	-70	-70	-70	-70	-70	-70	-70	-70	-70	-70	-70	-70	-70	-70	-70	-70	-70	-70	-70	-70	-70	-70	-70
-70	-70	-70	-70	-70	-70	-70	-70	-70	-70	-70	-70	-70	-70	-70	-70	-70	-70	-70	-70	-70	-70	-70	-70	-70	-70	-70	-70	-70	-70	-70	-70	-70	-70	-70	-70	-70	-70	-70	-70	-70	-70	-70	-70	-70	-70	-70	-70	-70	-70
-70	-70	-70	-70	-70	-70	-70	-70	-70	-70	-70	-70	-70	-70	-70	-70	-70	-70	-70	-70	-70	-70	-70	-70	-70	-70	-70	-70	-70	-70	-70	-70	-70	-70	-70	-70	-70	-70	-70	-70	-70	-70	-70	-70	-70	-70	-70	-70	-70	-70
-70	-70	-70	-70	-70	-70	-70	-70	-70	-70	-70	-70	-70	-70	-70	-70	-70	-70	-70	-70	-70	-70	-70	-70	-70	-70	-70	-70	-70	-70	-70	-70	-70	-70	-70	-70	-70	-70	-70	-70	-70	-70	-70	-70	-70	-70	-70	-70	-70	-70
-70	-70	-70	-70	-70	-70	-70	-70	-70	-70	-70	-70	-70	-70	-70	-70	-70	-70	-70	-70	-70	-70	-70	-70	-70	-70	-70	-70	-70	-70	-70	-70	-70	-70	-70	-70	-70	-70	-70	-70	-70	-70	-70	-70	-70	-70	-70	-70	-70	-70
-70	-70	-70	-70	-70	-70	-70	-70	-70	-70	-70	-70	-70	-70	-70	-70	-70	-70	-70	-70	-70	-70	-70	-70	-70	-70	-70	-70	-70	-70	-70	-70	-70	-70	-70	-70	-70	-70	-70	-70	-70	-70	-70	-70	-70	-70	-70	-70	-70	-70
-70	-70	-70	-70	-70	-70	-70	-70	-70	-70	-70	-70	-70	-70	-70	-70	-70	-70	-70	-70	-70	-70	-70	-70	-70	-70	-70	-70	-70	-70	-70	-70	-70	-70	-70	-70	-70	-70	-70	-70	-70	-70	-70	-70	-70	-70	-70	-70	-70	-70
-70	-70	-70	-70	-70	-70	-70	-70	-70	-70	-70	-70	-70	-70	-70	-70	-70	-70	-70	-70	-70	-70	-70	-70	-70	-70	-70	-70	-70	-70	-70	-70	-70	-70	-70	-70	-70	-70	-70	-70	-70	-70	-70	-70	-70	-70	-70	-70	-70	-70
-70	-70	-70	-70	-70	-70	-70	-70	-70	-70	-70	-70	-70	-70	-70	-70	-70	-70	-70	-70	-70	-70	-70	-70	-70	-70	-70	-70	-70	-70	-70	-70	-70	-70	-70	-70	-70	-70	-70	-70	-70	-70	-70	-70	-70	-70	-70	-70	-70	-70
-70	-70	-70	-70	-70	-70	-70	-70	-70	-70	-70	-70	-70	-70	-70	-70	-70	-70	-70	-70	-70	-70	-70	-70	-70	-70	-70	-70	-70	-70	-70	-70	-70	-70	-70	-70	-70	-70	-70	-70	-70	-70	-70	-70	-70	-70	-70	-70	-70	-70
-70	-70	-70	-70	-70	-70	-70	-70	-70	-70	-70	-70	-70	-70	-70	-70	-70	-70	-70	-70	-70	-70	-70	-70	-70	-70	-70	-70	-70	-70	-70	-70	-70	-70	-70	-70	-70	-70	-70	-70	-70	-70	-70	-70	-70	-70	-70	-70	-70	-70
-70	-70	-70	-70	-70	-70	-70	-70	-70	-70	-70	-70	-70	-70	-70	-70	-70	-70	-70	-70	-70	-70	-70	-70	-70	-70	-70	-70	-70	-70	-70	-70	-70	-70	-70	-70	-70	-70	-70	-70	-70	-70	-70	-70	-70	-70	-70	-70	-70	-70
-70	-70	-70	-70	-70	-70	-70	-70	-70	-70	-70	-70	-70	-70	-70	-70	-70	-70	-70	-70	-70	-70	-70	-70	-70	-70	-70	-70	-70	-70	-70	-70	-70	-70	-70	-70	-70	-70	-70	-70	-70	-70	-70	-70	-70	-70	-70	-70	-70	-70
-70	-70	-70	-70	-70	-70	-70	-70	-70	-70	-70	-70	-70	-70	-70	-70	-70	-70	-70	-70	-70	-70	-70	-70	-70	-70	-70	-70	-70	-70	-70	-70	-70	-70	-70	-70	-70	-70	-70	-70	-70	-70	-70	-70	-70	-70	-70	-70	-70	-70
-70	-70	-70	-70	-70	-70	-70	-70	-70	-70	-70	-70	-70	-70	-70	-70	-70	-70	-70	-70	-70	-70	-70	-70	-70	-70	-70	-70	-70	-70	-70	-70	-70	-70	-70	-70	-70	-70	-70	-70	-70	-70	-70	-70	-70	-70	-70	-70	-70	-70
-70	-70	-70	-70	-70	-70	-70	-70	-70	-70	-70	-70	-70	-70	-70	-70	-70	-70	-70	-70	-70	-70	-70	-70	-70	-70	-70	-70	-70	-70	-70	-70	-70	-70	-70	-70	-70	-70	-70	-70	-70	-70	-70	-70	-70	-70	-70	-70	-70	-70
-70	-70	-70	-70	-70	-70	-70	-70	-70	-70	-70	-70	-70	-70	-70	-70	-70	-70	-70	-70	-70	-70	-70	-70	-70	-70	-70	-70	-70	-70	-70	-70	-70	-70	-70	-70	-70	-70	-70	-70	-70	-70	-70	-70	-70	-70	-70	-70	-70	-70
-70	-70	-70	-70	-70	-70	-70	-70	-70	-70	-70	-70	-70	-70	-70	-70	-70	-70	-70	-70	-70	-70	-70	-70	-70	-70	-70	-70	-70	-70	-70	-70	-70	-70	-70	-70	-70	-70	-70	-70	-70	-70	-70	-70	-70	-70	-70	-70	-70	-70
-70	-70	-70	-70	-70	-70	-70	-70	-70	-70	-70	-70	-70	-70	-70	-70	-70	-70	-70	-70	-70	-70	-70	-70	-70	-70	-70	-70	-70	-70	-70	-70	-70	-70	-70	-70	-70	-70	-70	-70	-70	-70	-70	-70	-70	-70	-70	-70	-70	-70
-70	-70	-70	-70	-70	-70	-70	-70	-70	-70	-70	-70	-70	-70	-70	-70	-70	-70	-70	-70	-70	-70	-70	-70	-70	-70	-70	-70	-70	-70	-70	-70	-70	-70	-70	-70	-70	-70	-70	-70	-70	-70	-70	-70	-70	-70	-70	-70	-70	-70
-70	-70	-70	-70	-70	-70	-70	-70	-70	-70	-70	-70	-70	-70	-70	-70	-70	-70	-70	-70	-70	-70	-70	-70	-70	-70	-70	-70	-70	-70	-70	-70	-70	-70	-70	-70	-70	-70	-70	-70	-70	-70	-70	-70	-70	-70	-70	-70	-70	-70
-70	-70	-70	-70	-70	-70	-70	-70	-70	-70	-70	-70	-70	-70	-70	-70	-70	-70	-70	-70	-70	-70	-70	-70	-70	-70	-70	-70	-70	-70	-70	-70	-70	-70	-70	-70	-70	-70	-70	-70	-70	-70	-70	-70	-70	-70	-70	-70	-70	-70
-70	-70	-70	-70	-70	-70	-70	-70	-70	-70	-70	-70	-70	-70	-70	-70	-70	-70	-70	-70	-70	-70	-70	-70	-70	-70	-70	-70	-70	-70	-70	-70	-70	-70	-70	-70	-70	-70	-70	-70	-70	-70	-70	-70	-70	-70	-70	-70	-70	-70
-70	-70	-70	-70	-70	-70	-70	-70	-70	-70	-70	-70	-70	-70	-70	-70	-70	-70	-70	-70	-70	-70	-70	-70	-70	-70	-70	-70	-70	-70	-70	-70	-70	-70	-70	-70	-70	-70	-70	-70	-70	-70	-70	-70	-70	-70	-70	-70	-70	-70
-70	-70	-70	-70	-70	-70	-70	-70	-70	-70	-70	-70	-70	-70	-70	-70	-70	-70	-70	-70	-70	-70	-70	-70	-70	-70	-70	-70	-70	-70	-70	-70	-70	-70	-70	-70	-70	-70	-70	-70	-70	-70	-70	-70	-70	-70	-70	-70	-70	-70
-70	-70	-70	-70	-70	-70	-70	-70	-70	-70	-70	-70	-70	-70	-70	-70	-70	-70	-70	-70	-70	-70	-70	-70	-70	-70	-70	-70	-70	-70	-70	-70	-70	-70	-70	-70	-70	-70	-70	-70	-70	-70	-70	-70	-70	-70	-70	-70	-70	-70
-70	-70	-70	-70	-70	-70	-70	-70	-70	-70	-70	-70	-70	-70	-70	-70	-70	-70	-70	-70	-70	-70	-70	-70	-70	-70	-70	-70	-70	-70	-70	-70	-70	-70	-70	-70	-70	-70	-70	-70	-70	-70	-70	-70	-70	-70	-70	-70	-70	-70
-70	-70	-70	-70	-70	-70	-70	-70	-70	-70	-70	-70	-70	-70	-70	-70	-70	-70	-70	-70	-70	-70	-70	-70	-70	-70	-70	-70	-70	-70	-70	-70	-70	-70	-70	-70	-70	-70	-70	-70	-70	-70	-70	-70	-70	-70	-70	-70	-70	-70
-70	-70	-70	-70	-70	-70	-70	-70	-70	-70	-70	-70	-70	-70	-70	-70	-70	-70	-70	-70	-70	-70	-70	-70	-70	-70	-70	-70	-70	-70	-70	-70	-70	-70	-70	-70	-70	-70	-70	-70	-70	-70	-70	-70	-70	-70	-70	-70	-70	-70
-70	-70	-70	-70	-70	-70	-70	-70	-70	-70	-70	-70	-70	-70	-70	-70	-70	-70	-70	-70	-70	-70	-70	-70	-70	-70	-70	-70	-70	-70	-70	-70	-70	-70	-70	-70	-70	-70	-70	-70	-70	-70	-70	-70	-70	-70	-70	-70	-70	-70
-70	-70	-70	-70	-70	-70	-70	-70	-70	-70	-70	-70	-70	-70	-70	-70	-70	-70	-70	-70	-70	-70	-70	-70	-70	-70	-70	-70	-70	-70	-70	-70	-70	-70	-70	-70	-70	-70	-70	-70	-70	-70	-70	-70	-70	-70	-70	-70	-70	-70
-70	-70	-70	-70	-70	-70	-70	-70	-70	-70	-70	-70	-70	-70	-70	-70	-70	-70	-70	-70	-70	-70	-70	-70	-70	-70	-70	-70	-70	-70	-70	-70	-70	-70	-70	-70	-70	-70	-70	-70	-70	-70	-70	-70	-70	-70	-70	-70	-70	-70
-70	-70	-70	-70	-70	-70	-70	-70	-70	-70	-70	-70	-70	-70	-70	-70	-70	-70	-70	-70	-70	-70	-70	-70	-70	-70	-70	-70	-70	-70	-70	-70	-70	-70	-70	-70	-70	-70	-70	-70	-70	-70	-70	-70	-70	-70	-70	-70	-70	-70
-70	-70	-70	-70	-70	-70	-70	-70	-70	-70	-70	-70	-70	-70	-70	-70	-70	-70	-70	-70	-70	-70	-70	-70	-70	-70	-70	-70	-70	-70	-70	-70	-70	-70	-70	-70	-70	-70	-70	-70	-70	-70	-70	-70	-70	-70	-70	-70	-70	-70
-70	-70	-70	-70	-70	-70	-70	-70	-70	-70	-70	-70	-70	-70	-70	-70	-70	-70	-70	-70	-70	-70	-70	-70	-70	-70	-70	-70	-70	-70	-70	-70	-70	-70	-70	-70	-70	-70	-70	-70	-70	-70	-70	-70	-70	-70	-70	-70	-70	-70
-70	-70	-70	-70	-70	-70	-70	-70	-70	-70	-70	-70	-70	-70	-70	-70	-70	-70	-70	-70	-70	-70	-70	-70	-70	-70	-70	-70	-70	-70	-70	-70	-70	-70	-70	-70	-70	-70	-70	-70	-70	-70	-70	-70	-70	-70	-70	-70	-70	-70
-70	-70	-70	-70	-70	-70	-70	-70	-70	-70	-70	-70	-70	-70	-70	-70	-70	-70	-70	-70	-70	-70	-70	-70	-70	-70	-70	-70	-70	-70	-70	-70	-70	-70	-70	-70	-70	-70	-70	-70	-70	-70	-70	-70	-70	-70	-70	-70	-70	-70
-70	-70	-70	-70	-70	-70	-70	-70	-70	-70	-70	-70	-70	-70	-70	-70	-70	-70	-70	-70	-70	-70	-70	-70	-70	-70	-70	-70	-70	-70	-70	-70	-70	-70	-70	-70	-70	-70	-70	-70	-70	-70	-70	-70	-70	-70	-70	-70	-70	-70
-70	-70	-70	-70	-70	-70	-70	-70	-70	-70	-70	-70	-70	-70	-70	-70	-70	-70	-70	-70	-70	-70	-70	-70	-70	-70	-70	-70	-70	-70	-70	-70	-70	-70	-70	-70	-70	-70	-70	-70	-70	-70	-70	-70	-70	-70	-70	-70	-70	-70
-70	-70	-70	-70	-70	-70	-70	-70	-70	-70	-70	-70	-70	-70	-70	-70	-70	-70	-70	-70	-70	-70	-70	-70	-70	-70	-70	-70	-70	-70	-70	-70	-70	-70	-70	-70	-70	-70	-70	-70	-70	-70	-70	-70	-70	-70	-70	-70	-70	-70
-70	-70	-70	-70	-70	-70	-70	-70	-70	-70	-70	-70	-70	-70	-70	-70	-70	-70	-70	-70	-70	-70	-70	-70	-70	-70	-70	-70	-70	-70	-70	-70	-70	-70	-70	-70	-70	-70	-70	-70	-70	-70	-70	-70	-70	-70	-70	-70	-70	-70
-70	-70	-70	-70	-70	-70	-70	-70	-70	-70	-70	-70	-70	-70	-70	-70	-70	-70	-70	-70	-70	-70	-70	-70	-70	-70	-70	-70	-70	-70	-70	-70	-70	-70	-70	-70	-70	-70	-70	-70	-70	-70	-70	-70	-70	-70	-70	-70	-70	-70
-70	-70	-70	-70	-70	-70	-70	-70	-70	-70	-70	-70	-70	-70	-70	-70	-70	-70	-70	-70	-70	-70	-70	-70	-70	-70	-70	-70	-70	-70	-70	-70	-70	-70	-70	-70	-70	-70	-70	-70	-70	-70	-70	-70	-70	-70	-70	-70	-70	-70
-70	-70	-70	-70	-70	-70	-70	-70	-70	-70	-70	-70	-70	-70	-70	-70	-70	-70	-70	-70	-70	-70	-70	-70	-70	-70	-70	-70	-70	-70	-70	-70	-70	-70	-70	-70	-70	-70	-70	-70	-70	-70	-70	-70	-70	-70	-70	-70	-70	-70
-70	-70	-70	-70	-70	-70	-70	-70	-70	-70	-70	-70	-70	-70	-70	-70	-70	-70	-70	-70	-70	-70	-70	-70	-70	-70	-70	-70	-70	-70	-70	-70	-70	-70	-70	-70	-70	-70	-70	-70	-70	-70	-70	-70	-70	-70	-70	-70	-70	-70
-70	-70	-70	-70	-70	-70	-70	-70	-70	-70	-70	-70	-70	-70	-70	-70	-70	-70	-70	-70	-70	-70	-70	-70	-70	-70	-70	-70	-70	-70	-70	-70	-70	-70	-70	-70	-70	-70	-70	-70	-70	-70	-70	-70	-70	-70	-70	-70	-70	-70
-70	-70	-70	-70	-70	-70	-70	-70	-70	-70	-70	-70	-70	-70	-70	-70	-70	-70	-70	-70	-70	-70	-70	-70	-70	-70	-70	-70	-70	-70	-70	-70	-70	-70	-70	-70	-70	-70	-70	-70	-70	-70	-70	-70	-70	-70	-70	-70	-70	-70
-70	-70	-70	-70	-70	-70	-70	-70	-70	-70	-70	-70	-70	-70	-70	-70	-70	-70	-70	-70	-70	-70	-70	-70	-70	-70	-70	-70	-70	-70	-70	-70	-70	-70	-70	-70	-70	-70	-70	-70	-70	-70	-70	-70	-70	-70	-70	-70	-70	-70
-70	-70	-70	-70	-70	-70	-70	-70	-70	-70	-70	-70	-70	-70	-70	-70	-70	-70	-70	-70	-70	-70	-70	-70	-70	-70	-70	-70	-70	-70	-70	-70	-70	-70	-70	-70	-70	-70	-70	-70	-70	-70	-70	-70	-70	-70	-70	-70	-70	-70
-70	-70	-70	-70	-70	-70	-70	-70	-70	-70	-70	-70	-70	-70	-70	-70	-70	-70	-70	-70	-70	-70	-70	-70	-70	-70	-70	-70	-70	-70	-70	-70	-70	-70	-70	-70	-70	-70	-70	-70	-70	-70	-70	-70	-70	-70	-70	-70	-70	-70
-70	-70	-70	-70	-70	-70	-70	-70	-70	-70	-70	-70	-70	-70	-70	-70	-70	-70	-70	-70	-70	-70	-70	-70	-70	-70	-70	-70	-70	-70	-70	-70	-70	-70	-70	-70	-70	-70	-70	-70	-70	-70	-70	-70	-70	-70	-70	-70	-70	-70
-70	-70	-70	-70	-70	-70	-70	-70	-70	-70	-70	-70	-70	-70	-70	-70	-70	-70	-70	-70	-70	-70	-70	-70	-70	-70	-70	-70	-70	-70	-70	-70	-70	-70	-70	-70	-70	-70	-70	-70	-70	-70	-70	-70	-70	-70	-70	-70	-70	-70
-70	-70	-70	-70	-70	-70	-70	-70	-70	-70	-70	-70	-70	-70	-70	-70	-70	-70	-70	-70	-70	-70	-70	-70	-70	-70	-70	-70	-70	-70	-70	-70	-70	-70	-70	-70	-70	-70	-70	-70	-70	-70	-70	-70	-70	-70	-70	-70	-70	-70
-70	-70	-70	-70	-70	-70	-70	-70	-70	-70	-70	-70	-70	-70	-70	-70	-70	-70	-70	-70	-70	-70	-70	-70	-70	-70	-70	-70	-70	-70	-70	-70	-70	-70	-70	-70	-70	-70	-70	-70	-70	-70	-70	-70	-70	-70	-70	-70	-70	-70
-70	-70	-70	-70	-70	-70	-70	-70	-70	-70	-70	-70	-70	-70	-70	-70	-70	-70	-70	-70	-70	-70	-70	-70	-70	-70	-70	-70	-70	-70	-70	-70	-70	-70	-70	-70	-70	-70	-70	-70	-70	-70	-70	-70	-70	-70	-70	-70	-70	-70
-70	-70	-70	-70	-70	-70	-70	-70	-70	-70	-70	-70	-70	-70	-70	-70	-70	-70	-70	-70	-70	-70	-70	-70	-70	-70	-70	-70	-70	-70	-70	-70	-70	-70	-70	-70	-70	-70	-70	-70	-70	-70	-70	-70	-70	-70	-70	-70	-70	-70
-70	-70	-70	-70	-70	-70	-70	-70	-70	-70	-70	-70	-70	-70	-70	-70	-70	-70	-70	-70	-70	-70	-70	-70	-70	-70	-70	-70	-70	-70	-70	-70	-70	-70	-70	-70	-70	-70	-70	-70	-70	-70	-70	-70	-70	-70	-70	-70	-70	-70
-70	-70	-70	-70	-70	-70	-70	-70	-70	-70	-70	-70	-70	-70	-70	-70	-70	-70	-70	-70	-70	-70	-70	-70	-70	-70	-70	-70	-70	-70	-70	-70	-70	-70	-70	-70	-70	-70	-70	-70	-70	-70	-70	-70	-70	-70	-70	-70	-70	-70
-70	-70	-70	-70	-70	-70	-70	-70	-70	-70	-70	-70	-70	-70	-70	-70	-70	-70	-70	-70	-70	-70	-70	-70	-70	-70	-70	-70	-70	-70	-70	-70	-70	-70	-70	-70	-70	-70	-70	-70	-70	-70	-70	-70	-70	-70	-70	-70	-70	-70
-70	-70	-70	-70	-70	-70	-70	-70	-70	-70	-70	-70	-70	-70	-70	-70	-70	-70	-70	-70	-70	-70	-70	-70	-70	-70	-70	-70	-70	-70	-70	-70	-70	-70	-70	-70	-70	-70	-70	-70	-70	-70	-70	-70	-70	-70	-70	-70	-70	-70
-70	-70	-70	-70	-70	-70	-70	-70	-70	-70	-70	-70	-70	-70	-70	-70	-70	-70	-70	-70	-70	-70	-70	-70	-70	-70	-70	-70	-70	-70	-70	-70	-70	-70	-70	-70	-70	-70	-70	-70	-70	-70	-70	-70	-70	-70	-70	-70	-70	-70
-70	-70	-70	-70	-70	-70	-70	-70	-70	-70	-70	-70	-70	-70	-70	-70	-70	-70	-70	-70	-70	-70	-70	-70	-70	-70	-70	-70	-70	-70	-70	-70	-70	-70	-70	-70	-70	-70	-70	-70	-70	-70	-70	-70	-70	-70	-70	-70	-70	-70
-70	-70	-70	-70	-70	-70	-70	-70	-70	-70	-70	-70	-70	-70	-70	-70	-70	-70	-70	-70	-70	-70	-70	-70	-70	-70	-70	-70	-70	-70	-70	-70	-70	-70	-70	-70	-70	-70	-70	-70	-70	-70	-70	-70	-70	-70	-70	-70	-70	-70
-70	-70	-70	-70	-70	-70	-70	-70	-70	-70	-70	-70	-70	-70	-70	-70	-70	-70	-70	-70	-70	-70	-70	-70	-70	-70	-70	-70	-70	-70	-70	-70	-70	-70	-70	-70	-70	-70	-70	-70	-70	-70	-70	-70	-70	-70	-70	-70	-70	-70
-70	-70	-70	-70	-70	-70	-70	-70	-70	-70	-70	-70	-70	-70	-70	-70	-70	-70	-70	-70	-70	-70	-70	-70	-70	-70	-70	-70	-70	-70	-70	-70	-70	-70	-70	-70	-70	-70	-70	-70	-70	-70	-70	-70	-70	-70	-70	-70	-70	-70
-70	-70	-70	-70	-70	-70	-70	-70	-70	-70	-70	-70	-70	-70	-70	-70	-70	-70	-70	-70	-70	-70	-70	-70	-70	-70	-70	-70	-70	-70	-70	-70	-70	-70	-70	-70	-70	-70	-70	-70	-70	-70	-70	-70	-70	-70	-70	-70	-70	-70
-70	-70	-70	-70	-70	-70	-70	-70	-70	-70	-70	-70	-70	-70	-70	-70	-70	-70	-70	-70	-70	-70	-70	-70	-70	-70	-70	-70	-70	-70	-70	-70	-70	-70	-70	-70	-70	-70	-70	-70	-70	-70	-70	-70	-70	-70	-70	-70	-70	-70
-70	-70	-70	-70	-70	-70	-70	-70	-70	-70	-70	-70	-70	-70	-70	-70	-70	-70	-70	-70	-70	-70	-70	-70	-70	-70	-70	-70	-70	-70	-70	-70	-70	-70	-70	-70	-70	-70	-70	-70	-70	-70	-70	-70	-70	-70	-70	-70	-70	-70
-70	-70	-70	-70	-70	-70	-70	-70	-70	-70	-70	-70	-70	-70	-70	-70	-70	-70	-70	-70	-70	-70	-70	-70	-70	-70	-70	-70	-70	-70	-70	-70	-70	-70	-70	-70	-70	-70	-70	-70	-70	-70	-70	-70	-70	-70	-70	-70	-70	-70
-70	-70	-70	-70	-70	-70	-70	-70	-70	-70	-70	-70	-70	-70	-70	-70	-70	-70	-70	-70	-70	-70	-70	-70	-70	-70	-70	-70	-70	-70	-70	-70	-70	-70	-70	-70	-70	-70	-70	-70	-70	-70	-70	-70	-70	-70	-70	-70	-70	-70
-70	-70	-70	-70	-70	-70	-70	-70	-70	-70	-70	-70	-70	-70	-70	-70	-70	-70	-70	-70	-70	-70	-70	-70	-70	-70	-70	-70	-70	-70	-70	-70	-70	-70	-70	-70	-70	-70	-70	-70	-70	-70	-70	-70	-70	-70	-70	-70	-70	-70
-70	-70	-70	-70	-70	-70	-70	-70	-70	-70	-70	-70	-70	-70	-70	-70	-70	-70	-70	-70	-70	-70	-70	-70	-70	-70	-70	-70	-70	-70	-70	-70	-70	-70	-70	-70	-70	-70	-70	-70	-70	-70	-70	-70	-70	-70	-70	-70	-70	-70
-70	-70	-70	-70	-70	-70	-70	-70	-70	-70	-70	-70	-70	-70	-70	-70	-70	-70	-70	-70	-70	-70	-70	-70	-70	-70	-70	-70	-70	-70	-70	-70	-70	-70	-70	-70	-70	-70	-70	-70	-70	-70	-70	-70	-70	-70	-70	-70	-70	-70
-70	-70	-70	-70	-70	-70	-70	-70	-70	-70	-70	-70	-70	-70	-70	-70	-70	-70	-70	-70	-70	-70	-70	-70	-70	-70	-70	-70	-70	-70	-70	-70	-70	-70	-70	-70	-70	-70	-70	-70	-70	-70	-70	-70	-70	-70	-70	-70	-70	-70
-70	-70	-70	-70	-70	-70	-70	-70	-70	-70	-70	-70	-70	-70	-70	-70	-70	-70	-70	-70	-70	-70	-70	-70	-70	-70	-70	-70	-70	-70	-70	-70	-70	-70	-70	-70	-70	-70	-70	-70	-70	-70	-70	-70	-70	-70	-70	-70	-70	-70
-70	-70	-70	-70	-70	-70	-70	-70	-70	-70	-70	-70	-70	-70	-70	-70	-70	-70	-70	-70	-70	-70	-70	-70	-70	-70	-70	-70	-70	-70	-70	-70	-70	-70	-70	-70	-70	-70	-70	-70	-70	-70	-70	-70	-70	-70	-70	-70	-70	-70
-70	-70	-70	-70	-70	-70	-70	-70	-70	-70	-70	-70	-70	-70	-70	-70	-70	-70	-70	-70	-70	-70	-70	-70	-70	-70	-70	-70	-70	-70	-70	-70	-70	-70	-70	-70	-70	-70	-70	-70	-70	-70	-70	-70	-70	-70	-70	-70	-70	-70
-70	-70	-70	-70	-70	-70	-70	-70	-70	-70	-70	-70	-70	-70	-70	-70	-70	-70	-70	-70	-70	-70	-70	-70	-70	-70	-70	-70	-70	-70	-70	-70	-70	-70	-70	-70	-70	-70	-70	-70	-70	-70	-70	-70	-70	-70	-70	-70	-70	-70
-70	-70	-70	-70	-70	-70	-70	-70	-70	-70	-70	-70	-70	-70	-70	-70	-70	-70	-70	-70	-70	-70	-70	-70	-70	-70	-70	-70	-70	-70	-70	-70	-70	-70	-70	-70	-70	-70	-70	-70	-70	-70	-70	-70	-70	-70	-70	-70	-70	-70
-70	-70	-70	-70	-70	-70	-70	-70	-70	-70	-70	-70	-70	-70	-70	-70	-70	-70	-70	-70	-70	-70	-70	-70	-70	-70	-70	-70	-70	-70	-70	-70	-70	-70	-70	-70	-70	-70	-70	-70	-70	-70	-70	-70	-70	-70	-70	-70	-70	-70
-70	-70	-70	-70	-70	-70	-70	-70	-70	-70	-70	-70	-70	-70	-70	-70	-70	-70	-70	-70	-70	-70	-70	-70	-70	-70	-70	-70	-70	-70	-70	-70	-70	-70	-70	-70	-70	-70	-70	-70	-70	-70	-70	-70	-70	-70	-70	-70	-70	-70
-70	-70	-70	-70	-70	-70	-70	-70	-70	-70	-70	-70	-70	-70	-70	-70	-70	-70	-70	-70	-70	-70	-70	-70	-70	-70	-70	-70	-70	-70	-70	-70	-70	-70	-70	-70	-70	-70	-70	-70	-70	-70	-70	-70	-70	-70	-70	-70	-70	-70
-70	-70	-70	-70	-70	-70	-70	-70	-70	-70	-70	-70	-70	-70	-70	-70	-70	-70	-70	-70	-70	-70	-70	-70	-70	-70	-70	-70	-70	-70	-70	-70	-70	-70	-70	-70	-70	-70	-70	-70	-70	-70	-70	-70	-70	-70	-70	-70	-70	-70
-70	-70	-70	-70	-70	-70	-70	-70	-70	-70	-70	-70	-70	-70	-70	-70	-70	-70	-70	-70	-70	-70	-70	-70	-70	-70	-70	-70	-70	-70	-70	-70	-70	-70	-70	-70	-70	-70	-70	-70	-70	-70	-70	-70	-70	-70	-70	-70	-70	-70
-70	-70	-70	-70	-70	-70	-70	-70	-70	-70	-70	-70	-70	-70	-70	-70	-70	-70	-70	-70	-70	-70	-70	-70	-70	-70	-70	-70	-70	-70	-70	-70	-70	-70	-70	-70	-70	-70	-70	-70	-70	-70	-70	-70	-70	-70	-70	-70	-70	-70
-70	-70	-70	-70	-70	-70	-70	-70	-70	-70	-70	-70	-70	-70	-70	-70	-70	-70	-70	-70	-70	-70	-70	-70	-70	-70	-70	-70	-70	-70	-70	-70	-70	-70	-70	-70	-70	-70	-70	-70	-70	-70	-70	-70	-70	-70	-70	-70	-70	-70
-70	-70	-70	-70	-70	-70	-70	-70	-70	-70	-70	-70	-70	-70	-70	-70	-70	-70	-70	-70	-70	-70	-70	-70	-70	-70	-70	-70	-70	-70	-70	-70	-70	-70	-70	-70	-70	-70	-70	-70	-70	-70	-70	-70	-70	-70	-70	-70	-70	-70
-70	-70	-70	-70	-70	-70	-70	-70	-70	-70	-70	-70	-70	-70	-70	-70	-70	-70	-70	-70	-70	-70	-70	-70	-70	-70	-70	-70	-70	-70	-70	-70	-70	-70	-70	-70	-70	-70	-70	-70	-70	-70	-70	-70	-70	-70	-70	-70	-70	-70
-70	-70	-70	-70	-70	-70	-70	-70	-70	-70	-70	-70	-70	-70	-70	-70	-70	-70	-70	-70	-70	-70	-70	-70	-70	-70	-70	-70	-70	-70	-70	-70	-70	-70	-70	-70	-70	-70	-70	-70	-70	-70	-70	-70	-70	-70	-70	-70	-70	-70
-70	-70	-70	-70	-70	-70	-70	-70	-70	-70	-70	-70	-70	-70	-70	-70	-70	-70	-70	-70	-70	-70	-70	-70	-70	-70	-70	-70	-70	-70	-70	-70	-70	-70	-70	-70	-70	-70	-70	-70	-70	-70	-70	-70	-70	-70	-70	-70	-70	-70
-70	-70	-70	-70	-70	-70	-70	-70	-70	-70	-70	-70	-70	-70	-70	-70	-70	-70	-70	-70	-70	-70	-70	-70	-70	-70	-70	-70	-70	-70	-70	-70	-70	-70	-70	-70	-70	-70	-70	-70	-70	-70	-70	-70	-70	-70	-70	-70	-70	-70
-70	-70	-70	-70	-70	-70	-70	-70	-70	-70	-70	-70	-70	-70	-70	-70	-70	-70	-70	-70	-70	-70	-70	-70	-70	-70	-70	-70	-70	-70	-70	-70	-70	-70	-70	-70	-70	-70	-70	-70	-70	-70	-70	-70	-70	-70	-70	-70	-70	-70
-70	-70	-70	-70	-70	-70	-70	-70	-70	-70	-70	-70	-70	-70	-70	-70	-70	-70	-70	-70	-70	-70	-70	-70	-70	-70	-70	-70	-70	-70	-70	-70	-70	-70	-70	-70	-70	-70	-70	-70	-70	-70	-70	-70	-70	-70	-70	-70	-70	-70
-70	-70	-70	-70	-70	-70	-70	-70	-70	-70	-70	-70	-70	-70	-70	-70	-70	-70	-70	-70	-70	-70	-70	-70	-70	-70	-70	-70	-70	-70	-70	-70	-70	-70	-70	-70	-70	-70	-70	-70	-70	-70	-70	-70	-70	-70	-70	-70	-70	-70
-70	-70	-70	-70	-70	-70	-70	-70	-70	-70	-70	-70	-70	-70	-70	-70	-70	-70	-70	-70	-70	-70	-70	-70	-70	-70	-70	-70	-70	-70	-70	-70	-70	-70	-70	-70	-70	-70	-70	-70	-70	-70	-70	-70	-70	-70	-70	-70	-70	-70
-70	-70	-70	-70	-70	-70	-70	-70	-70	-70	-70	-70	-70	-70	-70	-70	-70	-70	-70	-70	-70	-70	-70	-70	-70	-70	-70	-70	-70	-70	-70	-70	-70	-70	-70	-70	-70	-70	-70	-70	-70	-70	-70	-70	-70	-70	-70	-70	-70	-70
-70	-70	-70	-70	-70	-70	-70	-70	-70	-70	-70	-70	-70	-70	-70	-70	-70	-70	-70	-70	-70	-70	-70	-70	-70	-70	-70	-70	-70	-70	-70	-70	-70	-70	-70	-70	-70	-70	-70	-70	-70	-70	-70	-70	-70	-70	-70	-70	-70	-70
-70	-70	-70	-70	-70	-70	-70	-70	-70	-70	-70	-70	-70	-70	-70	-70	-70	-70	-70	-70	-70	-70	-70	-70	-70	-70	-70	-70	-70	-70	-70	-70	-70	-70	-70	-70	-70	-70	-70	-70	-70	-70	-70	-70	-70	-70	-70	-70	-70	-70
-70	-70	-70	-70	-70	-70	-70	-70	-70	-70	-70	-70	-70	-70	-70	-70	-70	-70	-70	-70	-70	-70	-70	-70	-70	-70	-70	-70	-70	-70	-70	-70	-70	-70	-70	-70	-70	-70	-70	-70	-70	-70	-70	-70	-70	-70	-70	-70	-70	-70
-70	-70	-70	-70	-70	-70	-70	-70	-70	-70	-70	-70	-70	-70	-70	-70	-70	-70	-70	-70	-70	-70	-70	-70	-70	-70	-70	-70	-70	-70	-70	-70	-70	-70	-70	-70	-70	-70	-70	-70	-70	-70	-70	-70	-70	-70	-70	-70	-70	-70
-70	-70	-70	-70	-70	-70	-70	-70	-70	-70	-70	-70	-70	-70	-70	-70	-70	-70	-70	-70	-70	-70	-70	-70	-70	-70	-70	-70	-70	-70	-70	-70	-70	-70	-70	-70	-70	-70	-70	-70	-70	-70	-70	-70	-70	-70	-70	-70	-70	-70
-70	-70	-70	-70	-70	-70	-70	-70	-70	-70	-70	-70	-70	-70	-70	-70	-70	-70	-70	-70	-70	-70	-70	-70	-70	-70	-70	-70	-70	-70	-70	-70	-70	-70	-70	-70	-70	-70	-70	-70	-70	-70	-70	-70	-70	-70	-70	-70	-70	-70
-70	-70	-70	-70	-70	-70	-70	-70	-70	-70	-70	-70	-70	-70	-70	-70	-70	-70	-70	-70	-70	-70	-70	-70	-70	-70	-70	-70	-70	-70	-70	-70	-70	-70	-70	-70	-70	-70	-70	-70	-70	-70	-70	-70	-70	-70	-70	-70	-70	-70
-70	-70	-70	-70	-70	-70	-70	-70	-70	-70	-70	-70	-70	-70	-70	-70	-70	-70	-70	-70	-70	-70	-70	-70	-70	-70	-70	-70	-70	-70	-70	-70	-70	-70	-70	-70	-70	-70	-70	-70	-70	-70	-70	-70	-70	-70	-70	-70	-70	-70
-70	-70	-70	-70	-70	-70	-70	-70	-70	-70	-70	-70	-70	-70	-70	-70	-70	-70	-70	-70	-70	-70	-70	-70	-70	-70	-70	-70	-70	-70	-70	-70	-70	-70	-70	-70	-70	-70	-70	-70	-70	-70	-70	-70	-70	-70	-70	-70	-70	-70
-70	-70	-70	-70	-70	-70	-70	-70	-70	-70	-70	-70	-70	-70	-70	-70	-70	-70	-70	-70	-70	-70	-70	-70	-70	-70	-70	-70	-70	-70	-70	-70	-70	-70	-70	-70	-70	-70	-70	-70	-70	-70	-70	-70	-70	-70	-70	-70	-70	-70
-70	-70	-70	-70	-70	-70	-70	-70	-70	-70	-70	-70	-70	-70	-70	-70	-70	-70	-70	-70	-70	-70	-70	-70	-70	-70	-70	-70	-70	-70	-70	-70	-70	-70	-70	-70	-70	-70	-70	-70	-70	-70	-70	-70	-70	-70	-70	-70	-70	-70
-70	-70	-70	-70	-70	-70	-70	-70	-70	-70	-70	-70	-70	-70	-70	-70	-70	-70	-70	-70	-70	-70	-70	-70	-70	-70	-70	-70	-70	-70	-70	-70	-70	-70	-70	-70	-70	-70	-70	-70	-70	-70	-70	-70	-70	-70	-70	-70	-70	-70
-70	-70	-70	-70	-70	-70	-70	-70	-70	-70	-70	-70	-70	-70	-70	-70	-70	-70	-70	-70	-70	-70	-70	-70	-70	-70	-70	-70	-70	-70	-70	-70	-70	-70	-70	-70	-70	-70	-70	-70	-70	-70	-70	-70	-70	-70	-70	-70	-70	-70
-70	-70	-70	-70	-70	-70	-70	-70	-70	-70	-70	-70	-70	-70	-70	-70	-70	-70	-70	-70	-70	-70	-70	-70	-70	-70	-70	-70	-70	-70	-70	-70	-70	-70	-70	-70	-70	-70	-70	-70	-70	-70	-70	-70	-70	-70	-70	-70	-70	-70
-70	-70	-70	-70	-70	-70	-70	-70	-70	-70	-70	-70	-70	-70	-70	-70	-70	-70	-70	-70	-70	-70	-70	-70	-70	-70	-70	-70	-70	-70	-70	-70	-70	-70	-70	-70	-70	-70	-70	-70	-70	-70	-70	-70	-70	-70	-70	-70	-70	-70
-70	-70	-70	-70	-70	-70	-70	-70	-70	-70	-70	-70	-70	-70	-70	-70	-70	-70	-70	-70	-70	-70	-70	-70	-70	-70	-70	-70	-70	-70	-70	-70	-70	-70	-70	-70	-70	-70	-70	-70	-70	-70	-70	-70	-70	-70	-70	-70	-70	-70
-70	-70	-70	-70	-70	-70	-70	-70	-70	-70	-70	-70	-70	-70	-70	-70	-70	-70	-70	-70	-70	-70	-70	-70	-70	-70	-70	-70	-70	-70	-70	-70	-70	-70	-70	-70	-70	-70	-70	-70	-70	-70	-70	-70	-70	-70	-70	-70	-70	-70
-70	-70	-70	-70	-70	-70	-70	-70	-70	-70	-70	-70	-70	-70	-70	-70	-70	-70	-70	-70	-70	-70	-70	-70	-70	-70	-70	-70	-70	-70	-70	-70	-70	-70	-70	-70	-70	-70	-70	-70	-70	-70	-70	-70	-70	-70	-70	-70	-70	-70
-70	-70	-70	-70	-70	-70	-70	-70	-70	-70	-70	-70	-70	-70	-70	-70	-70	-70	-70	-70	-70	-70	-70	-70	-70	-70	-70	-70	-70	-70	-70	-70	-70	-70	-70	-70	-70	-70	-70	-70	-70	-70	-70	-70	-70	-70	-70	-70	-70	-70
-70	-70	-70	-70	-70	-70	-70	-70	-70	-70	-70	-70	-70	-70	-70	-70	-70	-70	-70	-70	-70	-70	-70	-70	-70	-70	-70	-70	-70	-70	-70	-70	-70	-70	-70	-70	-70	-70	-70	-70	-70	-70	-70	-70	-70	-70	-70	-70	-70	-70
-70	-70	-70	-70	-70	-70	-70	-70	-70	-70	-70	-70	-70	-70	-70	-70	-70	-70	-70	-70	-70	-70	-70	-70	-70	-70	-70	-70	-70	-70	-70	-70	-70	-70	-70	-70	-70	-70	-70	-70	-70	-70	-70	-70	-70	-70	-70	-70	-70	-70
-70	-70	-70	-70	-70	-70	-70	-70	-70	-70	-70	-70	-70	-70	-70	-70	-70	-70	-70	-70	-70	-70	-70	-70	-70	-70	-70	-70	-70	-70	-70	-70	-70	-70	-70	-70	-70	-70	-70	-70	-70	-70	-70	-70	-70	-70	-70	-70	-70	-70
-70	-70	-70	-70	-70	-70	-70	-70	-70	-70	-70	-70	-70	-70	-70	-70	-70	-70	-70	-70	-70	-70	-70	-70	-70	-70	-70	-70	-70	-70	-70	-70	-70	-70	-70	-70	-70	-70	-70	-70	-70	-70	-70	-70	-70	-70	-70	-70	-70	-70
-70	-70	-70	-70	-70	-70	-70	-70	-70	-70	-70	-70	-70	-70	-70	-70	-70	-70	-70	-70	-70	-70	-70	-70	-70	-70	-70	-70	-70	-70	-70	-70	-70	-70	-70	-70	-70	-70	-70	-70	-70	-70	-70	-70	-70	-70	-70	-70	-70	-70
-70	-70	-70	-70	-70	-70	-70	-70	-70	-70	-70	-70	-70	-70	-70	-70	-70	-70	-70	-70	-70	-70	-70	-70	-70	-70	-70	-70	-70	-70	-70	-70	-70	-70	-70	-70	-70	-70	-70	-70	-70	-70	-70	-70	-70	-70	-70	-70	-70	-70
-70	-70	-70	-70	-70	-70	-70	-70	-70	-70	-70	-70	-70	-70	-70	-70	-70	-70	-70	-70	-70	-70	-70	-70	-70	-70	-70	-70	-70	-70	-70	-70	-70	-70	-70	-70	-70	-70	-70	-70	-70	-70	-70	-70	-70	-70	-70	-70	-70	-70
-70	-70	-70	-70	-70	-70	-70	-70	-70	-70	-70	-70	-70	-70	-70	-70	-70	-70	-70	-70	-70	-70	-70	-70	-70	-70	-70	-70	-70	-70	-70	-70	-70	-70	-70	-70	-70	-70	-70	-70	-70	-70	-70	-70	-70	-70	-70	-70	-70	-70
-70	-70	-70	-70	-70	-70	-70	-70	-70	-70	-70	-70	-70	-70	-70	-70	-70	-70	-70	-70	-70	-70	-70	-70	-70	-70	-70	-70	-70	-70	-70	-70	-70	-70	-70	-70	-70	-70	-70	-70	-70	-70	-70	-70	-70	-70	-70	-70	-70	-70
-70	-70	-70	-70	-70	-70	-70	-70	-70	-70	-70	-70	-70	-70	-70	-70	-70	-70	-70	-70	-70	-70	-70	-70	-70	-70	-70	-70	-70	-70	-70	-70	-70	-70	-70	-70	-70	-70	-70	-70	-70	-70	-70	-70	-70	-70	-70	-70	-70	-70
-70	-70	-70	-70	-70	-70	-70	-70	-70	-70	-70	-70	-70	-70	-70	-70	-70	-70	-70	-70	-70	-70	-70	-70	-70	-70	-70	-70	-70	-70	-70	-70	-70	-70	-70	-70	-70	-70	-70	-70	-70	-70	-70	-70	-70	-70	-70	-70	-70	-70
-70	-70	-70	-70	-70	-70	-70	-70	-70	-70	-70	-70	-70	-70	-70	-70	-70	-70	-70	-70	-70	-70	-70	-70	-70	-70	-70	-70	-70	-70	-70	-70	-70	-70	-70	-70	-70	-70	-70	-70	-70	-70	-70	-70	-70	-70	-70	-70	-70	-70
-70	-70	-70	-70	-70	-70	-70	-70	-70	-70	-70	-70	-70	-70	-70	-70	-70	-70	-70	-70	-70	-70	-70	-70	-70	-70	-70	-70	-70	-70	-70	-70	-70	-70	-70	-70	-70	-70	-70	-70	-70	-70	-70	-70	-70	-70	-70	-70	-70	-70
-70	-70	-70	-70	-70	-70	-70	-70	-70	-70	-70	-70	-70	-70	-70	-70	-70	-70	-70	-70	-70	-70	-70	-70	-70	-70	-70	-70	-70	-70	-70	-70	-70	-70	-70	-70	-70	-70	-70	-70	-70	-70	-70	-70	-70	-70	-70	-70	-70	-70
-70	-70	-70	-70	-70	-70	-70	-70	-70	-70	-70	-70	-70	-70	-70	-70	-70	-70	-70	-70	-70	-70	-70	-70	-70	-70	-70	-70	-70	-70	-70	-70	-70	-70	-70	-70	-70	-70	-70	-70	-70	-70	-70	-70	-70	-70	-70	-70	-70	-70
-70	-70	-70	-70	-70	-70	-70	-70	-70	-70	-70	-70	-70	-70	-70	-70	-70	-70	-70	-70	-70	-70	-70	-70	-70	-70	-70	-70	-70	-70	-70	-70	-70	-70	-70	-70	-70	-70	-70	-70	-70	-70	-70	-70	-70	-70	-70	-70	-70	-70
-70	-70	-70	-70	-70	-70	-70	-70	-70	-70	-70	-70	-70	-70	-70	-70	-70	-70	-70	-70	-70	-70	-70	-70	-70	-70	-70	-70	-70	-70	-70	-70	-70	-70	-70	-70	-70	-70	-70	-70	-70	-70	-70	-70	-70	-70	-70	-70	-70	-70
-70	-70	-70	-70	-70	-70	-70	-70	-70	-70	-70	-70	-70	-70	-70	-70	-70	-70	-70	-70	-70	-70	-70	-70	-70	-70	-70	-70	-70	-70	-70	-70	-70	-70	-70	-70	-70	-70	-70	-70	-70	-70	-70	-70	-70	-70	-70	-70	-70	-70
-70	-70	-70	-70	-70	-70	-70	-70	-70	-70	-70	-70	-70	-70	-70	-70	-70	-70	-70	-70	-70	-70	-70	-70	-70	-70	-70	-70	-70	-70	-70	-70	-70	-70	-70	-70	-70	-70	-70	-70	-70	-70	-70	-70	-70	-70	-70	-70	-70	-70
-70	-70	-70	-70	-70	-70	-70	-70	-70	-70	-70	-70	-70	-70	-70	-70	-70	-70	-70	-70	-70	-70	-70	-70	-70	-70	-70	-70	-70	-70	-70	-70	-70	-70	-70	-70	-70	-70	-70	-70	-70	-70	-70	-70	-70	-70	-70	-70	-70	-70
-70	-70	-70	-70	-70	-70	-70	-70	-70	-70	-70	-70	-70	-70	-70	-70	-70	-70	-70	-70	-70	-70	-70	-70	-70	-70	-70	-70	-70	-70	-70	-70	-70	-70	-70	-70	-70	-70	-70	-70	-70	-70	-70	-70	-70	-70	-70	-70	-70	-70
-70	-70	-70	-70	-70	-70	-70	-70	-70	-70	-70	-70	-70	-70	-70	-70	-70	-70	-70	-70	-70	-70	-70	-70	-70	-70	-70	-70	-70	-70	-70	-70	-70	-70	-70	-70	-70	-70	-70	-70	-70	-70	-70	-70	-70	-70	-70	-70	-70	-70
-70	-70	-70	-70	-70	-70	-70	-70	-70	-70	-70	-70	-70	-70	-70	-70	-70	-70	-70	-70	-70	-70	-70	-70	-70	-70	-70	-70	-70	-70	-70	-70	-70	-70	-70	-70	-70	-70	-70	-70	-70	-70	-70	-70	-70	-70	-70	-70	-70	-70
-70	-70	-70	-70	-70	-70	-70	-70	-70	-70	-70	-70	-70	-70	-70	-70	-70	-70	-70	-70	-70	-70	-70	-70	-70	-70	-70	-70	-70	-70	-70	-70	-70	-70	-70	-70	-70	-70	-70	-70	-70	-70	-70	-70	-70	-70	-70	-70	-70	-70
-70	-70	-70	-70	-70	-70	-70	-70	-70	-70	-70	-70	-70	-70	-70	-70	-70	-70	-70	-70	-70	-70	-70	-70	-70	-70	-70	-70	-70	-70	-70	-70	-70	-70	-70	-70	-70	-70	-70	-70	-70	-70	-70	-70	-70	-70	-70	-70	-70	-70
-70	-70	-70	-70	-70	-70	-70	-70	-70	-70	-70	-70	-70	-70	-70	-70	-70	-70	-70	-70	-70	-70	-70	-70	-70	-70	-70	-70	-70	-70	-70	-70	-70	-70	-70	-70	-70	-70	-70	-70	-70	-70	-70	-70	-70	-70	-70	-70	-70	-70
-70	-70	-70	-70	-70	-70	-70	-70	-70	-70	-70	-70	-70	-70	-70	-70	-70	-70	-70	-70	-70	-70	-70	-70	-70	-70	-70	-70	-70	-70	-70	-70	-70	-70	-70	-70	-70	-70	-70	-70	-70	-70	-70	-70	-70	-70	-70	-70	-70	-70
-70	-70	-70	-70	-70	-70	-70	-70	-70	-70	-70	-70	-70	-70	-70	-70	-70	-70	-70	-70	-70	-70	-70	-70	-70	-70	-70	-70	-70	-70	-70	-70	-70	-70	-70	-70	-70	-70	-70	-70	-70	-70	-70	-70	-70	-70	-70	-70	-70	-70
-70	-70	-70	-70	-70	-70	-70	-70	-70	-70	-70	-70	-70	-70	-70	-70	-70	-70	-70	-70	-70	-70	-70	-70	-70	-70	-70	-70	-70	-70	-70	-70	-70	-70	-70	-70	-70	-70	-70	-70	-70	-70	-70	-70	-70	-70	-70	-70	-70	-70
-70	-70	-70	-70	-70	-70	-70	-70	-70	-70	-70	-70	-70	-70	-70	-70	-70	-70	-70	-70	-70	-70	-70	-70	-70	-70	-70	-70	-70	-70	-70	-70	-70	-70	-70	-70	-70	-70	-70	-70	-70	-70	-70	-70	-70	-70	-70	-70	-70	-70
-70	-70	-70	-70	-70	-70	-70	-70	-70	-70	-70	-70	-70	-70	-70	-70	-70	-70	-70	-70	-70	-70	-70	-70	-70	-70	-70	-70	-70	-70	-70	-70	-70	-70	-70	-70	-70	-70	-70	-70	-70	-70	-70	-70	-70	-70	-70	-70	-70	-70
-70	-70	-70	-70	-70	-70	-70	-70	-70	-70	-70	-70	-70	-70	-70	-70	-70	-70	-70	-70	-70	-70	-70	-70	-70	-70	-70	-70	-70	-70	-70	-70	-70	-70	-70	-70	-70	-70	-70	-70	-70	-70	-70	-70	-70	-70	-70	-70	-70	-70
-70	-70	-70	-70	-70	-70	-70	-70	-70	-70	-70	-70	-70	-70	-70	-70	-70	-70	-70	-70	-70	-70	-70	-70	-70	-70	-70	-70	-70	-70	-70	-70	-70	-70	-70	-70	-70	-70	-70	-70	-70	-70	-70	-70	-70	-70	-70	-70	-70	-70
-70	-70	-70	-70	-70	-70	-70	-70	-70	-70	-70	-70	-70	-70	-70	-70	-70	-70	-70	-70	-70	-70	-70	-70	-70	-70	-70	-70	-70	-70	-70	-70	-70	-70	-70	-70	-70	-70	-70	-70	-70	-70	-70	-70	-70	-70	-70	-70	-70	-70
-70	-70	-70	-70	-70	-70	-70	-70	-70	-70	-70	-70	-70	-70	-70	-70	-70	-70	-70	-70	-70	-70	-70	-70	-70	-70	-70	-70	-70	-70	-70	-70	-70	-70	-70	-70	-70	-70	-70	-70	-70	-70	-70	-70	-70	-70	-70	-70	-70	-70
-70	-70	-70	-70	-70	-70	-70	-70	-70	-70	-70	-70	-70	-70	-70	-70	-70	-70	-70	-70	-70	-70	-70	-70	-70	-70	-70	-70	-70	-70	-70	-70	-70	-70	-70	-70	-70	-70	-70	-70	-70	-70	-70	-70	-70	-70	-70	-70	-70	-70
-70	-70	-70	-70	-70	-70	-70	-70	-70	-70	-70	-70	-70	-70	-70	-70	-70	-70	-70	-70	-70	-70	-70	-70	-70	-70	-70	-70	-70	-70	-70	-70	-70	-70	-70	-70	-70	-70	-70	-70	-70	-70	-70	-70	-70	-70	-70	-70	-70	-70
-70	-70	-70	-70	-70	-70	-70	-70	-70	-70	-70	-70	-70	-70	-70	-70	-70	-70	-70	-70	-70	-70	-70	-70	-70	-70	-70	-70	-70	-70	-70	-70	-70	-70	-70	-70	-70	-70	-70	-70	-70	-70	-70	-70	-70	-70	-70	-70	-70	-70
-70	-70	-70	-70	-70	-70	-70	-70	-70	-70	-70	-70	-70	-70	-70	-70	-70	-70	-70	-70	-70	-70	-70	-70	-70	-70	-70	-70	-70	-70	-70	-70	-70	-70	-70	-70	-70	-70	-70	-70	-70	-70	-70	-70	-70	-70	-70	-70	-70	-70
-70	-70	-70	-70	-70	-70	-70	-70	-70	-70	-70	-70	-70	-70	-70	-70	-70	-70	-70	-70	-70	-70	-70	-70	-70	-70	-70	-70	-70	-70	-70	-70	-70	-70	-70	-70	-70	-70	-70	-70	-70	-70	-70	-70	-70	-70	-70	-70	-70	-70
-70	-70	-70	-70	-70	-70	-70	-70	-70	-70	-70	-70	-70	-70	-70	-70	-70	-70	-70	-70	-70	-70	-70	-70	-70	-70	-70	-70	-70	-70	-70	-70	-70	-70	-70	-70	-70	-70	-70	-70	-70	-70	-70	-70	-70	-70	-70	-70	-70	-70
-70	-70	-70	-70	-70	-70	-70	-70	-70	-70	-70	-70	-70	-70	-70	-70	-70	-70	-70	-70	-70	-70	-70	-70	-70	-70	-70	-70	-70	-70	-70	-70	-70	-70	-70	-70	-70	-70	-70	-70	-70	-70	-70	-70	-70	-70	-70	-70	-70	-70
-70	-70	-70	-70	-70	-70	-70	-70	-70	-70	-70	-70	-70	-70	-70	-70	-70	-70	-70	-70	-70	-70	-70	-70	-70	-70	-70	-70	-70	-70	-70	-70	-70	-70	-70	-70	-70	-70	-70	-70	-70	-70	-70	-70	-70	-70	-70	-70	-70	-70
-70	-70	-70	-70	-70	-70	-70	-70	-70	-70	-70	-70	-70	-70	-70	-70	-70	-70	-70	-70	-70	-70	-70	-70	-70	-70	-70	-70	-70	-70	-70	-70	-70	-70	-70	-70	-70	-70	-70	-70	-70	-70	-70	-70	-70	-70	-70	-70	-70	-70
-70	-70	-70	-70	-70	-70	-70	-70	-70	-70	-70	-70	-70	-70	-70	-70	-70	-70	-70	-70	-70	-70	-70	-70	-70	-70	-70	-70	-70	-70	-70	-70	-70	-70	-70	-70	-70	-70	-70	-70	-70	-70	-70	-70	-70	-70	-70	-70	-70	-70
-70	-70	-70	-70	-70	-70	-70	-70	-70	-70	-70	-70	-70	-70	-70	-70	-70	-70	-70	-70	-70	-70	-70	-70	-70	-70	-70	-70	-70	-70	-70	-70	-70	-70	-70	-70	-70	-70	-70	-70	-70	-70	-70	-70	-70	-70	-70	-70	-70	-70
-70	-70	-70	-70	-70	-70	-70	-70	-70	-70	-70	-70	-70	-70	-70	-70	-70	-70	-70	-70	-70	-70	-70	-70	-70	-70	-70	-70	-70	-70	-70	-70	-70	-70	-70	-70	-70	-70	-70	-70	-70	-70	-70	-70	-70	-70	-70	-70	-70	-70
-70	-70	-70	-70	-70	-70	-70	-70	-70	-70	-70	-70	-70	-70	-70	-70	-70	-70	-70	-70	-70	-70	-70	-70	-70	-70	-70	-70	-70	-70	-70	-70	-70	-70	-70	-70	-70	-70	-70	-70	-70	-70	-70	-70	-70	-70	-70	-70	-70	-70
-70	-70	-70	-70	-70	-70	-70	-70	-70	-70	-70	-70	-70	-70	-70	-70	-70	-70	-70	-70	-70	-70	-70	-70	-70	-70	-70	-70	-70	-70	-70	-70	-70	-70	-70	-70	-70	-70	-70	-70	-70	-70	-70	-70	-70	-70	-70	-70	-70	-70
-70	-70	-70	-70	-70	-70	-70	-70	-70	-70	-70	-70	-70	-70	-70	-70	-70	-70	-70	-70	-70	-70	-70	-70	-70	-70	-70	-70	-70	-70	-70	-70	-70	-70	-70	-70	-70	-70	-70	-70	-70	-70	-70	-70	-70	-70	-70	-70	-70	-70
-70	-70	-70	-70	-70	-70	-70	-70	-70	-70	-70	-70	-70	-70	-70	-70	-70	-70	-70	-70	-70	-70	-70	-70	-70	-70	-70	-70	-70	-70	-70	-70	-70	-70	-70	-70	-70	-70	-70	-70	-70	-70	-70	-70	-70	-70	-70	-70	-70	-70
-70	-70	-70	-70	-70	-70	-70	-70	-70	-70	-70	-70	-70	-70	-70	-70	-70	-70	-70	-70	-70	-70	-70	-70	-70	-70	-70	-70	-70	-70	-70	-70	-70	-70	-70	-70	-70	-70	-70	-70	-70	-70	-70	-70	-70	-70	-70	-70	-70	-70
-70	-70	-70	-70	-70	-70	-70	-70	-70	-70	-70	-70	-70	-70	-70	-70	-70	-70	-70	-70	-70	-70	-70	-70	-70	-70	-70	-70	-70	-70	-70	-70	-70	-70	-70	-70	-70	-70	-70	-70	-70	-70	-70	-70	-70	-70	-70	-70	-70	-70
-70	-70	-70	-70	-70	-70	-70	-70	-70	-70	-70	-70	-70	-70	-70	-70	-70	-70	-70	-70	-70	-70	-70	-70	-70	-70	-70	-70	-70	-70	-70	-70	-70	-70	-70	-70	-70	-70	-70	-70	-70	-70	-70	-70	-70	-70	-70	-70	-70	-70
-70	-70	-70	-70	-70	-70	-70	-70	-70	-70	-70	-70	-70	-70	-70	-70	-70	-70	-70	-70	-70	-70	-70	-70	-70	-70	-70	-70	-70	-70	-70	-70	-70	-70	-70	-70	-70	-70	-70	-70	-70	-70	-70	-70	-70	-70	-70	-70	-70	-70
-70	-70	-70	-70	-70	-70	-70	-70	-70	-70	-70	-70	-70	-70	-70	-70	-70	-70	-70	-70	-70	-70	-70	-70	-70	-70	-70	-70	-70	-70	-70	-70	-70	-70	-70	-70	-70	-70	-70	-70	-70	-70	-70	-70	-70	-70	-70	-70	-70	-70
-70	-70	-70	-70	-70	-70	-70	-70	-70	-70	-70	-70	-70	-70	-70	-70	-70	-70	-70	-70	-70	-70	-70	-70	-70	-70	-70	-70	-70	-70	-70	-70	-70	-70	-70	-70	-70	-70	-70	-70	-70	-70	-70	-70	-70	-70	-70	-70	-70	-70
-70	-70	-70	-70	-70	-70	-70	-70	-70	-70	-70	-70	-70	-70	-70	-70	-70	-70	-70	-70	-70	-70	-70	-70	-70	-70	-70	-70	-70	-70	-70	-70	-70	-70	-70	-70	-70	-70	-70	-70	-70	-70	-70	-70	-70	-70	-70	-70	-70	-70
-70	-70	-70	-70	-70	-70	-70	-70	-70	-70	-70	-70	-70	-70	-70	-70	-70	-70	-70	-70	-70	-70	-70	-70	-70	-70	-70	-70	-70	-70	-70	-70	-70	-70	-70	-70	-70	-70	-70	-70	-70	-70	-70	-70	-70	-70	-70	-70	-70	-70
-70	-70	-70	-70	-70	-70	-70	-70	-70	-70	-70	-70	-70	-70	-70	-70	-70	-70	-70	-70	-70	-70	-70	-70	-70	-70	-70	-70	-70	-70	-70	-70	-70	-70	-70	-70	-70	-70	-70	-70	-70	-70	-70	-70	-70	-70	-70	-70	-70	-70
-70	-70	-70	-70	-70	-70	-70	-70	-70	-70	-70	-70	-70	-70	-70	-70	-70	-70	-70	-70	-70	-70	-70	-70	-70	-70	-70	-70	-70	-70	-70	-70	-70	-70	-70	-70	-70	-70	-70	-70	-70	-70	-70	-70	-70	-70	-70	-70	-70	-70
-70	-70	-70	-70	-70	-70	-70	-70	-70	-70	-70	-70	-70	-70	-70	-70	-70	-70	-70	-70	-70	-70	-70	-70	-70	-70	-70	-70	-70	-70	-70	-70	-70	-70	-70	-70	-70	-70	-70	-70	-70	-70	-70	-70	-70	-70	-70	-70	-70	-70
-70	-70	-70	-70	-70	-70	-70	-70	-70	-70	-70	-70	-70	-70	-70	-70	-70	-70	-70	-70	-70	-70	-70	-70	-70	-70	-70	-70	-70	-70	-70	-70	-70	-70	-70	-70	-70	-70	-70	-70	-70	-70	-70	-70	-70	-70	-70	-70	-70	-70
-70	-70	-70	-70	-70	-70	-70	-70	-70	-70	-70	-70	-70	-70	-70	-70	-70	-70	-70	-70	-70	-70	-70	-70	-70	-70	-70	-70	-70	-70	-70	-70	-70	-70	-70	-70	-70	-70	-70	-70	-70	-70	-70	-70	-70	-70	-70	-70	-70	-70
-70	-70	-70	-70	-70	-70	-70	-70	-70	-70	-70	-70	-70	-70	-70	-70	-70	-70	-70	-70	-70	-70	-70	-70	-70	-70	-70	-70	-70	-70	-70	-70	-70	-70	-70	-70	-70	-70	-70	-70	-70	-70	-70	-70	-70	-70	-70	-70	-70	-70
-70	-70	-70	-70	-70	-70	-70	-70	-70	-70	-70	-70	-70	-70	-70	-70	-70	-70	-70	-70	-70	-70	-70	-70	-70	-70	-70	-70	-70	-70	-70	-70	-70	-70	-70	-70	-70	-70	-70	-70	-70	-70	-70	-70	-70	-70	-70	-70	-70	-70
-70	-70	-70	-70	-70	-70	-70	-70	-70	-70	-70	-70	-70	-70	-70	-70	-70	-70	-70	-70	-70	-70	-70	-70	-70	-70	-70	-70	-70	-70	-70	-70	-70	-70	-70	-70	-70	-70	-70	-70	-70	-70	-70	-70	-70	-70	-70	-70	-70	-70
-70	-70	-70	-70	-70	-70	-70	-70	-70	-70	-70	-70	-70	-70	-70	-70	-70	-70	-70	-70	-70	-70	-70	-70	-70	-70	-70	-70	-70	-70	-70	-70	-70	-70	-70	-70	-70	-70	-70	-70	-70	-70	-70	-70	-70	-70	-70	-70	-70	-70
-70	-70	-70	-70	-70	-70	-70	-70	-70	-70	-70	-70	-70	-70	-70	-70	-70	-70	-70	-70	-70	-70	-70	-70	-70	-70	-70	-70	-70	-70	-70	-70	-70	-70	-70	-70	-70	-70	-70	-70	-70	-70	-70	-70	-70	-70	-70	-70	-70	-70
-70	-70	-70	-70	-70	-70	-70	-70	-70	-70	-70	-70	-70	-70	-70	-70	-70	-70	-70	-70	-70	-70	-70	-70	-70	-70	-70	-70	-70	-70	-70	-70	-70	-70	-70	-70	-70	-70	-70	-70	-70	-70	-70	-70	-70	-70	-70	-70	-70	-70
-70	-70	-70	-70	-70	-70	-70	-70	-70	-70	-70	-70	-70	-70	-70	-70	-70	-70	-70	-70	-70	-70	-70	-70	-70	-70	-70	-70	-70	-70	-70	-70	-70	-70	-70	-70	-70	-70	-70	-70	-70	-70	-70	-70	-70	-70	-70	-70	-70	-70
-70	-70	-70	-70	-70	-70	-70	-70	-70	-70	-70	-70	-70	-70	-70	-70	-70	-70	-70	-70	-70	-70	-70	-70	-70	-70	-70	-70	-70	-70	-70	-70	-70	-70	-70	-70	-70	-70	-70	-70	-70	-70	-70	-70	-70	-70	-70	-70	-70	-70
-70	-70	-70	-70	-70	-70	-70	-70	-70	-70	-70	-70	-70	-70	-70	-70	-70	-70	-70	-70	-70	-70	-70	-70	-70	-70	-70	-70	-70	-70	-70	-70	-70	-70	-70	-70	-70	-70	-70	-70	-70	-70	-70	-70	-70	-70	-70	-70	-70	-70
-70	-70	-70	-70	-70	-70	-70	-70	-70	-70	-70	-70	-70	-70	-70	-70	-70	-70	-70	-70	-70	-70	-70	-70	-70	-70	-70	-70	-70	-70	-70	-70	-70	-70	-70	-70	-70	-70	-70	-70	-70	-70	-70	-70	-70	-70	-70	-70	-70	-70
-70	-70	-70	-70	-70	-70	-70	-70	-70	-70	-70	-70	-70	-70	-70	-70	-70	-70	-70	-70	-70	-70	-70	-70	-70	-70	-70	-70	-70	-70	-70	-70	-70	-70	-70	-70	-70	-70	-70	-70	-70	-70	-70	-70	-70	-70	-70	-70	-70	-70
-70	-70	-70	-70	-70	-70	-70	-70	-70	-70	-70	-70	-70	-70	-70	-70	-70	-70	-70	-70	-70	-70	-70	-70	-70	-70	-70	-70	-70	-70	-70	-70	-70	-70	-70	-70	-70	-70	-70	-70	-70	-70	-70	-70	-70	-70	-70	-70	-70	-70
-70	-70	-70	-70	-70	-70	-70	-70	-70	-70	-70	-70	-70	-70	-70	-70	-70	-70	-70	-70	-70	-70	-70	-70	-70	-70	-70	-70	-70	-70	-70	-70	-70	-70	-70	-70	-70	-70	-70	-70	-70	-70	-70	-70	-70	-70	-70	-70	-70	-70
-70	-70	-70	-70	-70	-70	-70	-70	-70	-70	-70	-70	-70	-70	-70	-70	-70	-70	-70	-70	-70	-70	-70	-70	-70	-70	-70	-70	-70	-70	-70	-70	-70	-70	-70	-70	-70	-70	-70	-70	-70	-70	-70	-70	-70	-70	-70	-70	-70	-70
-70	-70	-70	-70	-70	-70	-70	-70	-70	-70	-70	-70	-70	-70	-70	-70	-70	-70	-70	-70	-70	-70	-70	-70	-70	-70	-70	-70	-70	-70	-70	-70	-70	-70	-70	-70	-70	-70	-70	-70	-70	-70	-70	-70	-70	-70	-70	-70	-70	-70
-70	-70	-70	-70	-70	-70	-70	-70	-70	-70	-70	-70	-70	-70	-70	-70	-70	-70	-70	-70	-70	-70	-70	-70	-70	-70	-70	-70	-70	-70	-70	-70	-70	-70	-70	-70	-70	-70	-70	-70	-70	-70	-70	-70	-70	-70	-70	-70	-70	-70
-70	-70	-70	-70	-70	-70	-70	-70	-70	-70	-70	-70	-70	-70	-70	-70	-70	-70	-70	-70	-70	-70	-70	-70	-70	-70	-70	-70	-70	-70	-70	-70	-70	-70	-70	-70	-70	-70	-70	-70	-70	-70	-70	-70	-70	-70	-70	-70	-70	-70
-70	-70	-70	-70	-70	-70	-70	-70	-70	-70	-70	-70	-70	-70	-70	-70	-70	-70	-70	-70	-70	-70	-70	-70	-70	-70	-70	-70	-70	-70	-70	-70	-70	-70	-70	-70	-70	-70	-70	-70	-70	-70	-70	-70	-70	-70	-70	-70	-70	-70
-70	-70	-70	-70	-70	-70	-70	-70	-70	-70	-70	-70	-70	-70	-70	-70	-70	-70	-70	-70	-70	-70	-70	-70	-70	-70	-70	-70	-70	-70	-70	-70	-70	-70	-70	-70	-70	-70	-70	-70	-70	-70	-70	-70	-70	-70	-70	-70	-70	-70
-70	-70	-70	-70	-70	-70	-70	-70	-70	-70	-70	-70	-70	-70	-70	-70	-70	-70	-70	-70	-70	-70	-70	-70	-70	-70	-70	-70	-70	-70	-70	-70	-70	-70	-70	-70	-70	-70	-70	-70	-70	-70	-70	-70	-70	-70	-70	-70	-70	-70
-70	-70	-70	-70	-70	-70	-70	-70	-70	-70	-70	-70	-70	-70	-70	-70	-70	-70	-70	-70	-70	-70	-70	-70	-70	-70	-70	-70	-70	-70	-70	-70	-70	-70	-70	-70	-70	-70	-70	-70	-70	-70	-70	-70	-70	-70	-70	-70	-70	-70
-70	-70	-70	-70	-70	-70	-70	-70	-70	-70	-70	-70	-70	-70	-70	-70	-70	-70	-70	-70	-70	-70	-70	-70	-70	-70	-70	-70	-70	-70	-70	-70	-70	-70	-70	-70	-70	-70	-70	-70	-70	-70	-70	-70	-70	-70	-70	-70	-70	-70
-70	-70	-70	-70	-70	-70	-70	-70	-70	-70	-70	-70	-70	-70	-70	-70	-70	-70	-70	-70	-70	-70	-70	-70	-70	-70	-70	-70	-70	-70	-70	-70	-70	-70	-70	-70	-70	-70	-70	-70	-70	-70	-70	-70	-70	-70	-70	-70	-70	-70
-70	-70	-70	-70	-70	-70	-70	-70	-70	-70	-70	-70	-70	-70	-70	-70	-70	-70	-70	-70	-70	-70	-70	-70	-70	-70	-70	-70	-70	-70	-70	-70	-70	-70	-70	-70	-70	-70	-70	-70	-70	-70	-70	-70	-70	-70	-70	-70	-70	-70
-70	-70	-70	-70	-70	-70	-70	-70	-70	-70	-70	-70	-70	-70	-70	-70	-70	-70	-70	-70	-70	-70	-70	-70	-70	-70	-70	-70	-70	-70	-70	-70	-70	-70	-70	-70	-70	-70	-70	-70	-70	-70	-70	-70	-70	-70	-70	-70	-70	-70
-70	-70	-70	-70	-70	-70	-70	-70	-70	-70	-70	-70	-70	-70	-70	-70	-70	-70	-70	-70	-70	-70	-70	-70	-70	-70	-70	-70	-70	-70	-70	-70	-70	-70	-70	-70	-70	-70	-70	-70	-70	-70	-70	-70	-70	-70	-70	-70	-70	-70
-70	-70	-70	-70	-70	-70	-70	-70	-70	-70	-70	-70	-70	-70	-70	-70	-70	-70	-70	-70	-70	-70	-70	-70	-70	-70	-70	-70	-70	-70	-70	-70	-70	-70	-70	-70	-70	-70	-70	-70	-70	-70	-70	-70	-70	-70	-70	-70	-70	-70
-70	-70	-70	-70	-70	-70	-70	-70	-70	-70	-70	-70	-70	-70	-70	-70	-70	-70	-70	-70	-70	-70	-70	-70	-70	-70	-70	-70	-70	-70	-70	-70	-70	-70	-70	-70	-70	-70	-70	-70	-70	-70	-70	-70	-70	-70	-70	-70	-70	-70
-70	-70	-70	-70	-70	-70	-70	-70	-70	-70	-70	-70	-70	-70	-70	-70	-70	-70	-70	-70	-70	-70	-70	-70	-70	-70	-70	-70	-70	-70	-70	-70	-70	-70	-70	-70	-70	-70	-70	-70	-70	-70	-70	-70	-70	-70	-70	-70	-70	-70
-70	-70	-70	-70	-70	-70	-70	-70	-70	-70	-70	-70	-70	-70	-70	-70	-70	-70	-70	-70	-70	-70	-70	-70	-70	-70	-70	-70	-70	-70	-70	-70	-70	-70	-70	-70	-70	-70	-70	-70	-70	-70	-70	-70	-70	-70	-70	-70	-70	-70
-70	-70	-70	-70	-70	-70	-70	-70	-70	-70	-70	-70	-70	-70	-70	-70	-70	-70	-70	-70	-70	-70	-70	-70	-70	-70	-70	-70	-70	-70	-70	-70	-70	-70	-70	-70	-70	-70	-70	-70	-70	-70	-70	-70	-70	-70	-70	-70	-70	-70
-70	-70	-70	-70	-70	-70	-70	-70	-70	-70	-70	-70	-70	-70	-70	-70	-70	-70	-70	-70	-70	-70	-70	-70	-70	-70	-70	-70	-70	-70	-70	-70	-70	-70	-70	-70	-70	-70	-70	-70	-70	-70	-70	-70	-70	-70	-70	-70	-70	-70
-70	-70	-70	-70	-70	-70	-70	-70	-70	-70	-70	-70	-70	-70	-70	-70	-70	-70	-70	-70	-70	-70	-70	-70	-70	-70	-70	-70	-70	-70	-70	-70	-70	-70	-70	-70	-70	-70	-70	-70	-70	-70	-70	-70	-70	-70	-70	-70	-70	-70
-70	-70	-70	-70	-70	-70	-70	-70	-70	-70	-70	-70	-70	-70	-70	-70	-70	-70	-70	-70	-70	-70	-70	-70	-70	-70	-70	-70	-70	-70	-70	-70	-70	-70	-70	-70	-70	-70	-70	-70	-70	-70	-70	-70	-70	-70	-70	-70	-70	-70
-70	-70	-70	-70	-70	-70	-70	-70	-70	-70	-70	-70	-70	-70	-70	-70	-70	-70	-70	-70	-70	-70	-70	-70	-70	-70	-70	-70	-70	-70	-70	-70	-70	-70	-70	-70	-70	-70	-70	-70	-70	-70	-70	-70	-70	-70	-70	-70	-70	-70
-70	-70	-70	-70	-70	-70	-70	-70	-70	-70	-70	-70	-70	-70	-70	-70	-70	-70	-70	-70	-70	-70	-70	-70	-70	-70	-70	-70	-70	-70	-70	-70	-70	-70	-70	-70	-70	-70	-70	-70	-70	-70	-70	-70	-70	-70	-70	-70	-70	-70
-70	-70	-70	-70	-70	-70	-70	-70	-70	-70	-70	-70	-70	-70	-70	-70	-70	-70	-70	-70	-70	-70	-70	-70	-70	-70	-70	-70	-70	-70	-70	-70	-70	-70	-70	-70	-70	-70	-70	-70	-70	-70	-70	-70	-70	-70	-70	-70	-70	-70
-70	-70	-70	-70	-70	-70	-70	-70	-70	-70	-70	-70	-70	-70	-70	-70	-70	-70	-70	-70	-70	-70	-70	-70	-70	-70	-70	-70	-70	-70	-70	-70	-70	-70	-70	-70	-70	-70	-70	-70	-70	-70	-70	-70	-70	-70	-70	-70	-70	-70
-70	-70	-70	-70	-70	-70	-70	-70	-70	-70	-70	-70	-70	-70	-70	-70	-70	-70	-70	-70	-70	-70	-70	-70	-70	-70	-70	-70	-70	-70	-70	-70	-70	-70	-70	-70	-70	-70	-70	-70	-70	-70	-70	-70	-70	-70	-70	-70	-70	-70
-70	-70	-70	-70	-70	-70	-70	-70	-70	-70	-70	-70	-70	-70	-70	-70	-70	-70	-70	-70	-70	-70	-70	-70	-70	-70	-70	-70	-70	-70	-70	-70	-70	-70	-70	-70	-70	-70	-70	-70	-70	-70	-70	-70	-70	-70	-70	-70	-70	-70
-70	-70	-70	-70	-70	-70	-70	-70	-70	-70	-70	-70	-70	-70	-70	-70	-70	-70	-70	-70	-70	-70	-70	-70	-70	-70	-70	-70	-70	-70	-70	-70	-70	-70	-70	-70	-70	-70	-70	-70	-70	-70	-70	-70	-70	-70	-70	-70	-70	-70
-70	-70	-70	-70	-70	-70	-70	-70	-70	-70	-70	-70	-70	-70	-70	-70	-70	-70	-70	-70	-70	-70	-70	-70	-70	-70	-70	-70	-70	-70	-70	-70	-70	-70	-70	-70	-70	-70	-70	-70	-70	-70	-70	-70	-70	-70	-70	-70	-70	-70
-70	-70	-70	-70	-70	-70	-70	-70	-70	-70	-70	-70	-70	-70	-70	-70	-70	-70	-70	-70	-70	-70	-70	-70	-70	-70	-70	-70	-70	-70	-70	-70	-70	-70	-70	-70	-70	-70	-70	-70	-70	-70	-70	-70	-70	-70	-70	-70	-70	-70
-70	-70	-70	-70	-70	-70	-70	-70	-70	-70	-70	-70	-70	-70	-70	-70	-70	-70	-70	-70	-70	-70	-70	-70	-70	-70	-70	-70	-70	-70	-70	-70	-70	-70	-70	-70	-70	-70	-70	-70	-70	-70	-70	-70	-70	-70	-70	-70	-70	-70
-70	-70	-70	-70	-70	-70	-70	-70	-70	-70	-70	-70	-70	-70	-70	-70	-70	-70	-70	-70	-70	-70	-70	-70	-70	-70	-70	-70	-70	-70	-70	-70	-70	-70	-70	-70	-70	-70	-70	-70	-70	-70	-70	-70	-70	-70	-70	-70	-70	-70
-70	-70	-70	-70	-70	-70	-70	-70	-70	-70	-70	-70	-70	-70	-70	-70	-70	-70	-70	-70	-70	-70	-70	-70	-70	-70	-70	-70	-70	-70	-70	-70	-70	-70	-70	-70	-70	-70	-70	-70	-70	-70	-70	-70	-70	-70	-70	-70	-70	-70
-70	-70	-70	-70	-70	-70	-70	-70	-70	-70	-70	-70	-70	-70	-70	-70	-70	-70	-70	-70	-70	-70	-70	-70	-70	-70	-70	-70	-70	-70	-70	-70	-70	-70	-70	-70	-70	-70	-70	-70	-70	-70	-70	-70	-70	-70	-70	-70	-70	-70
-70	-70	-70	-70	-70	-70	-70	-70	-70	-70	-70	-70	-70	-70	-70	-70	-70	-70	-70	-70	-70	-70	-70	-70	-70	-70	-70	-70	-70	-70	-70	-70	-70	-70	-70	-70	-70	-70	-70	-70	-70	-70	-70	-70	-70	-70	-70	-70	-70	-70
-70	-70	-70	-70	-70	-70	-70	-70	-70	-70	-70	-70	-70	-70	-70	-70	-70	-70	-70	-70	-70	-70	-70	-70	-70	-70	-70	-70	-70	-70	-70	-70	-70	-70	-70	-70	-70	-70	-70	-70	-70	-70	-70	-70	-70	-70	-70	-70	-70	-70
-70	-70	-70	-70	-70	-70	-70	-70	-70	-70	-70	-70	-70	-70	-70	-70	-70	-70	-70	-70	-70	-70	-70	-70	-70	-70	-70	-70	-70	-70	-70	-70	-70	-70	-70	-70	-70	-70	-70	-70	-70	-70	-70	-70	-70	-70	-70	-70	-70	-70
-70	-70	-70	-70	-70	-70	-70	-70	-70	-70	-70	-70	-70	-70	-70	-70	-70	-70	-70	-70	-70	-70	-70	-70	-70	-70	-70	-70	-70	-70	-70	-70	-70	-70	-70	-70	-70	-70	-70	-70	-70	-70	-70	-70	-70	-70	-70	-70	-70	-70
-70	-70	-70	-70	-70	-70	-70	-70	-70	-70	-70	-70	-70	-70	-70	-70	-70	-70	-70	-70	-70	-70	-70	-70	-70	-70	-70	-70	-70	-70	-70	-70	-70	-70	-70	-70	-70	-70	-70	-70	-70	-70	-70	-70	-70	-70	-70	-70	-70	-70
-70	-70	-70	-70	-70	-70	-70	-70	-70	-70	-70	-70	-70	-70	-70	-70	-70	-70	-70	-70	-70	-70	-70	-70	-70	-70	-70	-70	-70	-70	-70	-70	-70	-70	-70	-70	-70	-70	-70	-70	-70	-70	-70	-70	-70	-70	-70	-70	-70	-70
-70	-70	-70	-70	-70	-70	-70	-70	-70	-70	-70	-70	-70	-70	-70	-70	-70	-70	-70	-70	-70	-70	-70	-70	-70	-70	-70	-70	-70	-70	-70	-70	-70	-70	-70	-70	-70	-70	-70	-70	-70	-70	-70	-70	-70	-70	-70	-70	-70	-70
-70	-70	-70	-70	-70	-70	-70	-70	-70	-70	-70	-70	-70	-70	-70	-70	-70	-70	-70	-70	-70	-70	-70	-70	-70	-70	-70	-70	-70	-70	-70	-70	-70	-70	-70	-70	-70	-70	-70	-70	-70	-70	-70	-70	-70	-70	-70	-70	-70	-70
-70	-70	-70	-70	-70	-70	-70	-70	-70	-70	-70	-70	-70	-70	-70	-70	-70	-70	-70	-70	-70	-70	-70	-70	-70	-70	-70	-70	-70	-70	-70	-70	-70	-70	-70	-70	-70	-70	-70	-70	-70	-70	-70	-70	-70	-70	-70	-70	-70	-70
-70	-70	-70	-70	-70	-70	-70	-70	-70	-70	-70	-70	-70	-70	-70	-70	-70	-70	-70	-70	-70	-70	-70	-70	-70	-70	-70	-70	-70	-70	-70	-70	-70	-70	-70	-70	-70	-70	-70	-70	-70	-70	-70	-70	-70	-70	-70	-70	-70	-70
-70	-70	-70	-70	-70	-70	-70	-70	-70	-70	-70	-70	-70	-70	-70	-70	-70	-70	-70	-70	-70	-70	-70	-70	-70	-70	-70	-70	-70	-70	-70	-70	-70	-70	-70	-70	-70	-70	-70	-70	-70	-70	-70	-70	-70	-70	-70	-70	-70	-70
-70	-70	-70	-70	-70	-70	-70	-70	-70	-70	-70	-70	-70	-70	-70	-70	-70	-70	-70	-70	-70	-70	-70	-70	-70	-70	-70	-70	-70	-70	-70	-70	-70	-70	-70	-70	-70	-70	-70	-70	-70	-70	-70	-70	-70	-70	-70	-70	-70	-70
-70	-70	-70	-70	-70	-70	-70	-70	-70	-70	-70	-70	-70	-70	-70	-70	-70	-70	-70	-70	-70	-70	-70	-70	-70	-70	-70	-70	-70	-70	-70	-70	-70	-70	-70	-70	-70	-70	-70	-70	-70	-70	-70	-70	-70	-70	-70	-70	-70	-70
-70	-70	-70	-70	-70	-70	-70	-70	-70	-70	-70	-70	-70	-70	-70	-70	-70	-70	-70	-70	-70	-70	-70	-70	-70	-70	-70	-70	-70	-70	-70	-70	-70	-70	-70	-70	-70	-70	-70	-70	-70	-70	-70	-70	-70	-70	-70	-70	-70	-70
-70	-70	-70	-70	-70	-70	-70	-70	-70	-70	-70	-70	-70	-70	-70	-70	-70	-70	-70	-70	-70	-70	-70	-70	-70	-70	-70	-70	-70	-70	-70	-70	-70	-70	-70	-70	-70	-70	-70	-70	-70	-70	-70	-70	-70	-70	-70	-70	-70	-70
-70	-70	-70	-70	-70	-70	-70	-70	-70	-70	-70	-70	-70	-70	-70	-70	-70	-70	-70	-70	-70	-70	-70	-70	-70	-70	-70	-70	-70	-70	-70	-70	-70	-70	-70	-70	-70	-70	-70	-70	-70	-70	-70	-70	-70	-70	-70	-70	-70	-70
-70	-70	-70	-70	-70	-70	-70	-70	-70	-70	-70	-70	-70	-70	-70	-70	-70	-70	-70	-70	-70	-70	-70	-70	-70	-70	-70	-70	-70	-70	-70	-70	-70	-70	-70	-70	-70	-70	-70	-70	-70	-70	-70	-70	-70	-70	-70	-70	-70	-70
-70	-70	-70	-70	-70	-70	-70	-70	-70	-70	-70	-70	-70	-70	-70	-70	-70	-70	-70	-70	-70	-70	-70	-70	-70	-70	-70	-70	-70	-70	-70	-70	-70	-70	-70	-70	-70	-70	-70	-70	-70	-70	-70	-70	-70	-70	-70	-70	-70	-70
-70	-70	-70	-70	-70	-70	-70	-70	-70	-70	-70	-70	-70	-70	-70	-70	-70	-70	-70	-70	-70	-70	-70	-70	-70	-70	-70	-70	-70	-70	-70	-70	-70	-70	-70	-70	-70	-70	-70	-70	-70	-70	-70	-70	-70	-70	-70	-70	-70	-70
-70	-70	-70	-70	-70	-70	-70	-70	-70	-70	-70	-70	-70	-70	-70	-70	-70	-70	-70	-70	-70	-70	-70	-70	-70	-70	-70	-70	-70	-70	-70	-70	-70	-70	-70	-70	-70	-70	-70	-70	-70	-70	-70	-70	-70	-70	-70	-70	-70	-70
-70	-70	-70	-70	-70	-70	-70	-70	-70	-70	-70	-70	-70	-70	-70	-70	-70	-70	-70	-70	-70	-70	-70	-70	-70	-70	-70	-70	-70	-70	-70	-70	-70	-70	-70	-70	-70	-70	-70	-70	-70	-70	-70	-70	-70	-70	-70	-70	-70	-70
-70	-70	-70	-70	-70	-70	-70	-70	-70	-70	-70	-70	-70	-70	-70	-70	-70	-70	-70	-70	-70	-70	-70	-70	-70	-70	-70	-70	-70	-70	-70	-70	-70	-70	-70	-70	-70	-70	-70	-70	-70	-70	-70	-70	-70	-70	-70	-70	-70	-70
-70	-70	-70	-70	-70	-70	-70	-70	-70	-70	-70	-70	-70	-70	-70	-70	-70	-70	-70	-70	-70	-70	-70	-70	-70	-70	-70	-70	-70	-70	-70	-70	-70	-70	-70	-70	-70	-70	-70	-70	-70	-70	-70	-70	-70	-70	-70	-70	-70	-70
-70	-70	-70	-70	-70	-70	-70	-70	-70	-70	-70	-70	-70	-70	-70	-70	-70	-70	-70	-70	-70	-70	-70	-70	-70	-70	-70	-70	-70	-70	-70	-70	-70	-70	-70	-70	-70	-70	-70	-70	-70	-70	-70	-70	-70	-70	-70	-70	-70	-70
-70	-70	-70	-70	-70	-70	-70	-70	-70	-70	-70	-70	-70	-70	-70	-70	-70	-70	-70	-70	-70	-70	-70	-70	-70	-70	-70	-70	-70	-70	-70	-70	-70	-70	-70	-70	-70	-70	-70	-70	-70	-70	-70	-70	-70	-70	-70	-70	-70	-70
-70	-70	-70	-70	-70	-70	-70	-70	-70	-70	-70	-70	-70	-70	-70	-70	-70	-70	-70	-70	-70	-70	-70	-70	-70	-70	-70	-70	-70	-70	-70	-70	-70	-70	-70	-70	-70	-70	-70	-70	-70	-70	-70	-70	-70	-70	-70	-70	-70	-70
-70	-70	-70	-70	-70	-70	-70	-70	-70	-70	-70	-70	-70	-70	-70	-70	-70	-70	-70	-70	-70	-70	-70	-70	-70	-70	-70	-70	-70	-70	-70	-70	-70	-70	-70	-70	-70	-70	-70	-70	-70	-70	-70	-70	-70	-70	-70	-70	-70	-70
-70	-70	-70	-70	-70	-70	-70	-70	-70	-70	-70	-70	-70	-70	-70	-70	-70	-70	-70	-70	-70	-70	-70	-70	-70	-70	-70	-70	-70	-70	-70	-70	-70	-70	-70	-70	-70	-70	-70	-70	-70	-70	-70	-70	-70	-70	-70	-70	-70	-70
-70	-70	-70	-70	-70	-70	-70	-70	-70	-70	-70	-70	-70	-70	-70	-70	-70	-70	-70	-70	-70	-70	-70	-70	-70	-70	-70	-70	-70	-70	-70	-70	-70	-70	-70	-70	-70	-70	-70	-70	-70	-70	-70	-70	-70	-70	-70	-70	-70	-70
-70	-70	-70	-70	-70	-70	-70	-70	-70	-70	-70	-70	-70	-70	-70	-70	-70	-70	-70	-70	-70	-70	-70	-70	-70	-70	-70	-70	-70	-70	-70	-70	-70	-70	-70	-70	-70	-70	-70	-70	-70	-70	-70	-70	-70	-70	-70	-70	-70	-70
-70	-70	-70	-70	-70	-70	-70	-70	-70	-70	-70	-70	-70	-70	-70	-70	-70	-70	-70	-70	-70	-70	-70	-70	-70	-70	-70	-70	-70	-70	-70	-70	-70	-70	-70	-70	-70	-70	-70	-70	-70	-70	-70	-70	-70	-70	-70	-70	-70	-70
-70	-70	-70	-70	-70	-70	-70	-70	-70	-70	-70	-70	-70	-70	-70	-70	-70	-70	-70	-70	-70	-70	-70	-70	-70	-70	-70	-70	-70	-70	-70	-70	-70	-70	-70	-70	-70	-70	-70	-70	-70	-70	-70	-70	-70	-70	-70	-70	-70	-70
-70	-70	-70	-70	-70	-70	-70	-70	-70	-70	-70	-70	-70	-70	-70	-70	-70	-70	-70	-70	-70	-70	-70	-70	-70	-70	-70	-70	-70	-70	-70	-70	-70	-70	-70	-70	-70	-70	-70	-70	-70	-70	-70	-70	-70	-70	-70	-70	-70	-70
-70	-70	-70	-70	-70	-70	-70	-70	-70	-70	-70	-70	-70	-70	-70	-70	-70	-70	-70	-70	-70	-70	-70	-70	-70	-70	-70	-70	-70	-70	-70	-70	-70	-70	-70	-70	-70	-70	-70	-70	-70	-70	-70	-70	-70	-70	-70	-70	-70	-70
-70	-70	-70	-70	-70	-70	-70	-70	-70	-70	-70	-70	-70	-70	-70	-70	-70	-70	-70	-70	-70	-70	-70	-70	-70	-70	-70	-70	-70	-70	-70	-70	-70	-70	-70	-70	-70	-70	-70	-70	-70	-70	-70	-70	-70	-70	-70	-70	-70	-70
-70	-70	-70	-70	-70	-70	-70	-70	-70	-70	-70	-70	-70	-70	-70	-70	-70	-70	-70	-70	-70	-70	-70	-70	-70	-70	-70	-70	-70	-70	-70	-70	-70	-70	-70	-70	-70	-70	-70	-70	-70	-70	-70	-70	-70	-70	-70	-70	-70	-70
-70	-70	-70	-70	-70	-70	-70	-70	-70	-70	-70	-70	-70	-70	-70	-70	-70	-70	-70	-70	-70	-70	-70	-70	-70	-70	-70	-70	-70	-70	-70	-70	-70	-70	-70	-70	-70	-70	-70	-70	-70	-70	-70	-70	-70	-70	-70	-70	-70	-70
-70	-70	-70	-70	-70	-70	-70	-70	-70	-70	-70	-70	-70	-70	-70	-70	-70	-70	-70	-70	-70	-70	-70	-70	-70	-70	-70	-70	-70	-70	-70	-70	-70	-70	-70	-70	-70	-70	-70	-70	-70	-70	-70	-70	-70	-70	-70	-70	-70	-70
-70	-70	-70	-70	-70	-70	-70	-70	-70	-70	-70	-70	-70	-70	-70	-70	-70	-70	-70	-70	-70	-70	-70	-70	-70	-70	-70	-70	-70	-70	-70	-70	-70	-70	-70	-70	-70	-70	-70	-70	-70	-70	-70	-70	-70	-70	-70	-70	-70	-70
-70	-70	-70	-70	-70	-70	-70	-70	-70	-70	-70	-70	-70	-70	-70	-70	-70	-70	-70	-70	-70	-70	-70	-70	-70	-70	-70	-70	-70	-70	-70	-70	-70	-70	-70	-70	-70	-70	-70	-70	-70	-70	-70	-70	-70	-70	-70	-70	-70	-70
-70	-70	-70	-70	-70	-70	-70	-70	-70	-70	-70	-70	-70	-70	-70	-70	-70	-70	-70	-70	-70	-70	-70	-70	-70	-70	-70	-70	-70	-70	-70	-70	-70	-70	-70	-70	-70	-70	-70	-70	-70	-70	-70	-70	-70	-70	-70	-70	-70	-70
-70	-70	-70	-70	-70	-70	-70	-70	-70	-70	-70	-70	-70	-70	-70	-70	-70	-70	-70	-70	-70	-70	-70	-70	-70	-70	-70	-70	-70	-70	-70	-70	-70	-70	-70	-70	-70	-70	-70	-70	-70	-70	-70	-70	-70	-70	-70	-70	-70	-70
-70	-70	-70	-70	-70	-70	-70	-70	-70	-70	-70	-70	-70	-70	-70	-70	-70	-70	-70	-70	-70	-70	-70	-70	-70	-70	-70	-70	-70	-70	-70	-70	-70	-70	-70	-70	-70	-70	-70	-70	-70	-70	-70	-70	-70	-70	-70	-70	-70	-70
-70	-70	-70	-70	-70	-70	-70	-70	-70	-70	-70	-70	-70	-70	-70	-70	-70	-70	-70	-70	-70	-70	-70	-70	-70	-70	-70	-70	-70	-70	-70	-70	-70	-70	-70	-70	-70	-70	-70	-70	-70	-70	-70	-70	-70	-70	-70	-70	-70	-70
-70	-70	-70	-70	-70	-70	-70	-70	-70	-70	-70	-70	-70	-70	-70	-70	-70	-70	-70	-70	-70	-70	-70	-70	-70	-70	-70	-70	-70	-70	-70	-70	-70	-70	-70	-70	-70	-70	-70	-70	-70	-70	-70	-70	-70	-70	-70	-70	-70	-70
-70	-70	-70	-70	-70	-70	-70	-70	-70	-70	-70	-70	-70	-70	-70	-70	-70	-70	-70	-70	-70	-70	-70	-70	-70	-70	-70	-70	-70	-70	-70	-70	-70	-70	-70	-70	-70	-70	-70	-70	-70	-70	-70	-70	-70	-70	-70	-70	-70	-70
-70	-70	-70	-70	-70	-70	-70	-70	-70	-70	-70	-70	-70	-70	-70	-70	-70	-70	-70	-70	-70	-70	-70	-70	-70	-70	-70	-70	-70	-70	-70	-70	-70	-70	-70	-70	-70	-70	-70	-70	-70	-70	-70	-70	-70	-70	-70	-70	-70	-70
-70	-70	-70	-70	-70	-70	-70	-70	-70	-70	-70	-70	-70	-70	-70	-70	-70	-70	-70	-70	-70	-70	-70	-70	-70	-70	-70	-70	-70	-70	-70	-70	-70	-70	-70	-70	-70	-70	-70	-70	-70	-70	-70	-70	-70	-70	-70	-70	-70	-70
-70	-70	-70	-70	-70	-70	-70	-70	-70	-70	-70	-70	-70	-70	-70	-70	-70	-70	-70	-70	-70	-70	-70	-70	-70	-70	-70	-70	-70	-70	-70	-70	-70	-70	-70	-70	-70	-70	-70	-70	-70	-70	-70	-70	-70	-70	-70	-70	-70	-70
-70	-70	-70	-70	-70	-70	-70	-70	-70	-70	-70	-70	-70	-70	-70	-70	-70	-70	-70	-70	-70	-70	-70	-70	-70	-70	-70	-70	-70	-70	-70	-70	-70	-70	-70	-70	-70	-70	-70	-70	-70	-70	-70	-70	-70	-70	-70	-70	-70	-70
-70	-70	-70	-70	-70	-70	-70	-70	-70	-70	-70	-70	-70	-70	-70	-70	-70	-70	-70	-70	-70	-70	-70	-70	-70	-70	-70	-70	-70	-70	-70	-70	-70	-70	-70	-70	-70	-70	-70	-70	-70	-70	-70	-70	-70	-70	-70	-70	-70	-70
-70	-70	-70	-70	-70	-70	-70	-70	-70	-70	-70	-70	-70	-70	-70	-70	-70	-70	-70	-70	-70	-70	-70	-70	-70	-70	-70	-70	-70	-70	-70	-70	-70	-70	-70	-70	-70	-70	-70	-70	-70	-70	-70	-70	-70	-70	-70	-70	-70	-70
-70	-70	-70	-70	-70	-70	-70	-70	-70	-70	-70	-70	-70	-70	-70	-70	-70	-70	-70	-70	-70	-70	-70	-70	-70	-70	-70	-70	-70	-70	-70	-70	-70	-70	-70	-70	-70	-70	-70	-70	-70	-70	-70	-70	-70	-70	-70	-70	-70	-70
-70	-70	-70	-70	-70	-70	-70	-70	-70	-70	-70	-70	-70	-70	-70	-70	-70	-70	-70	-70	-70	-70	-70	-70	-70	-70	-70	-70	-70	-70	-70	-70	-70	-70	-70	-70	-70	-70	-70	-70	-70	-70	-70	-70	-70	-70	-70	-70	-70	-70
-70	-70	-70	-70	-70	-70	-70	-70	-70	-70	-70	-70	-70	-70	-70	-70	-70	-70	-70	-70	-70	-70	-70	-70	-70	-70	-70	-70	-70	-70	-70	-70	-70	-70	-70	-70	-70	-70	-70	-70	-70	-70	-70	-70	-70	-70	-70	-70	-70	-70
-70	-70	-70	-70	-70	-70	-70	-70	-70	-70	-70	-70	-70	-70	-70	-70	-70	-70	-70	-70	-70	-70	-70	-70	-70	-70	-70	-70	-70	-70	-70	-70	-70	-70	-70	-70	-70	-70	-70	-70	-70	-70	-70	-70	-70	-70	-70	-70	-70	-70
-70	-70	-70	-70	-70	-70	-70	-70	-70	-70	-70	-70	-70	-70	-70	-70	-70	-70	-70	-70	-70	-70	-70	-70	-70	-70	-70	-70	-70	-70	-70	-70	-70	-70	-70	-70	-70	-70	-70	-70	-70	-70	-70	-70	-70	-70	-70	-70	-70	-70
-70	-70	-70	-70	-70	-70	-70	-70	-70	-70	-70	-70	-70	-70	-70	-70	-70	-70	-70	-70	-70	-70	-70	-70	-70	-70	-70	-70	-70	-70	-70	-70	-70	-70	-70	-70	-70	-70	-70	-70	-70	-70	-70	-70	-70	-70	-70	-70	-70	-70
-70	-70	-70	-70	-70	-70	-70	-70	-70	-70	-70	-70	-70	-70	-70	-70	-70	-70	-70	-70	-70	-70	-70	-70	-70	-70	-70	-70	-70	-70	-70	-70	-70	-70	-70	-70	-70	-70	-70	-70	-70	-70	-70	-70	-70	-70	-70	-70	-70	-70
-70	-70	-70	-70	-70	-70	-70	-70	-70	-70	-70	-70	-70	-70	-70	-70	-70	-70	-70	-70	-70	-70	-70	-70	-70	-70	-70	-70	-70	-70	-70	-70	-70	-70	-70	-70	-70	-70	-70	-70	-70	-70	-70	-70	-70	-70	-70	-70	-70	-70
-70	-70	-70	-70	-70	-70	-70	-70	-70	-70	-70	-70	-70	-70	-70	-70	-70	-70	-70	-70	-70	-70	-70	-70	-70	-70	-70	-70	-70	-70	-70	-70	-70	-70	-70	-70	-70	-70	-70	-70	-70	-70	-70	-70	-70	-70	-70	-70	-70	-70
-70	-70	-70	-70	-70	-70	-70	-70	-70	-70	-70	-70	-70	-70	-70	-70	-70	-70	-70	-70	-70	-70	-70	-70	-70	-70	-70	-70	-70	-70	-70	-70	-70	-70	-70	-70	-70	-70	-70	-70	-70	-70	-70	-70	-70	-70	-70	-70	-70	-70
-70	-70	-70	-70	-70	-70	-70	-70	-70	-70	-70	-70	-70	-70	-70	-70	-70	-70	-70	-70	-70	-70	-70	-70	-70	-70	-70	-70	-70	-70	-70	-70	-70	-70	-70	-70	-70	-70	-70	-70	-70	-70	-70	-70	-70	-70	-70	-70	-70	-70
-70	-70	-70	-70	-70	-70	-70	-70	-70	-70	-70	-70	-70	-70	-70	-70	-70	-70	-70	-70	-70	-70	-70	-70	-70	-70	-70	-70	-70	-70	-70	-70	-70	-70	-70	-70	-70	-70	-70	-70	-70	-70	-70	-70	-70	-70	-70	-70	-70	-70
-70	-70	-70	-70	-70	-70	-70	-70	-70	-70	-70	-70	-70	-70	-70	-70	-70	-70	-70	-70	-70	-70	-70	-70	-70	-70	-70	-70	-70	-70	-70	-70	-70	-70	-70	-70	-70	-70	-70	-70	-70	-70	-70	-70	-70	-70	-70	-70	-70	-70
-70	-70	-70	-70	-70	-70	-70	-70	-70	-70	-70	-70	-70	-70	-70	-70	-70	-70	-70	-70	-70	-70	-70	-70	-70	-70	-70	-70	-70	-70	-70	-70	-70	-70	-70	-70	-70	-70	-70	-70	-70	-70	-70	-70	-70	-70	-70	-70	-70	-70
-70	-70	-70	-70	-70	-70	-70	-70	-70	-70	-70	-70	-70	-70	-70	-70	-70	-70	-70	-70	-70	-70	-70	-70	-70	-70	-70	-70	-70	-70	-70	-70	-70	-70	-70	-70	-70	-70	-70	-70	-70	-70	-70	-70	-70	-70	-70	-70	-70	-70
-70	-70	-70	-70	-70	-70	-70	-70	-70	-70	-70	-70	-70	-70	-70	-70	-70	-70	-70	-70	-70	-70	-70	-70	-70	-70	-70	-70	-70	-70	-70	-70	-70	-70	-70	-70	-70	-70	-70	-70	-70	-70	-70	-70	-70	-70	-70	-70	-70	-70
-70	-70	-70	-70	-70	-70	-70	-70	-70	-70	-70	-70	-70	-70	-70	-70	-70	-70	-70	-70	-70	-70	-70	-70	-70	-70	-70	-70	-70	-70	-70	-70	-70	-70	-70	-70	-70	-70	-70	-70	-70	-70	-70	-70	-70	-70	-70	-70	-70	-70
-70	-70	-70	-70	-70	-70	-70	-70	-70	-70	-70	-70	-70	-70	-70	-70	-70	-70	-70	-70	-70	-70	-70	-70	-70	-70	-70	-70	-70	-70	-70	-70	-70	-70	-70	-70	-70	-70	-70	-70	-70	-70	-70	-70	-70	-70	-70	-70	-70	-70
-70	-70	-70	-70	-70	-70	-70	-70	-70	-70	-70	-70	-70	-70	-70	-70	-70	-70	-70	-70	-70	-70	-70	-70	-70	-70	-70	-70	-70	-70	-70	-70	-70	-70	-70	-70	-70	-70	-70	-70	-70	-70	-70	-70	-70	-70	-70	-70	-70	-70
-70	-70	-70	-70	-70	-70	-70	-70	-70	-70	-70	-70	-70	-70	-70	-70	-70	-70	-70	-70	-70	-70	-70	-70	-70	-70	-70	-70	-70	-70	-70	-70	-70	-70	-70	-70	-70	-70	-70	-70	-70	-70	-70	-70	-70	-70	-70	-70	-70	-70
-70	-70	-70	-70	-70	-70	-70	-70	-70	-70	-70	-70	-70	-70	-70	-70	-70	-70	-70	-70	-70	-70	-70	-70	-70	-70	-70	-70	-70	-70	-70	-70	-70	-70	-70	-70	-70	-70	-70	-70	-70	-70	-70	-70	-70	-70	-70	-70	-70	-70
-70	-70	-70	-70	-70	-70	-70	-70	-70	-70	-70	-70	-70	-70	-70	-70	-70	-70	-70	-70	-70	-70	-70	-70	-70	-70	-70	-70	-70	-70	-70	-70	-70	-70	-70	-70	-70	-70	-70	-70	-70	-70	-70	-70	-70	-70	-70	-70	-70	-70
-70	-70	-70	-70	-70	-70	-70	-70	-70	-70	-70	-70	-70	-70	-70	-70	-70	-70	-70	-70	-70	-70	-70	-70	-70	-70	-70	-70	-70	-70	-70	-70	-70	-70	-70	-70	-70	-70	-70	-70	-70	-70	-70	-70	-70	-70	-70	-70	-70	-70
-70	-70	-70	-70	-70	-70	-70	-70	-70	-70	-70	-70	-70	-70	-70	-70	-70	-70	-70	-70	-70	-70	-70	-70	-70	-70	-70	-70	-70	-70	-70	-70	-70	-70	-70	-70	-70	-70	-70	-70	-70	-70	-70	-70	-70	-70	-70	-70	-70	-70
-70	-70	-70	-70	-70	-70	-70	-70	-70	-70	-70	-70	-70	-70	-70	-70	-70	-70	-70	-70	-70	-70	-70	-70	-70	-70	-70	-70	-70	-70	-70	-70	-70	-70	-70	-70	-70	-70	-70	-70	-70	-70	-70	-70	-70	-70	-70	-70	-70	-70
-70	-70	-70	-70	-70	-70	-70	-70	-70	-70	-70	-70	-70	-70	-70	-70	-70	-70	-70	-70	-70	-70	-70	-70	-70	-70	-70	-70	-70	-70	-70	-70	-70	-70	-70	-70	-70	-70	-70	-70	-70	-70	-70	-70	-70	-70	-70	-70	-70	-70
-70	-70	-70	-70	-70	-70	-70	-70	-70	-70	-70	-70	-70	-70	-70	-70	-70	-70	-70	-70	-70	-70	-70	-70	-70	-70	-70	-70	-70	-70	-70	-70	-70	-70	-70	-70	-70	-70	-70	-70	-70	-70	-70	-70	-70	-70	-70	-70	-70	-70
-70	-70	-70	-70	-70	-70	-70	-70	-70	-70	-70	-70	-70	-70	-70	-70	-70	-70	-70	-70	-70	-70	-70	-70	-70	-70	-70	-70	-70	-70	-70	-70	-70	-70	-70	-70	-70	-70	-70	-70	-70	-70	-70	-70	-70	-70	-70	-70	-70	-70
-70	-70	-70	-70	-70	-70	-70	-70	-70	-70	-70	-70	-70	-70	-70	-70	-70	-70	-70	-70	-70	-70	-70	-70	-70	-70	-70	-70	-70	-70	-70	-70	-70	-70	-70	-70	-70	-70	-70	-70	-70	-70	-70	-70	-70	-70	-70	-70	-70	-70
-70	-70	-70	-70	-70	-70	-70	-70	-70	-70	-70	-70	-70	-70	-70	-70	-70	-70	-70	-70	-70	-70	-70	-70	-70	-70	-70	-70	-70	-70	-70	-70	-70	-70	-70	-70	-70	-70	-70	-70	-70	-70	-70	-70	-70	-70	-70	-70	-70	-70
-70	-70	-70	-70	-70	-70	-70	-70	-70	-70	-70	-70	-70	-70	-70	-70	-70	-70	-70	-70	-70	-70	-70	-70	-70	-70	-70	-70	-70	-70	-70	-70	-70	-70	-70	-70	-70	-70	-70	-70	-70	-70	-70	-70	-70	-70	-70	-70	-70	-70
-70	-70	-70	-70	-70	-70	-70	-70	-70	-70	-70	-70	-70	-70	-70	-70	-70	-70	-70	-70	-70	-70	-70	-70	-70	-70	-70	-70	-70	-70	-70	-70	-70	-70	-70	-70	-70	-70	-70	-70	-70	-70	-70	-70	-70	-70	-70	-70	-70	-70
-70	-70	-70	-70	-70	-70	-70	-70	-70	-70	-70	-70	-70	-70	-70	-70	-70	-70	-70	-70	-70	-70	-70	-70	-70	-70	-70	-70	-70	-70	-70	-70	-70	-70	-70	-70	-70	-70	-70	-70	-70	-70	-70	-70	-70	-70	-70	-70	-70	-70
-70	-70	-70	-70	-70	-70	-70	-70	-70	-70	-70	-70	-70	-70	-70	-70	-70	-70	-70	-70	-70	-70	-70	-70	-70	-70	-70	-70	-70	-70	-70	-70	-70	-70	-70	-70	-70	-70	-70	-70	-70	-70	-70	-70	-70	-70	-70	-70	-70	-70
-70	-70	-70	-70	-70	-70	-70	-70	-70	-70	-70	-70	-70	-70	-70	-70	-70	-70	-70	-70	-70	-70	-70	-70	-70	-70	-70	-70	-70	-70	-70	-70	-70	-70	-70	-70	-70	-70	-70	-70	-70	-70	-70	-70	-70	-70	-70	-70	-70	-70
-70	-70	-70	-70	-70	-70	-70	-70	-70	-70	-70	-70	-70	-70	-70	-70	-70	-70	-70	-70	-70	-70	-70	-70	-70	-70	-70	-70	-70	-70	-70	-70	-70	-70	-70	-70	-70	-70	-70	-70	-70	-70	-70	-70	-70	-70	-70	-70	-70	-70
-70	-70	-70	-70	-70	-70	-70	-70	-70	-70	-70	-70	-70	-70	-70	-70	-70	-70	-70	-70	-70	-70	-70	-70	-70	-70	-70	-70	-70	-70	-70	-70	-70	-70	-70	-70	-70	-70	-70	-70	-70	-70	-70	-70	-70	-70	-70	-70	-70	-70
-70	-70	-70	-70	-70	-70	-70	-70	-70	-70	-70	-70	-70	-70	-70	-70	-70	-70	-70	-70	-70	-70	-70	-70	-70	-70	-70	-70	-70	-70	-70	-70	-70	-70	-70	-70	-70	-70	-70	-70	-70	-70	-70	-70	-70	-70	-70	-70	-70	-70
-70	-70	-70	-70	-70	-70	-70	-70	-70	-70	-70	-70	-70	-70	-70	-70	-70	-70	-70	-70	-70	-70	-70	-70	-70	-70	-70	-70	-70	-70	-70	-70	-70	-70	-70	-70	-70	-70	-70	-70	-70	-70	-70	-70	-70	-70	-70	-70	-70	-70
-70	-70	-70	-70	-70	-70	-70	-70	-70	-70	-70	-70	-70	-70	-70	-70	-70	-70	-70	-70	-70	-70	-70	-70	-70	-70	-70	-70	-70	-70	-70	-70	-70	-70	-70	-70	-70	-70	-70	-70	-70	-70	-70	-70	-70	-70	-70	-70	-70	-70
-70	-70	-70	-70	-70	-70	-70	-70	-70	-70	-70	-70	-70	-70	-70	-70	-70	-70	-70	-70	-70	-70	-70	-70	-70	-70	-70	-70	-70	-70	-70	-70	-70	-70	-70	-70	-70	-70	-70	-70	-70	-70	-70	-70	-70	-70	-70	-70	-70	-70
-70	-70	-70	-70	-70	-70	-70	-70	-70	-70	-70	-70	-70	-70	-70	-70	-70	-70	-70	-70	-70	-70	-70	-70	-70	-70	-70	-70	-70	-70	-70	-70	-70	-70	-70	-70	-70	-70	-70	-70	-70	-70	-70	-70	-70	-70	-70	-70	-70	-70
-70	-70	-70	-70	-70	-70	-70	-70	-70	-70	-70	-70	-70	-70	-70	-70	-70	-70	-70	-70	-70	-70	-70	-70	-70	-70	-70	-70	-70	-70	-70	-70	-70	-70	-70	-70	-70	-70	-70	-70	-70	-70	-70	-70	-70	-70	-70	-70	-70	-70
-70	-70	-70	-70	-70	-70	-70	-70	-70	-70	-70	-70	-70	-70	-70	-70	-70	-70	-70	-70	-70	-70	-70	-70	-70	-70	-70	-70	-70	-70	-70	-70	-70	-70	-70	-70	-70	-70	-70	-70	-70	-70	-70	-70	-70	-70	-70	-70	-70	-70
-70	-70	-70	-70	-70	-70	-70	-70	-70	-70	-70	-70	-70	-70	-70	-70	-70	-70	-70	-70	-70	-70	-70	-70	-70	-70	-70	-70	-70	-70	-70	-70	-70	-70	-70	-70	-70	-70	-70	-70	-70	-70	-70	-70	-70	-70	-70	-70	-70	-70
-70	-70	-70	-70	-70	-70	-70	-70	-70	-70	-70	-70	-70	-70	-70	-70	-70	-70	-70	-70	-70	-70	-70	-70	-70	-70	-70	-70	-70	-70	-70	-70	-70	-70	-70	-70	-70	-70	-70	-70	-70	-70	-70	-70	-70	-70	-70	-70	-70	-70
-70	-70	-70	-70	-70	-70	-70	-70	-70	-70	-70	-70	-70	-70	-70	-70	-70	-70	-70	-70	-70	-70	-70	-70	-70	-70	-70	-70	-70	-70	-70	-70	-70	-70	-70	-70	-70	-70	-70	-70	-70	-70	-70	-70	-70	-70	-70	-70	-70	-70
-70	-70	-70	-70	-70	-70	-70	-70	-70	-70	-70	-70	-70	-70	-70	-70	-70	-70	-70	-70	-70	-70	-70	-70	-70	-70	-70	-70	-70	-70	-70	-70	-70	-70	-70	-70	-70	-70	-70	-70	-70	-70	-70	-70	-70	-70	-70	-70	-70	-70
-70	-70	-70	-70	-70	-70	-70	-70	-70	-70	-70	-70	-70	-70	-70	-70	-70	-70	-70	-70	-70	-70	-70	-70	-70	-70	-70	-70	-70	-70	-70	-70	-70	-70	-70	-70	-70	-70	-70	-70	-70	-70	-70	-70	-70	-70	-70	-70	-70	-70
-70	-70	-70	-70	-70	-70	-70	-70	-70	-70	-70	-70	-70	-70	-70	-70	-70	-70	-70	-70	-70	-70	-70	-70	-70	-70	-70	-70	-70	-70	-70	-70	-70	-70	-70	-70	-70	-70	-70	-70	-70	-70	-70	-70	-70	-70	-70	-70	-70	-70
-70	-70	-70	-70	-70	-70	-70	-70	-70	-70	-70	-70	-70	-70	-70	-70	-70	-70	-70	-70	-70	-70	-70	-70	-70	-70	-70	-70	-70	-70	-70	-70	-70	-70	-70	-70	-70	-70	-70	-70	-70	-70	-70	-70	-70	-70	-70	-70	-70	-70
-70	-70	-70	-70	-70	-70	-70	-70	-70	-70	-70	-70	-70	-70	-70	-70	-70	-70	-70	-70	-70	-70	-70	-70	-70	-70	-70	-70	-70	-70	-70	-70	-70	-70	-70	-70	-70	-70	-70	-70	-70	-70	-70	-70	-70	-70	-70	-70	-70	-70
-70	-70	-70	-70	-70	-70	-70	-70	-70	-70	-70	-70	-70	-70	-70	-70	-70	-70	-70	-70	-70	-70	-70	-70	-70	-70	-70	-70	-70	-70	-70	-70	-70	-70	-70	-70	-70	-70	-70	-70	-70	-70	-70	-70	-70	-70	-70	-70	-70	-70
-70	-70	-70	-70	-70	-70	-70	-70	-70	-70	-70	-70	-70	-70	-70	-70	-70	-70	-70	-70	-70	-70	-70	-70	-70	-70	-70	-70	-70	-70	-70	-70	-70	-70	-70	-70	-70	-70	-70	-70	-70	-70	-70	-70	-70	-70	-70	-70	-70	-70
-70	-70	-70	-70	-70	-70	-70	-70	-70	-70	-70	-70	-70	-70	-70	-70	-70	-70	-70	-70	-70	-70	-70	-70	-70	-70	-70	-70	-70	-70	-70	-70	-70	-70	-70	-70	-70	-70	-70	-70	-70	-70	-70	-70	-70	-70	-70	-70	-70	-70
-70	-70	-70	-70	-70	-70	-70	-70	-70	-70	-70	-70	-70	-70	-70	-70	-70	-70	-70	-70	-70	-70	-70	-70	-70	-70	-70	-70	-70	-70	-70	-70	-70	-70	-70	-70	-70	-70	-70	-70	-70	-70	-70	-70	-70	-70	-70	-70	-70	-70
-70	-70	-70	-70	-70	-70	-70	-70	-70	-70	-70	-70	-70	-70	-70	-70	-70	-70	-70	-70	-70	-70	-70	-70	-70	-70	-70	-70	-70	-70	-70	-70	-70	-70	-70	-70	-70	-70	-70	-70	-70	-70	-70	-70	-70	-70	-70	-70	-70	-70
-70	-70	-70	-70	-70	-70	-70	-70	-70	-70	-70	-70	-70	-70	-70	-70	-70	-70	-70	-70	-70	-70	-70	-70	-70	-70	-70	-70	-70	-70	-70	-70	-70	-70	-70	-70	-70	-70	-70	-70	-70	-70	-70	-70	-70	-70	-70	-70	-70	-70
-70	-70	-70	-70	-70	-70	-70	-70	-70	-70	-70	-70	-70	-70	-70	-70	-70	-70	-70	-70	-70	-70	-70	-70	-70	-70	-70	-70	-70	-70	-70	-70	-70	-70	-70	-70	-70	-70	-70	-70	-70	-70	-70	-70	-70	-70	-70	-70	-70	-70
-70	-70	-70	-70	-70	-70	-70	-70	-70	-70	-70	-70	-70	-70	-70	-70	-70	-70	-70	-70	-70	-70	-70	-70	-70	-70	-70	-70	-70	-70	-70	-70	-70	-70	-70	-70	-70	-70	-70	-70	-70	-70	-70	-70	-70	-70	-70	-70	-70	-70
-70	-70	-70	-70	-70	-70	-70	-70	-70	-70	-70	-70	-70	-70	-70	-70	-70	-70	-70	-70	-70	-70	-70	-70	-70	-70	-70	-70	-70	-70	-70	-70	-70	-70	-70	-70	-70	-70	-70	-70	-70	-70	-70	-70	-70	-70	-70	-70	-70	-70
-70	-70	-70	-70	-70	-70	-70	-70	-70	-70	-70	-70	-70	-70	-70	-70	-70	-70	-70	-70	-70	-70	-70	-70	-70	-70	-70	-70	-70	-70	-70	-70	-70	-70	-70	-70	-70	-70	-70	-70	-70	-70	-70	-70	-70	-70	-70	-70	-70	-70
-70	-70	-70	-70	-70	-70	-70	-70	-70	-70	-70	-70	-70	-70	-70	-70	-70	-70	-70	-70	-70	-70	-70	-70	-70	-70	-70	-70	-70	-70	-70	-70	-70	-70	-70	-70	-70	-70	-70	-70	-70	-70	-70	-70	-70	-70	-70	-70	-70	-70
-70	-70	-70	-70	-70	-70	-70	-70	-70	-70	-70	-70	-70	-70	-70	-70	-70	-70	-70	-70	-70	-70	-70	-70	-70	-70	-70	-70	-70	-70	-70	-70	-70	-70	-70	-70	-70	-70	-70	-70	-70	-70	-70	-70	-70	-70	-70	-70	-70	-70
-70	-70	-70	-70	-70	-70	-70	-70	-70	-70	-70	-70	-70	-70	-70	-70	-70	-70	-70	-70	-70	-70	-70	-70	-70	-70	-70	-70	-70	-70	-70	-70	-70	-70	-70	-70	-70	-70	-70	-70	-70	-70	-70	-70	-70	-70	-70	-70	-70	-70
-70	-70	-70	-70	-70	-70	-70	-70	-70	-70	-70	-70	-70	-70	-70	-70	-70	-70	-70	-70	-70	-70	-70	-70	-70	-70	-70	-70	-70	-70	-70	-70	-70	-70	-70	-70	-70	-70	-70	-70	-70	-70	-70	-70	-70	-70	-70	-70	-70	-70
-70	-70	-70	-70	-70	-70	-70	-70	-70	-70	-70	-70	-70	-70	-70	-70	-70	-70	-70	-70	-70	-70	-70	-70	-70	-70	-70	-70	-70	-70	-70	-70	-70	-70	-70	-70	-70	-70	-70	-70	-70	-70	-70	-70	-70	-70	-70	-70	-70	-70
-70	-70	-70	-70	-70	-70	-70	-70	-70	-70	-70	-70	-70	-70	-70	-70	-70	-70	-70	-70	-70	-70	-70	-70	-70	-70	-70	-70	-70	-70	-70	-70	-70	-70	-70	-70	-70	-70	-70	-70	-70	-70	-70	-70	-70	-70	-70	-70	-70	-70
-70	-70	-70	-70	-70	-70	-70	-70	-70	-70	-70	-70	-70	-70	-70	-70	-70	-70	-70	-70	-70	-70	-70	-70	-70	-70	-70	-70	-70	-70	-70	-70	-70	-70	-70	-70	-70	-70	-70	-70	-70	-70	-70	-70	-70	-70	-70	-70	-70	-70
-70	-70	-70	-70	-70	-70	-70	-70	-70	-70	-70	-70	-70	-70	-70	-70	-70	-70	-70	-70	-70	-70	-70	-70	-70	-70	-70	-70	-70	-70	-70	-70	-70	-70	-70	-70	-70	-70	-70	-70	-70	-70	-70	-70	-70	-70	-70	-70	-70	-70
-70	-70	-70	-70	-70	-70	-70	-70	-70	-70	-70	-70	-70	-70	-70	-70	-70	-70	-70	-70	-70	-70	-70	-70	-70	-70	-70	-70	-70	-70	-70	-70	-70	-70	-70	-70	-70	-70	-70	-70	-70	-70	-70	-70	-70	-70	-70	-70	-70	-70
-70	-70	-70	-70	-70	-70	-70	-70	-70	-70	-70	-70	-70	-70	-70	-70	-70	-70	-70	-70	-70	-70	-70	-70	-70	-70	-70	-70	-70	-70	-70	-70	-70	-70	-70	-70	-70	-70	-70	-70	-70	-70	-70	-70	-70	-70	-70	-70	-70	-70
-70	-70	-70	-70	-70	-70	-70	-70	-70	-70	-70	-70	-70	-70	-70	-70	-70	-70	-70	-70	-70	-70	-70	-70	-70	-70	-70	-70	-70	-70	-70	-70	-70	-70	-70	-70	-70	-70	-70	-70	-70	-70	-70	-70	-70	-70	-70	-70	-70	-70
-70	-70	-70	-70	-70	-70	-70	-70	-70	-70	-70	-70	-70	-70	-70	-70	-70	-70	-70	-70	-70	-70	-70	-70	-70	-70	-70	-70	-70	-70	-70	-70	-70	-70	-70	-70	-70	-70	-70	-70	-70	-70	-70	-70	-70	-70	-70	-70	-70	-70
-70	-70	-70	-70	-70	-70	-70	-70	-70	-70	-70	-70	-70	-70	-70	-70	-70	-70	-70	-70	-70	-70	-70	-70	-70	-70	-70	-70	-70	-70	-70	-70	-70	-70	-70	-70	-70	-70	-70	-70	-70	-70	-70	-70	-70	-70	-70	-70	-70	-70
-70	-70	-70	-70	-70	-70	-70	-70	-70	-70	-70	-70	-70	-70	-70	-70	-70	-70	-70	-70	-70	-70	-70	-70	-70	-70	-70	-70	-70	-70	-70	-70	-70	-70	-70	-70	-70	-70	-70	-70	-70	-70	-70	-70	-70	-70	-70	-70	-70	-70
-70	-70	-70	-70	-70	-70	-70	-70	-70	-70	-70	-70	-70	-70	-70	-70	-70	-70	-70	-70	-70	-70	-70	-70	-70	-70	-70	-70	-70	-70	-70	-70	-70	-70	-70	-70	-70	-70	-70	-70	-70	-70	-70	-70	-70	-70	-70	-70	-70	-70
-70	-70	-70	-70	-70	-70	-70	-70	-70	-70	-70	-70	-70	-70	-70	-70	-70	-70	-70	-70	-70	-70	-70	-70	-70	-70	-70	-70	-70	-70	-70	-70	-70	-70	-70	-70	-70	-70	-70	-70	-70	-70	-70	-70	-70	-70	-70	-70	-70	-70
-70	-70	-70	-70	-70	-70	-70	-70	-70	-70	-70	-70	-70	-70	-70	-70	-70	-70	-70	-70	-70	-70	-70	-70	-70	-70	-70	-70	-70	-70	-70	-70	-70	-70	-70	-70	-70	-70	-70	-70	-70	-70	-70	-70	-70	-70	-70	-70	-70	-70
-70	-70	-70	-70	-70	-70	-70	-70	-70	-70	-70	-70	-70	-70	-70	-70	-70	-70	-70	-70	-70	-70	-70	-70	-70	-70	-70	-70	-70	-70	-70	-70	-70	-70	-70	-70	-70	-70	-70	-70	-70	-70	-70	-70	-70	-70	-70	-70	-70	-70
-70	-70	-70	-70	-70	-70	-70	-70	-70	-70	-70	-70	-70	-70	-70	-70	-70	-70	-70	-70	-70	-70	-70	-70	-70	-70	-70	-70	-70	-70	-70	-70	-70	-70	-70	-70	-70	-70	-70	-70	-70	-70	-70	-70	-70	-70	-70	-70	-70	-70
-70	-70	-70	-70	-70	-70	-70	-70	-70	-70	-70	-70	-70	-70	-70	-70	-70	-70	-70	-70	-70	-70	-70	-70	-70	-70	-70	-70	-70	-70	-70	-70	-70	-70	-70	-70	-70	-70	-70	-70	-70	-70	-70	-70	-70	-70	-70	-70	-70	-70
-70	-70	-70	-70	-70	-70	-70	-70	-70	-70	-70	-70	-70	-70	-70	-70	-70	-70	-70	-70	-70	-70	-70	-70	-70	-70	-70	-70	-70	-70	-70	-70	-70	-70	-70	-70	-70	-70	-70	-70	-70	-70	-70	-70	-70	-70	-70	-70	-70	-70
-70	-70	-70	-70	-70	-70	-70	-70	-70	-70	-70	-70	-70	-70	-70	-70	-70	-70	-70	-70	-70	-70	-70	-70	-70	-70	-70	-70	-70	-70	-70	-70	-70	-70	-70	-70	-70	-70	-70	-70	-70	-70	-70	-70	-70	-70	-70	-70	-70	-70
-70	-70	-70	-70	-70	-70	-70	-70	-70	-70	-70	-70	-70	-70	-70	-70	-70	-70	-70	-70	-70	-70	-70	-70	-70	-70	-70	-70	-70	-70	-70	-70	-70	-70	-70	-70	-70	-70	-70	-70	-70	-70	-70	-70	-70	-70	-70	-70	-70	-70
-70	-70	-70	-70	-70	-70	-70	-70	-70	-70	-70	-70	-70	-70	-70	-70	-70	-70	-70	-70	-70	-70	-70	-70	-70	-70	-70	-70	-70	-70	-70	-70	-70	-70	-70	-70	-70	-70	-70	-70	-70	-70	-70	-70	-70	-70	-70	-70	-70	-70
-70	-70	-70	-70	-70	-70	-70	-70	-70	-70	-70	-70	-70	-70	-70	-70	-70	-70	-70	-70	-70	-70	-70	-70	-70	-70	-70	-70	-70	-70	-70	-70	-70	-70	-70	-70	-70	-70	-70	-70	-70	-70	-70	-70	-70	-70	-70	-70	-70	-70
-70	-70	-70	-70	-70	-70	-70	-70	-70	-70	-70	-70	-70	-70	-70	-70	-70	-70	-70	-70	-70	-70	-70	-70	-70	-70	-70	-70	-70	-70	-70	-70	-70	-70	-70	-70	-70	-70	-70	-70	-70	-70	-70	-70	-70	-70	-70	-70	-70	-70
-70	-70	-70	-70	-70	-70	-70	-70	-70	-70	-70	-70	-70	-70	-70	-70	-70	-70	-70	-70	-70	-70	-70	-70	-70	-70	-70	-70	-70	-70	-70	-70	-70	-70	-70	-70	-70	-70	-70	-70	-70	-70	-70	-70	-70	-70	-70	-70	-70	-70
-70	-70	-70	-70	-70	-70	-70	-70	-70	-70	-70	-70	-70	-70	-70	-70	-70	-70	-70	-70	-70	-70	-70	-70	-70	-70	-70	-70	-70	-70	-70	-70	-70	-70	-70	-70	-70	-70	-70	-70	-70	-70	-70	-70	-70	-70	-70	-70	-70	-70
-70	-70	-70	-70	-70	-70	-70	-70	-70	-70	-70	-70	-70	-70	-70	-70	-70	-70	-70	-70	-70	-70	-70	-70	-70	-70	-70	-70	-70	-70	-70	-70	-70	-70	-70	-70	-70	-70	-70	-70	-70	-70	-70	-70	-70	-70	-70	-70	-70	-70
-70	-70	-70	-70	-70	-70	-70	-70	-70	-70	-70	-70	-70	-70	-70	-70	-70	-70	-70	-70	-70	-70	-70	-70	-70	-70	-70	-70	-70	-70	-70	-70	-70	-70	-70	-70	-70	-70	-70	-70	-70	-70	-70	-70	-70	-70	-70	-70	-70	-70
-70	-70	-70	-70	-70	-70	-70	-70	-70	-70	-70	-70	-70	-70	-70	-70	-70	-70	-70	-70	-70	-70	-70	-70	-70	-70	-70	-70	-70	-70	-70	-70	-70	-70	-70	-70	-70	-70	-70	-70	-70	-70	-70	-70	-70	-70	-70	-70	-70	-70
-70	-70	-70	-70	-70	-70	-70	-70	-70	-70	-70	-70	-70	-70	-70	-70	-70	-70	-70	-70	-70	-70	-70	-70	-70	-70	-70	-70	-70	-70	-70	-70	-70	-70	-70	-70	-70	-70	-70	-70	-70	-70	-70	-70	-70	-70	-70	-70	-70	-70
-70	-70	-70	-70	-70	-70	-70	-70	-70	-70	-70	-70	-70	-70	-70	-70	-70	-70	-70	-70	-70	-70	-70	-70	-70	-70	-70	-70	-70	-70	-70	-70	-70	-70	-70	-70	-70	-70	-70	-70	-70	-70	-70	-70	-70	-70	-70	-70	-70	-70
-70	-70	-70	-70	-70	-70	-70	-70	-70	-70	-70	-70	-70	-70	-70	-70	-70	-70	-70	-70	-70	-70	-70	-70	-70	-70	-70	-70	-70	-70	-70	-70	-70	-70	-70	-70	-70	-70	-70	-70	-70	-70	-70	-70	-70	-70	-70	-70	-70	-70
-70	-70	-70	-70	-70	-70	-70	-70	-70	-70	-70	-70	-70	-70	-70	-70	-70	-70	-70	-70	-70	-70	-70	-70	-70	-70	-70	-70	-70	-70	-70	-70	-70	-70	-70	-70	-70	-70	-70	-70	-70	-70	-70	-70	-70	-70	-70	-70	-70	-70
-70	-70	-70	-70	-70	-70	-70	-70	-70	-70	-70	-70	-70	-70	-70	-70	-70	-70	-70	-70	-70	-70	-70	-70	-70	-70	-70	-70	-70	-70	-70	-70	-70	-70	-70	-70	-70	-70	-70	-70	-70	-70	-70	-70	-70	-70	-70	-70	-70	-70
-70	-70	-70	-70	-70	-70	-70	-70	-70	-70	-70	-70	-70	-70	-70	-70	-70	-70	-70	-70	-70	-70	-70	-70	-70	-70	-70	-70	-70	-70	-70	-70	-70	-70	-70	-70	-70	-70	-70	-70	-70	-70	-70	-70	-70	-70	-70	-70	-70	-70
-70	-70	-70	-70	-70	-70	-70	-70	-70	-70	-70	-70	-70	-70	-70	-70	-70	-70	-70	-70	-70	-70	-70	-70	-70	-70	-70	-70	-70	-70	-70	-70	-70	-70	-70	-70	-70	-70	-70	-70	-70	-70	-70	-70	-70	-70	-70	-70	-70	-70
-70	-70	-70	-70	-70	-70	-70	-70	-70	-70	-70	-70	-70	-70	-70	-70	-70	-70	-70	-70	-70	-70	-70	-70	-70	-70	-70	-70	-70	-70	-70	-70	-70	-70	-70	-70	-70	-70	-70	-70	-70	-70	-70	-70	-70	-70	-70	-70	-70	-70
-70	-70	-70	-70	-70	-70	-70	-70	-70	-70	-70	-70	-70	-70	-70	-70	-70	-70	-70	-70	-70	-70	-70	-70	-70	-70	-70	-70	-70	-70	-70	-70	-70	-70	-70	-70	-70	-70	-70	-70	-70	-70	-70	-70	-70	-70	-70	-70	-70	-70
-70	-70	-70	-70	-70	-70	-70	-70	-70	-70	-70	-70	-70	-70	-70	-70	-70	-70	-70	-70	-70	-70	-70	-70	-70	-70	-70	-70	-70	-70	-70	-70	-70	-70	-70	-70	-70	-70	-70	-70	-70	-70	-70	-70	-70	-70	-70	-70	-70	-70
-70	-70	-70	-70	-70	-70	-70	-70	-70	-70	-70	-70	-70	-70	-70	-70	-70	-70	-70	-70	-70	-70	-70	-70	-70	-70	-70	-70	-70	-70	-70	-70	-70	-70	-70	-70	-70	-70	-70	-70	-70	-70	-70	-70	-70	-70	-70	-70	-70	-70
-70	-70	-70	-70	-70	-70	-70	-70	-70	-70	-70	-70	-70	-70	-70	-70	-70	-70	-70	-70	-70	-70	-70	-70	-70	-70	-70	-70	-70	-70	-70	-70	-70	-70	-70	-70	-70	-70	-70	-70	-70	-70	-70	-70	-70	-70	-70	-70	-70	-70
-70	-70	-70	-70	-70	-70	-70	-70	-70	-70	-70	-70	-70	-70	-70	-70	-70	-70	-70	-70	-70	-70	-70	-70	-70	-70	-70	-70	-70	-70	-70	-70	-70	-70	-70	-70	-70	-70	-70	-70	-70	-70	-70	-70	-70	-70	-70	-70	-70	-70
-70	-70	-70	-70	-70	-70	-70	-70	-70	-70	-70	-70	-70	-70	-70	-70	-70	-70	-70	-70	-70	-70	-70	-70	-70	-70	-70	-70	-70	-70	-70	-70	-70	-70	-70	-70	-70	-70	-70	-70	-70	-70	-70	-70	-70	-70	-70	-70	-70	-70
-70	-70	-70	-70	-70	-70	-70	-70	-70	-70	-70	-70	-70	-70	-70	-70	-70	-70	-70	-70	-70	-70	-70	-70	-70	-70	-70	-70	-70	-70	-70	-70	-70	-70	-70	-70	-70	-70	-70	-70	-70	-70	-70	-70	-70	-70	-70	-70	-70	-70
-70	-70	-70	-70	-70	-70	-70	-70	-70	-70	-70	-70	-70	-70	-70	-70	-70	-70	-70	-70	-70	-70	-70	-70	-70	-70	-70	-70	-70	-70	-70	-70	-70	-70	-70	-70	-70	-70	-70	-70	-70	-70	-70	-70	-70	-70	-70	-70	-70	-70
-70	-70	-70	-70	-70	-70	-70	-70	-70	-70	-70	-70	-70	-70	-70	-70	-70	-70	-70	-70	-70	-70	-70	-70	-70	-70	-70	-70	-70	-70	-70	-70	-70	-70	-70	-70	-70	-70	-70	-70	-70	-70	-70	-70	-70	-70	-70	-70	-70	-70
-70	-70	-70	-70	-70	-70	-70	-70	-70	-70	-70	-70	-70	-70	-70	-70	-70	-70	-70	-70	-70	-70	-70	-70	-70	-70	-70	-70	-70	-70	-70	-70	-70	-70	-70	-70	-70	-70	-70	-70	-70	-70	-70	-70	-70	-70	-70	-70	-70	-70
-70	-70	-70	-70	-70	-70	-70	-70	-70	-70	-70	-70	-70	-70	-70	-70	-70	-70	-70	-70	-70	-70	-70	-70	-70	-70	-70	-70	-70	-70	-70	-70	-70	-70	-70	-70	-70	-70	-70	-70	-70	-70	-70	-70	-70	-70	-70	-70	-70	-70
-70	-70	-70	-70	-70	-70	-70	-70	-70	-70	-70	-70	-70	-70	-70	-70	-70	-70	-70	-70	-70	-70	-70	-70	-70	-70	-70	-70	-70	-70	-70	-70	-70	-70	-70	-70	-70	-70	-70	-70	-70	-70	-70	-70	-70	-70	-70	-70	-70	-70
-70	-70	-70	-70	-70	-70	-70	-70	-70	-70	-70	-70	-70	-70	-70	-70	-70	-70	-70	-70	-70	-70	-70	-70	-70	-70	-70	-70	-70	-70	-70	-70	-70	-70	-70	-70	-70	-70	-70	-70	-70	-70	-70	-70	-70	-70	-70	-70	-70	-70
-70	-70	-70	-70	-70	-70	-70	-70	-70	-70	-70	-70	-70	-70	-70	-70	-70	-70	-70	-70	-70	-70	-70	-70	-70	-70	-70	-70	-70	-70	-70	-70	-70	-70	-70	-70	-70	-70	-70	-70	-70	-70	-70	-70	-70	-70	-70	-70	-70	-70
-70	-70	-70	-70	-70	-70	-70	-70	-70	-70	-70	-70	-70	-70	-70	-70	-70	-70	-70	-70	-70	-70	-70	-70	-70	-70	-70	-70	-70	-70	-70	-70	-70	-70	-70	-70	-70	-70	-70	-70	-70	-70	-70	-70	-70	-70	-70	-70	-70	-70
-70	-70	-70	-70	-70	-70	-70	-70	-70	-70	-70	-70	-70	-70	-70	-70	-70	-70	-70	-70	-70	-70	-70	-70	-70	-70	-70	-70	-70	-70	-70	-70	-70	-70	-70	-70	-70	-70	-70	-70	-70	-70	-70	-70	-70	-70	-70	-70	-70	-70
-70	-70	-70	-70	-70	-70	-70	-70	-70	-70	-70	-70	-70	-70	-70	-70	-70	-70	-70	-70	-70	-70	-70	-70	-70	-70	-70	-70	-70	-70	-70	-70	-70	-70	-70	-70	-70	-70	-70	-70	-70	-70	-70	-70	-70	-70	-70	-70	-70	-70
-70	-70	-70	-70	-70	-70	-70	-70	-70	-70	-70	-70	-70	-70	-70	-70	-70	-70	-70	-70	-70	-70	-70	-70	-70	-70	-70	-70	-70	-70	-70	-70	-70	-70	-70	-70	-70	-70	-70	-70	-70	-70	-70	-70	-70	-70	-70	-70	-70	-70
-70	-70	-70	-70	-70	-70	-70	-70	-70	-70	-70	-70	-70	-70	-70	-70	-70	-70	-70	-70	-70	-70	-70	-70	-70	-70	-70	-70	-70	-70	-70	-70	-70	-70	-70	-70	-70	-70	-70	-70	-70	-70	-70	-70	-70	-70	-70	-70	-70	-70
-70	-70	-70	-70	-70	-70	-70	-70	-70	-70	-70	-70	-70	-70	-70	-70	-70	-70	-70	-70	-70	-70	-70	-70	-70	-70	-70	-70	-70	-70	-70	-70	-70	-70	-70	-70	-70	-70	-70	-70	-70	-70	-70	-70	-70	-70	-70	-70	-70	-70
-70	-70	-70	-70	-70	-70	-70	-70	-70	-70	-70	-70	-70	-70	-70	-70	-70	-70	-70	-70	-70	-70	-70	-70	-70	-70	-70	-70	-70	-70	-70	-70	-70	-70	-70	-70	-70	-70	-70	-70	-70	-70	-70	-70	-70	-70	-70	-70	-70	-70
-70	-70	-70	-70	-70	-70	-70	-70	-70	-70	-70	-70	-70	-70	-70	-70	-70	-70	-70	-70	-70	-70	-70	-70	-70	-70	-70	-70	-70	-70	-70	-70	-70	-70	-70	-70	-70	-70	-70	-70	-70	-70	-70	-70	-70	-70	-70	-70	-70	-70
-70	-70	-70	-70	-70	-70	-70	-70	-70	-70	-70	-70	-70	-70	-70	-70	-70	-70	-70	-70	-70	-70	-70	-70	-70	-70	-70	-70	-70	-70	-70	-70	-70	-70	-70	-70	-70	-70	-70	-70	-70	-70	-70	-70	-70	-70	-70	-70	-70	-70
-70	-70	-70	-70	-70	-70	-70	-70	-70	-70	-70	-70	-70	-70	-70	-70	-70	-70	-70	-70	-70	-70	-70	-70	-70	-70	-70	-70	-70	-70	-70	-70	-70	-70	-70	-70	-70	-70	-70	-70	-70	-70	-70	-70	-70	-70	-70	-70	-70	-70
-70	-70	-70	-70	-70	-70	-70	-70	-70	-70	-70	-70	-70	-70	-70	-70	-70	-70	-70	-70	-70	-70	-70	-70	-70	-70	-70	-70	-70	-70	-70	-70	-70	-70	-70	-70	-70	-70	-70	-70	-70	-70	-70	-70	-70	-70	-70	-70	-70	-70
-70	-70	-70	-70	-70	-70	-70	-70	-70	-70	-70	-70	-70	-70	-70	-70	-70	-70	-70	-70	-70	-70	-70	-70	-70	-70	-70	-70	-70	-70	-70	-70	-70	-70	-70	-70	-70	-70	-70	-70	-70	-70	-70	-70	-70	-70	-70	-70	-70	-70
-70	-70	-70	-70	-70	-70	-70	-70	-70	-70	-70	-70	-70	-70	-70	-70	-70	-70	-70	-70	-70	-70	-70	-70	-70	-70	-70	-70	-70	-70	-70	-70	-70	-70	-70	-70	-70	-70	-70	-70	-70	-70	-70	-70	-70	-70	-70	-70	-70	-70
-70	-70	-70	-70	-70	-70	-70	-70	-70	-70	-70	-70	-70	-70	-70	-70	-70	-70	-70	-70	-70	-70	-70	-70	-70	-70	-70	-70	-70	-70	-70	-70	-70	-70	-70	-70	-70	-70	-70	-70	-70	-70	-70	-70	-70	-70	-70	-70	-70	-70
-70	-70	-70	-70	-70	-70	-70	-70	-70	-70	-70	-70	-70	-70	-70	-70	-70	-70	-70	-70	-70	-70	-70	-70	-70	-70	-70	-70	-70	-70	-70	-70	-70	-70	-70	-70	-70	-70	-70	-70	-70	-70	-70	-70	-70	-70	-70	-70	-70	-70
-70	-70	-70	-70	-70	-70	-70	-70	-70	-70	-70	-70	-70	-70	-70	-70	-70	-70	-70	-70	-70	-70	-70	-70	-70	-70	-70	-70	-70	-70	-70	-70	-70	-70	-70	-70	-70	-70	-70	-70	-70	-70	-70	-70	-70	-70	-70	-70	-70	-70
-70	-70	-70	-70	-70	-70	-70	-70	-70	-70	-70	-70	-70	-70	-70	-70	-70	-70	-70	-70	-70	-70	-70	-70	-70	-70	-70	-70	-70	-70	-70	-70	-70	-70	-70	-70	-70	-70	-70	-70	-70	-70	-70	-70	-70	-70	-70	-70	-70	-70
-70	-70	-70	-70	-70	-70	-70	-70	-70	-70	-70	-70	-70	-70	-70	-70	-70	-70	-70	-70	-70	-70	-70	-70	-70	-70	-70	-70	-70	-70	-70	-70	-70	-70	-70	-70	-70	-70	-70	-70	-70	-70	-70	-70	-70	-70	-70	-70	-70	-70
-70	-70	-70	-70	-70	-70	-70	-70	-70	-70	-70	-70	-70	-70	-70	-70	-70	-70	-70	-70	-70	-70	-70	-70	-70	-70	-70	-70	-70	-70	-70	-70	-70	-70	-70	-70	-70	-70	-70	-70	-70	-70	-70	-70	-70	-70	-70	-70	-70	-70
-70	-70	-70	-70	-70	-70	-70	-70	-70	-70	-70	-70	-70	-70	-70	-70	-70	-70	-70	-70	-70	-70	-70	-70	-70	-70	-70	-70	-70	-70	-70	-70	-70	-70	-70	-70	-70	-70	-70	-70	-70	-70	-70	-70	-70	-70	-70	-70	-70	-70
-70	-70	-70	-70	-70	-70	-70	-70	-70	-70	-70	-70	-70	-70	-70	-70	-70	-70	-70	-70	-70	-70	-70	-70	-70	-70	-70	-70	-70	-70	-70	-70	-70	-70	-70	-70	-70	-70	-70	-70	-70	-70	-70	-70	-70	-70	-70	-70	-70	-70
-70	-70	-70	-70	-70	-70	-70	-70	-70	-70	-70	-70	-70	-70	-70	-70	-70	-70	-70	-70	-70	-70	-70	-70	-70	-70	-70	-70	-70	-70	-70	-70	-70	-70	-70	-70	-70	-70	-70	-70	-70	-70	-70	-70	-70	-70	-70	-70	-70	-70
-70	-70	-70	-70	-70	-70	-70	-70	-70	-70	-70	-70	-70	-70	-70	-70	-70	-70	-70	-70	-70	-70	-70	-70	-70	-70	-70	-70	-70	-70	-70	-70	-70	-70	-70	-70	-70	-70	-70	-70	-70	-70	-70	-70	-70	-70	-70	-70	-70	-70
-70	-70	-70	-70	-70	-70	-70	-70	-70	-70	-70	-70	-70	-70	-70	-70	-70	-70	-70	-70	-70	-70	-70	-70	-70	-70	-70	-70	-70	-70	-70	-70	-70	-70	-70	-70	-70	-70	-70	-70	-70	-70	-70	-70	-70	-70	-70	-70	-70	-70
-70	-70	-70	-70	-70	-70	-70	-70	-70	-70	-70	-70	-70	-70	-70	-70	-70	-70	-70	-70	-70	-70	-70	-70	-70	-70	-70	-70	-70	-70	-70	-70	-70	-70	-70	-70	-70	-70	-70	-70	-70	-70	-70	-70	-70	-70	-70	-70	-70	-70
-70	-70	-70	-70	-70	-70	-70	-70	-70	-70	-70	-70	-70	-70	-70	-70	-70	-70	-70	-70	-70	-70	-70	-70	-70	-70	-70	-70	-70	-70	-70	-70	-70	-70	-70	-70	-70	-70	-70	-70	-70	-70	-70	-70	-70	-70	-70	-70	-70	-70
-70	-70	-70	-70	-70	-70	-70	-70	-70	-70	-70	-70	-70	-70	-70	-70	-70	-70	-70	-70	-70	-70	-70	-70	-70	-70	-70	-70	-70	-70	-70	-70	-70	-70	-70	-70	-70	-70	-70	-70	-70	-70	-70	-70	-70	-70	-70	-70	-70	-70
-70	-70	-70	-70	-70	-70	-70	-70	-70	-70	-70	-70	-70	-70	-70	-70	-70	-70	-70	-70	-70	-70	-70	-70	-70	-70	-70	-70	-70	-70	-70	-70	-70	-70	-70	-70	-70	-70	-70	-70	-70	-70	-70	-70	-70	-70	-70	-70	-70	-70
-70	-70	-70	-70	-70	-70	-70	-70	-70	-70	-70	-70	-70	-70	-70	-70	-70	-70	-70	-70	-70	-70	-70	-70	-70	-70	-70	-70	-70	-70	-70	-70	-70	-70	-70	-70	-70	-70	-70	-70	-70	-70	-70	-70	-70	-70	-70	-70	-70	-70
-70	-70	-70	-70	-70	-70	-70	-70	-70	-70	-70	-70	-70	-70	-70	-70	-70	-70	-70	-70	-70	-70	-70	-70	-70	-70	-70	-70	-70	-70	-70	-70	-70	-70	-70	-70	-70	-70	-70	-70	-70	-70	-70	-70	-70	-70	-70	-70	-70	-70
-70	-70	-70	-70	-70	-70	-70	-70	-70	-70	-70	-70	-70	-70	-70	-70	-70	-70	-70	-70	-70	-70	-70	-70	-70	-70	-70	-70	-70	-70	-70	-70	-70	-70	-70	-70	-70	-70	-70	-70	-70	-70	-70	-70	-70	-70	-70	-70	-70	-70
-70	-70	-70	-70	-70	-70	-70	-70	-70	-70	-70	-70	-70	-70	-70	-70	-70	-70	-70	-70	-70	-70	-70	-70	-70	-70	-70	-70	-70	-70	-70	-70	-70	-70	-70	-70	-70	-70	-70	-70	-70	-70	-70	-70	-70	-70	-70	-70	-70	-70
-70	-70	-70	-70	-70	-70	-70	-70	-70	-70	-70	-70	-70	-70	-70	-70	-70	-70	-70	-70	-70	-70	-70	-70	-70	-70	-70	-70	-70	-70	-70	-70	-70	-70	-70	-70	-70	-70	-70	-70	-70	-70	-70	-70	-70	-70	-70	-70	-70	-70
-70	-70	-70	-70	-70	-70	-70	-70	-70	-70	-70	-70	-70	-70	-70	-70	-70	-70	-70	-70	-70	-70	-70	-70	-70	-70	-70	-70	-70	-70	-70	-70	-70	-70	-70	-70	-70	-70	-70	-70	-70	-70	-70	-70	-70	-70	-70	-70	-70	-70
-70	-70	-70	-70	-70	-70	-70	-70	-70	-70	-70	-70	-70	-70	-70	-70	-70	-70	-70	-70	-70	-70	-70	-70	-70	-70	-70	-70	-70	-70	-70	-70	-70	-70	-70	-70	-70	-70	-70	-70	-70	-70	-70	-70	-70	-70	-70	-70	-70	-70
-70	-70	-70	-70	-70	-70	-70	-70	-70	-70	-70	-70	-70	-70	-70	-70	-70	-70	-70	-70	-70	-70	-70	-70	-70	-70	-70	-70	-70	-70	-70	-70	-70	-70	-70	-70	-70	-70	-70	-70	-70	-70	-70	-70	-70	-70	-70	-70	-70	-70
-70	-70	-70	-70	-70	-70	-70	-70	-70	-70	-70	-70	-70	-70	-70	-70	-70	-70	-70	-70	-70	-70	-70	-70	-70	-70	-70	-70	-70	-70	-70	-70	-70	-70	-70	-70	-70	-70	-70	-70	-70	-70	-70	-70	-70	-70	-70	-70	-70	-70
-70	-70	-70	-70	-70	-70	-70	-70	-70	-70	-70	-70	-70	-70	-70	-70	-70	-70	-70	-70	-70	-70	-70	-70	-70	-70	-70	-70	-70	-70	-70	-70	-70	-70	-70	-70	-70	-70	-70	-70	-70	-70	-70	-70	-70	-70	-70	-70	-70	-70
-70	-70	-70	-70	-70	-70	-70	-70	-70	-70	-70	-70	-70	-70	-70	-70	-70	-70	-70	-70	-70	-70	-70	-70	-70	-70	-70	-70	-70	-70	-70	-70	-70	-70	-70	-70	-70	-70	-70	-70	-70	-70	-70	-70	-70	-70	-70	-70	-70	-70
-70	-70	-70	-70	-70	-70	-70	-70	-70	-70	-70	-70	-70	-70	-70	-70	-70	-70	-70	-70	-70	-70	-70	-70	-70	-70	-70	-70	-70	-70	-70	-70	-70	-70	-70	-70	-70	-70	-70	-70	-70	-70	-70	-70	-70	-70	-70	-70	-70	-70
-70	-70	-70	-70	-70	-70	-70	-70	-70	-70	-70	-70	-70	-70	-70	-70	-70	-70	-70	-70	-70	-70	-70	-70	-70	-70	-70	-70	-70	-70	-70	-70	-70	-70	-70	-70	-70	-70	-70	-70	-70	-70	-70	-70	-70	-70	-70	-70	-70	-70
-70	-70	-70	-70	-70	-70	-70	-70	-70	-70	-70	-70	-70	-70	-70	-70	-70	-70	-70	-70	-70	-70	-70	-70	-70	-70	-70	-70	-70	-70	-70	-70	-70	-70	-70	-70	-70	-70	-70	-70	-70	-70	-70	-70	-70	-70	-70	-70	-70	-70
-70	-70	-70	-70	-70	-70	-70	-70	-70	-70	-70	-70	-70	-70	-70	-70	-70	-70	-70	-70	-70	-70	-70	-70	-70	-70	-70	-70	-70	-70	-70	-70	-70	-70	-70	-70	-70	-70	-70	-70	-70	-70	-70	-70	-70	-70	-70	-70	-70	-70
-70	-70	-70	-70	-70	-70	-70	-70	-70	-70	-70	-70	-70	-70	-70	-70	-70	-70	-70	-70	-70	-70	-70	-70	-70	-70	-70	-70	-70	-70	-70	-70	-70	-70	-70	-70	-70	-70	-70	-70	-70	-70	-70	-70	-70	-70	-70	-70	-70	-70
-70	-70	-70	-70	-70	-70	-70	-70	-70	-70	-70	-70	-70	-70	-70	-70	-70	-70	-70	-70	-70	-70	-70	-70	-70	-70	-70	-70	-70	-70	-70	-70	-70	-70	-70	-70	-70	-70	-70	-70	-70	-70	-70	-70	-70	-70	-70	-70	-70	-70
-70	-70	-70	-70	-70	-70	-70	-70	-70	-70	-70	-70	-70	-70	-70	-70	-70	-70	-70	-70	-70	-70	-70	-70	-70	-70	-70	-70	-70	-70	-70	-70	-70	-70	-70	-70	-70	-70	-70	-70	-70	-70	-70	-70	-70	-70	-70	-70	-70	-70
-70	-70	-70	-70	-70	-70	-70	-70	-70	-70	-70	-70	-70	-70	-70	-70	-70	-70	-70	-70	-70	-70	-70	-70	-70	-70	-70	-70	-70	-70	-70	-70	-70	-70	-70	-70	-70	-70	-70	-70	-70	-70	-70	-70	-70	-70	-70	-70	-70	-70
-70	-70	-70	-70	-70	-70	-70	-70	-70	-70	-70	-70	-70	-70	-70	-70	-70	-70	-70	-70	-70	-70	-70	-70	-70	-70	-70	-70	-70	-70	-70	-70	-70	-70	-70	-70	-70	-70	-70	-70	-70	-70	-70	-70	-70	-70	-70	-70	-70	-70
-70	-70	-70	-70	-70	-70	-70	-70	-70	-70	-70	-70	-70	-70	-70	-70	-70	-70	-70	-70	-70	-70	-70	-70	-70	-70	-70	-70	-70	-70	-70	-70	-70	-70	-70	-70	-70	-70	-70	-70	-70	-70	-70	-70	-70	-70	-70	-70	-70	-70
-70	-70	-70	-70	-70	-70	-70	-70	-70	-70	-70	-70	-70	-70	-70	-70	-70	-70	-70	-70	-70	-70	-70	-70	-70	-70	-70	-70	-70	-70	-70	-70	-70	-70	-70	-70	-70	-70	-70	-70	-70	-70	-70	-70	-70	-70	-70	-70	-70	-70
-70	-70	-70	-70	-70	-70	-70	-70	-70	-70	-70	-70	-70	-70	-70	-70	-70	-70	-70	-70	-70	-70	-70	-70	-70	-70	-70	-70	-70	-70	-70	-70	-70	-70	-70	-70	-70	-70	-70	-70	-70	-70	-70	-70	-70	-70	-70	-70	-70	-70
-70	-70	-70	-70	-70	-70	-70	-70	-70	-70	-70	-70	-70	-70	-70	-70	-70	-70	-70	-70	-70	-70	-70	-70	-70	-70	-70	-70	-70	-70	-70	-70	-70	-70	-70	-70	-70	-70	-70	-70	-70	-70	-70	-70	-70	-70	-70	-70	-70	-70
-70	-70	-70	-70	-70	-70	-70	-70	-70	-70	-70	-70	-70	-70	-70	-70	-70	-70	-70	-70	-70	-70	-70	-70	-70	-70	-70	-70	-70	-70	-70	-70	-70	-70	-70	-70	-70	-70	-70	-70	-70	-70	-70	-70	-70	-70	-70	-70	-70	-70
-70	-70	-70	-70	-70	-70	-70	-70	-70	-70	-70	-70	-70	-70	-70	-70	-70	-70	-70	-70	-70	-70	-70	-70	-70	-70	-70	-70	-70	-70	-70	-70	-70	-70	-70	-70	-70	-70	-70	-70	-70	-70	-70	-70	-70	-70	-70	-70	-70	-70
-70	-70	-70	-70	-70	-70	-70	-70	-70	-70	-70	-70	-70	-70	-70	-70	-70	-70	-70	-70	-70	-70	-70	-70	-70	-70	-70	-70	-70	-70	-70	-70	-70	-70	-70	-70	-70	-70	-70	-70	-70	-70	-70	-70	-70	-70	-70	-70	-70	-70
-70	-70	-70	-70	-70	-70	-70	-70	-70	-70	-70	-70	-70	-70	-70	-70	-70	-70	-70	-70	-70	-70	-70	-70	-70	-70	-70	-70	-70	-70	-70	-70	-70	-70	-70	-70	-70	-70	-70	-70	-70	-70	-70	-70	-70	-70	-70	-70	-70	-70
-70	-70	-70	-70	-70	-70	-70	-70	-70	-70	-70	-70	-70	-70	-70	-70	-70	-70	-70	-70	-70	-70	-70	-70	-70	-70	-70	-70	-70	-70	-70	-70	-70	-70	-70	-70	-70	-70	-70	-70	-70	-70	-70	-70	-70	-70	-70	-70	-70	-70
-70	-70	-70	-70	-70	-70	-70	-70	-70	-70	-70	-70	-70	-70	-70	-70	-70	-70	-70	-70	-70	-70	-70	-70	-70	-70	-70	-70	-70	-70	-70	-70	-70	-70	-70	-70	-70	-70	-70	-70	-70	-70	-70	-70	-70	-70	-70	-70	-70	-70
-70	-70	-70	-70	-70	-70	-70	-70	-70	-70	-70	-70	-70	-70	-70	-70	-70	-70	-70	-70	-70	-70	-70	-70	-70	-70	-70	-70	-70	-70	-70	-70	-70	-70	-70	-70	-70	-70	-70	-70	-70	-70	-70	-70	-70	-70	-70	-70	-70	-70
-70	-70	-70	-70	-70	-70	-70	-70	-70	-70	-70	-70	-70	-70	-70	-70	-70	-70	-70	-70	-70	-70	-70	-70	-70	-70	-70	-70	-70	-70	-70	-70	-70	-70	-70	-70	-70	-70	-70	-70	-70	-70	-70	-70	-70	-70	-70	-70	-70	-70
-70	-70	-70	-70	-70	-70	-70	-70	-70	-70	-70	-70	-70	-70	-70	-70	-70	-70	-70	-70	-70	-70	-70	-70	-70	-70	-70	-70	-70	-70	-70	-70	-70	-70	-70	-70	-70	-70	-70	-70	-70	-70	-70	-70	-70	-70	-70	-70	-70	-70
-70	-70	-70	-70	-70	-70	-70	-70	-70	-70	-70	-70	-70	-70	-70	-70	-70	-70	-70	-70	-70	-70	-70	-70	-70	-70	-70	-70	-70	-70	-70	-70	-70	-70	-70	-70	-70	-70	-70	-70	-70	-70	-70	-70	-70	-70	-70	-70	-70	-70
-70	-70	-70	-70	-70	-70	-70	-70	-70	-70	-70	-70	-70	-70	-70	-70	-70	-70	-70	-70	-70	-70	-70	-70	-70	-70	-70	-70	-70	-70	-70	-70	-70	-70	-70	-70	-70	-70	-70	-70	-70	-70	-70	-70	-70	-70	-70	-70	-70	-70
-70	-70	-70	-70	-70	-70	-70	-70	-70	-70	-70	-70	-70	-70	-70	-70	-70	-70	-70	-70	-70	-70	-70	-70	-70	-70	-70	-70	-70	-70	-70	-70	-70	-70	-70	-70	-70	-70	-70	-70	-70	-70	-70	-70	-70	-70	-70	-70	-70	-70
-70	-70	-70	-70	-70	-70	-70	-70	-70	-70	-70	-70	-70	-70	-70	-70	-70	-70	-70	-70	-70	-70	-70	-70	-70	-70	-70	-70	-70	-70	-70	-70	-70	-70	-70	-70	-70	-70	-70	-70	-70	-70	-70	-70	-70	-70	-70	-70	-70	-70
-70	-70	-70	-70	-70	-70	-70	-70	-70	-70	-70	-70	-70	-70	-70	-70	-70	-70	-70	-70	-70	-70	-70	-70	-70	-70	-70	-70	-70	-70	-70	-70	-70	-70	-70	-70	-70	-70	-70	-70	-70	-70	-70	-70	-70	-70	-70	-70	-70	-70
-70	-70	-70	-70	-70	-70	-70	-70	-70	-70	-70	-70	-70	-70	-70	-70	-70	-70	-70	-70	-70	-70	-70	-70	-70	-70	-70	-70	-70	-70	-70	-70	-70	-70	-70	-70	-70	-70	-70	-70	-70	-70	-70	-70	-70	-70	-70	-70	-70	-70
-70	-70	-70	-70	-70	-70	-70	-70	-70	-70	-70	-70	-70	-70	-70	-70	-70	-70	-70	-70	-70	-70	-70	-70	-70	-70	-70	-70	-70	-70	-70	-70	-70	-70	-70	-70	-70	-70	-70	-70	-70	-70	-70	-70	-70	-70	-70	-70	-70	-70
-70	-70	-70	-70	-70	-70	-70	-70	-70	-70	-70	-70	-70	-70	-70	-70	-70	-70	-70	-70	-70	-70	-70	-70	-70	-70	-70	-70	-70	-70	-70	-70	-70	-70	-70	-70	-70	-70	-70	-70	-70	-70	-70	-70	-70	-70	-70	-70	-70	-70
-70	-70	-70	-70	-70	-70	-70	-70	-70	-70	-70	-70	-70	-70	-70	-70	-70	-70	-70	-70	-70	-70	-70	-70	-70	-70	-70	-70	-70	-70	-70	-70	-70	-70	-70	-70	-70	-70	-70	-70	-70	-70	-70	-70	-70	-70	-70	-70	-70	-70
-70	-70	-70	-70	-70	-70	-70	-70	-70	-70	-70	-70	-70	-70	-70	-70	-70	-70	-70	-70	-70	-70	-70	-70	-70	-70	-70	-70	-70	-70	-70	-70	-70	-70	-70	-70	-70	-70	-70	-70	-70	-70	-70	-70	-70	-70	-70	-70	-70	-70
-70	-70	-70	-70	-70	-70	-70	-70	-70	-70	-70	-70	-70	-70	-70	-70	-70	-70	-70	-70	-70	-70	-70	-70	-70	-70	-70	-70	-70	-70	-70	-70	-70	-70	-70	-70	-70	-70	-70	-70	-70	-70	-70	-70	-70	-70	-70	-70	-70	-70
-70	-70	-70	-70	-70	-70	-70	-70	-70	-70	-70	-70	-70	-70	-70	-70	-70	-70	-70	-70	-70	-70	-70	-70	-70	-70	-70	-70	-70	-70	-70	-70	-70	-70	-70	-70	-70	-70	-70	-70	-70	-70	-70	-70	-70	-70	-70	-70	-70	-70
-70	-70	-70	-70	-70	-70	-70	-70	-70	-70	-70	-70	-70	-70	-70	-70	-70	-70	-70	-70	-70	-70	-70	-70	-70	-70	-70	-70	-70	-70	-70	-70	-70	-70	-70	-70	-70	-70	-70	-70	-70	-70	-70	-70	-70	-70	-70	-70	-70	-70
-70	-70	-70	-70	-70	-70	-70	-70	-70	-70	-70	-70	-70	-70	-70	-70	-70	-70	-70	-70	-70	-70	-70	-70	-70	-70	-70	-70	-70	-70	-70	-70	-70	-70	-70	-70	-70	-70	-70	-70	-70	-70	-70	-70	-70	-70	-70	-70	-70	-70
-70	-70	-70	-70	-70	-70	-70	-70	-70	-70	-70	-70	-70	-70	-70	-70	-70	-70	-70	-70	-70	-70	-70	-70	-70	-70	-70	-70	-70	-70	-70	-70	-70	-70	-70	-70	-70	-70	-70	-70	-70	-70	-70	-70	-70	-70	-70	-70	-70	-70
-70	-70	-70	-70	-70	-70	-70	-70	-70	-70	-70	-70	-70	-70	-70	-70	-70	-70	-70	-70	-70	-70	-70	-70	-70	-70	-70	-70	-70	-70	-70	-70	-70	-70	-70	-70	-70	-70	-70	-70	-70	-70	-70	-70	-70	-70	-70	-70	-70	-70
-70	-70	-70	-70	-70	-70	-70	-70	-70	-70	-70	-70	-70	-70	-70	-70	-70	-70	-70	-70	-70	-70	-70	-70	-70	-70	-70	-70	-70	-70	-70	-70	-70	-70	-70	-70	-70	-70	-70	-70	-70	-70	-70	-70	-70	-70	-70	-70	-70	-70
-70	-70	-70	-70	-70	-70	-70	-70	-70	-70	-70	-70	-70	-70	-70	-70	-70	-70	-70	-70	-70	-70	-70	-70	-70	-70	-70	-70	-70	-70	-70	-70	-70	-70	-70	-70	-70	-70	-70	-70	-70	-70	-70	-70	-70	-70	-70	-70	-70	-70
-70	-70	-70	-70	-70	-70	-70	-70	-70	-70	-70	-70	-70	-70	-70	-70	-70	-70	-70	-70	-70	-70	-70	-70	-70	-70	-70	-70	-70	-70	-70	-70	-70	-70	-70	-70	-70	-70	-70	-70	-70	-70	-70	-70	-70	-70	-70	-70	-70	-70
-70	-70	-70	-70	-70	-70	-70	-70	-70	-70	-70	-70	-70	-70	-70	-70	-70	-70	-70	-70	-70	-70	-70	-70	-70	-70	-70	-70	-70	-70	-70	-70	-70	-70	-70	-70	-70	-70	-70	-70	-70	-70	-70	-70	-70	-70	-70	-70	-70	-70
-70	-70	-70	-70	-70	-70	-70	-70	-70	-70	-70	-70	-70	-70	-70	-70	-70	-70	-70	-70	-70	-70	-70	-70	-70	-70	-70	-70	-70	-70	-70	-70	-70	-70	-70	-70	-70	-70	-70	-70	-70	-70	-70	-70	-70	-70	-70	-70	-70	-70
-70	-70	-70	-70	-70	-70	-70	-70	-70	-70	-70	-70	-70	-70	-70	-70	-70	-70	-70	-70	-70	-70	-70	-70	-70	-70	-70	-70	-70	-70	-70	-70	-70	-70	-70	-70	-70	-70	-70	-70	-70	-70	-70	-70	-70	-70	-70	-70	-70	-70
-70	-70	-70	-70	-70	-70	-70	-70	-70	-70	-70	-70	-70	-70	-70	-70	-70	-70	-70	-70	-70	-70	-70	-70	-70	-70	-70	-70	-70	-70	-70	-70	-70	-70	-70	-70	-70	-70	-70	-70	-70	-70	-70	-70	-70	-70	-70	-70	-70	-70
-70	-70	-70	-70	-70	-70	-70	-70	-70	-70	-70	-70	-70	-70	-70	-70	-70	-70	-70	-70	-70	-70	-70	-70	-70	-70	-70	-70	-70	-70	-70	-70	-70	-70	-70	-70	-70	-70	-70	-70	-70	-70	-70	-70	-70	-70	-70	-70	-70	-70
-70	-70	-70	-70	-70	-70	-70	-70	-70	-70	-70	-70	-70	-70	-70	-70	-70	-70	-70	-70	-70	-70	-70	-70	-70	-70	-70	-70	-70	-70	-70	-70	-70	-70	-70	-70	-70	-70	-70	-70	-70	-70	-70	-70	-70	-70	-70	-70	-70	-70
-70	-70	-70	-70	-70	-70	-70	-70	-70	-70	-70	-70	-70	-70	-70	-70	-70	-70	-70	-70	-70	-70	-70	-70	-70	-70	-70	-70	-70	-70	-70	-70	-70	-70	-70	-70	-70	-70	-70	-70	-70	-70	-70	-70	-70	-70	-70	-70	-70	-70
-70	-70	-70	-70	-70	-70	-70	-70	-70	-70	-70	-70	-70	-70	-70	-70	-70	-70	-70	-70	-70	-70	-70	-70	-70	-70	-70	-70	-70	-70	-70	-70	-70	-70	-70	-70	-70	-70	-70	-70	-70	-70	-70	-70	-70	-70	-70	-70	-70	-70
-70	-70	-70	-70	-70	-70	-70	-70	-70	-70	-70	-70	-70	-70	-70	-70	-70	-70	-70	-70	-70	-70	-70	-70	-70	-70	-70	-70	-70	-70	-70	-70	-70	-70	-70	-70	-70	-70	-70	-70	-70	-70	-70	-70	-70	-70	-70	-70	-70	-70
-70	-70	-70	-70	-70	-70	-70	-70	-70	-70	-70	-70	-70	-70	-70	-70	-70	-70	-70	-70	-70	-70	-70	-70	-70	-70	-70	-70	-70	-70	-70	-70	-70	-70	-70	-70	-70	-70	-70	-70	-70	-70	-70	-70	-70	-70	-70	-70	-70	-70
-70	-70	-70	-70	-70	-70	-70	-70	-70	-70	-70	-70	-70	-70	-70	-70	-70	-70	-70	-70	-70	-70	-70	-70	-70	-70	-70	-70	-70	-70	-70	-70	-70	-70	-70	-70	-70	-70	-70	-70	-70	-70	-70	-70	-70	-70	-70	-70	-70	-70
-70	-70	-70	-70	-70	-70	-70	-70	-70	-70	-70	-70	-70	-70	-70	-70	-70	-70	-70	-70	-70	-70	-70	-70	-70	-70	-70	-70	-70	-70	-70	-70	-70	-70	-70	-70	-70	-70	-70	-70	-70	-70	-70	-70	-70	-70	-70	-70	-70	-70
-70	-70	-70	-70	-70	-70	-70	-70	-70	-70	-70	-70	-70	-70	-70	-70	-70	-70	-70	-70	-70	-70	-70	-70	-70	-70	-70	-70	-70	-70	-70	-70	-70	-70	-70	-70	-70	-70	-70	-70	-70	-70	-70	-70	-70	-70	-70	-70	-70	-70
-70	-70	-70	-70	-70	-70	-70	-70	-70	-70	-70	-70	-70	-70	-70	-70	-70	-70	-70	-70	-70	-70	-70	-70	-70	-70	-70	-70	-70	-70	-70	-70	-70	-70	-70	-70	-70	-70	-70	-70	-70	-70	-70	-70	-70	-70	-70	-70	-70	-70
-70	-70	-70	-70	-70	-70	-70	-70	-70	-70	-70	-70	-70	-70	-70	-70	-70	-70	-70	-70	-70	-70	-70	-70	-70	-70	-70	-70	-70	-70	-70	-70	-70	-70	-70	-70	-70	-70	-70	-70	-70	-70	-70	-70	-70	-70	-70	-70	-70	-70
-70	-70	-70	-70	-70	-70	-70	-70	-70	-70	-70	-70	-70	-70	-70	-70	-70	-70	-70	-70	-70	-70	-70	-70	-70	-70	-70	-70	-70	-70	-70	-70	-70	-70	-70	-70	-70	-70	-70	-70	-70	-70	-70	-70	-70	-70	-70	-70	-70	-70
-70	-70	-70	-70	-70	-70	-70	-70	-70	-70	-70	-70	-70	-70	-70	-70	-70	-70	-70	-70	-70	-70	-70	-70	-70	-70	-70	-70	-70	-70	-70	-70	-70	-70	-70	-70	-70	-70	-70	-70	-70	-70	-70	-70	-70	-70	-70	-70	-70	-70
-70	-70	-70	-70	-70	-70	-70	-70	-70	-70	-70	-70	-70	-70	-70	-70	-70	-70	-70	-70	-70	-70	-70	-70	-70	-70	-70	-70	-70	-70	-70	-70	-70	-70	-70	-70	-70	-70	-70	-70	-70	-70	-70	-70	-70	-70	-70	-70	-70	-70
-70	-70	-70	-70	-70	-70	-70	-70	-70	-70	-70	-70	-70	-70	-70	-70	-70	-70	-70	-70	-70	-70	-70	-70	-70	-70	-70	-70	-70	-70	-70	-70	-70	-70	-70	-70	-70	-70	-70	-70	-70	-70	-70	-70	-70	-70	-70	-70	-70	-70
-70	-70	-70	-70	-70	-70	-70	-70	-70	-70	-70	-70	-70	-70	-70	-70	-70	-70	-70	-70	-70	-70	-70	-70	-70	-70	-70	-70	-70	-70	-70	-70	-70	-70	-70	-70	-70	-70	-70	-70	-70	-70	-70	-70	-70	-70	-70	-70	-70	-70
-70	-70	-70	-70	-70	-70	-70	-70	-70	-70	-70	-70	-70	-70	-70	-70	-70	-70	-70	-70	-70	-70	-70	-70	-70	-70	-70	-70	-70	-70	-70	-70	-70	-70	-70	-70	-70	-70	-70	-70	-70	-70	-70	-70	-70	-70	-70	-70	-70	-70
-70	-70	-70	-70	-70	-70	-70	-70	-70	-70	-70	-70	-70	-70	-70	-70	-70	-70	-70	-70	-70	-70	-70	-70	-70	-70	-70	-70	-70	-70	-70	-70	-70	-70	-70	-70	-70	-70	-70	-70	-70	-70	-70	-70	-70	-70	-70	-70	-70	-70
-70	-70	-70	-70	-70	-70	-70	-70	-70	-70	-70	-70	-70	-70	-70	-70	-70	-70	-70	-70	-70	-70	-70	-70	-70	-70	-70	-70	-70	-70	-70	-70	-70	-70	-70	-70	-70	-70	-70	-70	-70	-70	-70	-70	-70	-70	-70	-70	-70	-70
-70	-70	-70	-70	-70	-70	-70	-70	-70	-70	-70	-70	-70	-70	-70	-70	-70	-70	-70	-70	-70	-70	-70	-70	-70	-70	-70	-70	-70	-70	-70	-70	-70	-70	-70	-70	-70	-70	-70	-70	-70	-70	-70	-70	-70	-70	-70	-70	-70	-70
-70	-70	-70	-70	-70	-70	-70	-70	-70	-70	-70	-70	-70	-70	-70	-70	-70	-70	-70	-70	-70	-70	-70	-70	-70	-70	-70	-70	-70	-70	-70	-70	-70	-70	-70	-70	-70	-70	-70	-70	-70	-70	-70	-70	-70	-70	-70	-70	-70	-70
-70	-70	-70	-70	-70	-70	-70	-70	-70	-70	-70	-70	-70	-70	-70	-70	-70	-70	-70	-70	-70	-70	-70	-70	-70	-70	-70	-70	-70	-70	-70	-70	-70	-70	-70	-70	-70	-70	-70	-70	-70	-70	-70	-70	-70	-70	-70	-70	-70	-70
-70	-70	-70	-70	-70	-70	-70	-70	-70	-70	-70	-70	-70	-70	-70	-70	-70	-70	-70	-70	-70	-70	-70	-70	-70	-70	-70	-70	-70	-70	-70	-70	-70	-70	-70	-70	-70	-70	-70	-70	-70	-70	-70	-70	-70	-70	-70	-70	-70	-70
-70	-70	-70	-70	-70	-70	-70	-70	-70	-70	-70	-70	-70	-70	-70	-70	-70	-70	-70	-70	-70	-70	-70	-70	-70	-70	-70	-70	-70	-70	-70	-70	-70	-70	-70	-70	-70	-70	-70	-70	-70	-70	-70	-70	-70	-70	-70	-70	-70	-70
-70	-70	-70	-70	-70	-70	-70	-70	-70	-70	-70	-70	-70	-70	-70	-70	-70	-70	-70	-70	-70	-70	-70	-70	-70	-70	-70	-70	-70	-70	-70	-70	-70	-70	-70	-70	-70	-70	-70	-70	-70	-70	-70	-70	-70	-70	-70	-70	-70	-70
-70	-70	-70	-70	-70	-70	-70	-70	-70	-70	-70	-70	-70	-70	-70	-70	-70	-70	-70	-70	-70	-70	-70	-70	-70	-70	-70	-70	-70	-70	-70	-70	-70	-70	-70	-70	-70	-70	-70	-70	-70	-70	-70	-70	-70	-70	-70	-70	-70	-70
-70	-70	-70	-70	-70	-70	-70	-70	-70	-70	-70	-70	-70	-70	-70	-70	-70	-70	-70	-70	-70	-70	-70	-70	-70	-70	-70	-70	-70	-70	-70	-70	-70	-70	-70	-70	-70	-70	-70	-70	-70	-70	-70	-70	-70	-70	-70	-70	-70	-70
-70	-70	-70	-70	-70	-70	-70	-70	-70	-70	-70	-70	-70	-70	-70	-70	-70	-70	-70	-70	-70	-70	-70	-70	-70	-70	-70	-70	-70	-70	-70	-70	-70	-70	-70	-70	-70	-70	-70	-70	-70	-70	-70	-70	-70	-70	-70	-70	-70	-70
-70	-70	-70	-70	-70	-70	-70	-70	-70	-70	-70	-70	-70	-70	-70	-70	-70	-70	-70	-70	-70	-70	-70	-70	-70	-70	-70	-70	-70	-70	-70	-70	-70	-70	-70	-70	-70	-70	-70	-70	-70	-70	-70	-70	-70	-70	-70	-70	-70	-70
-70	-70	-70	-70	-70	-70	-70	-70	-70	-70	-70	-70	-70	-70	-70	-70	-70	-70	-70	-70	-70	-70	-70	-70	-70	-70	-70	-70	-70	-70	-70	-70	-70	-70	-70	-70	-70	-70	-70	-70	-70	-70	-70	-70	-70	-70	-70	-70	-70	-70
-70	-70	-70	-70	-70	-70	-70	-70	-70	-70	-70	-70	-70	-70	-70	-70	-70	-70	-70	-70	-70	-70	-70	-70	-70	-70	-70	-70	-70	-70	-70	-70	-70	-70	-70	-70	-70	-70	-70	-70	-70	-70	-70	-70	-70	-70	-70	-70	-70	-70
-70	-70	-70	-70	-70	-70	-70	-70	-70	-70	-70	-70	-70	-70	-70	-70	-70	-70	-70	-70	-70	-70	-70	-70	-70	-70	-70	-70	-70	-70	-70	-70	-70	-70	-70	-70	-70	-70	-70	-70	-70	-70	-70	-70	-70	-70	-70	-70	-70	-70
-70	-70	-70	-70	-70	-70	-70	-70	-70	-70	-70	-70	-70	-70	-70	-70	-70	-70	-70	-70	-70	-70	-70	-70	-70	-70	-70	-70	-70	-70	-70	-70	-70	-70	-70	-70	-70	-70	-70	-70	-70	-70	-70	-70	-70	-70	-70	-70	-70	-70
-70	-70	-70	-70	-70	-70	-70	-70	-70	-70	-70	-70	-70	-70	-70	-70	-70	-70	-70	-70	-70	-70	-70	-70	-70	-70	-70	-70	-70	-70	-70	-70	-70	-70	-70	-70	-70	-70	-70	-70	-70	-70	-70	-70	-70	-70	-70	-70	-70	-70
-70	-70	-70	-70	-70	-70	-70	-70	-70	-70	-70	-70	-70	-70	-70	-70	-70	-70	-70	-70	-70	-70	-70	-70	-70	-70	-70	-70	-70	-70	-70	-70	-70	-70	-70	-70	-70	-70	-70	-70	-70	-70	-70	-70	-70	-70	-70	-70	-70	-70
-70	-70	-70	-70	-70	-70	-70	-70	-70	-70	-70	-70	-70	-70	-70	-70	-70	-70	-70	-70	-70	-70	-70	-70	-70	-70	-70	-70	-70	-70	-70	-70	-70	-70	-70	-70	-70	-70	-70	-70	-70	-70	-70	-70	-70	-70	-70	-70	-70	-70
-70	-70	-70	-70	-70	-70	-70	-70	-70	-70	-70	-70	-70	-70	-70	-70	-70	-70	-70	-70	-70	-70	-70	-70	-70	-70	-70	-70	-70	-70	-70	-70	-70	-70	-70	-70	-70	-70	-70	-70	-70	-70	-70	-70	-70	-70	-70	-70	-70	-70
-70	-70	-70	-70	-70	-70	-70	-70	-70	-70	-70	-70	-70	-70	-70	-70	-70	-70	-70	-70	-70	-70	-70	-70	-70	-70	-70	-70	-70	-70	-70	-70	-70	-70	-70	-70	-70	-70	-70	-70	-70	-70	-70	-70	-70	-70	-70	-70	-70	-70
-70	-70	-70	-70	-70	-70	-70	-70	-70	-70	-70	-70	-70	-70	-70	-70	-70	-70	-70	-70	-70	-70	-70	-70	-70	-70	-70	-70	-70	-70	-70	-70	-70	-70	-70	-70	-70	-70	-70	-70	-70	-70	-70	-70	-70	-70	-70	-70	-70	-70
-70	-70	-70	-70	-70	-70	-70	-70	-70	-70	-70	-70	-70	-70	-70	-70	-70	-70	-70	-70	-70	-70	-70	-70	-70	-70	-70	-70	-70	-70	-70	-70	-70	-70	-70	-70	-70	-70	-70	-70	-70	-70	-70	-70	-70	-70	-70	-70	-70	-70
-70	-70	-70	-70	-70	-70	-70	-70	-70	-70	-70	-70	-70	-70	-70	-70	-70	-70	-70	-70	-70	-70	-70	-70	-70	-70	-70	-70	-70	-70	-70	-70	-70	-70	-70	-70	-70	-70	-70	-70	-70	-70	-70	-70	-70	-70	-70	-70	-70	-70
-70	-70	-70	-70	-70	-70	-70	-70	-70	-70	-70	-70	-70	-70	-70	-70	-70	-70	-70	-70	-70	-70	-70	-70	-70	-70	-70	-70	-70	-70	-70	-70	-70	-70	-70	-70	-70	-70	-70	-70	-70	-70	-70	-70	-70	-70	-70	-70	-70	-70
-70	-70	-70	-70	-70	-70	-70	-70	-70	-70	-70	-70	-70	-70	-70	-70	-70	-70	-70	-70	-70	-70	-70	-70	-70	-70	-70	-70	-70	-70	-70	-70	-70	-70	-70	-70	-70	-70	-70	-70	-70	-70	-70	-70	-70	-70	-70	-70	-70	-70
-70	-70	-70	-70	-70	-70	-70	-70	-70	-70	-70	-70	-70	-70	-70	-70	-70	-70	-70	-70	-70	-70	-70	-70	-70	-70	-70	-70	-70	-70	-70	-70	-70	-70	-70	-70	-70	-70	-70	-70	-70	-70	-70	-70	-70	-70	-70	-70	-70	-70
-70	-70	-70	-70	-70	-70	-70	-70	-70	-70	-70	-70	-70	-70	-70	-70	-70	-70	-70	-70	-70	-70	-70	-70	-70	-70	-70	-70	-70	-70	-70	-70	-70	-70	-70	-70	-70	-70	-70	-70	-70	-70	-70	-70	-70	-70	-70	-70	-70	-70
-70	-70	-70	-70	-70	-70	-70	-70	-70	-70	-70	-70	-70	-70	-70	-70	-70	-70	-70	-70	-70	-70	-70	-70	-70	-70	-70	-70	-70	-70	-70	-70	-70	-70	-70	-70	-70	-70	-70	-70	-70	-70	-70	-70	-70	-70	-70	-70	-70	-70
-70	-70	-70	-70	-70	-70	-70	-70	-70	-70	-70	-70	-70	-70	-70	-70	-70	-70	-70	-70	-70	-70	-70	-70	-70	-70	-70	-70	-70	-70	-70	-70	-70	-70	-70	-70	-70	-70	-70	-70	-70	-70	-70	-70	-70	-70	-70	-70	-70	-70
-70	-70	-70	-70	-70	-70	-70	-70	-70	-70	-70	-70	-70	-70	-70	-70	-70	-70	-70	-70	-70	-70	-70	-70	-70	-70	-70	-70	-70	-70	-70	-70	-70	-70	-70	-70	-70	-70	-70	-70	-70	-70	-70	-70	-70	-70	-70	-70	-70	-70
-70	-70	-70	-70	-70	-70	-70	-70	-70	-70	-70	-70	-70	-70	-70	-70	-70	-70	-70	-70	-70	-70	-70	-70	-70	-70	-70	-70	-70	-70	-70	-70	-70	-70	-70	-70	-70	-70	-70	-70	-70	-70	-70	-70	-70	-70	-70	-70	-70	-70
-70	-70	-70	-70	-70	-70	-70	-70	-70	-70	-70	-70	-70	-70	-70	-70	-70	-70	-70	-70	-70	-70	-70	-70	-70	-70	-70	-70	-70	-70	-70	-70	-70	-70	-70	-70	-70	-70	-70	-70	-70	-70	-70	-70	-70	-70	-70	-70	-70	-70
-70	-70	-70	-70	-70	-70	-70	-70	-70	-70	-70	-70	-70	-70	-70	-70	-70	-70	-70	-70	-70	-70	-70	-70	-70	-70	-70	-70	-70	-70	-70	-70	-70	-70	-70	-70	-70	-70	-70	-70	-70	-70	-70	-70	-70	-70	-70	-70	-70	-70
-70	-70	-70	-70	-70	-70	-70	-70	-70	-70	-70	-70	-70	-70	-70	-70	-70	-70	-70	-70	-70	-70	-70	-70	-70	-70	-70	-70	-70	-70	-70	-70	-70	-70	-70	-70	-70	-70	-70	-70	-70	-70	-70	-70	-70	-70	-70	-70	-70	-70
-70	-70	-70	-70	-70	-70	-70	-70	-70	-70	-70	-70	-70	-70	-70	-70	-70	-70	-70	-70	-70	-70	-70	-70	-70	-70	-70	-70	-70	-70	-70	-70	-70	-70	-70	-70	-70	-70	-70	-70	-70	-70	-70	-70	-70	-70	-70	-70	-70	-70
-70	-70	-70	-70	-70	-70	-70	-70	-70	-70	-70	-70	-70	-70	-70	-70	-70	-70	-70	-70	-70	-70	-70	-70	-70	-70	-70	-70	-70	-70	-70	-70	-70	-70	-70	-70	-70	-70	-70	-70	-70	-70	-70	-70	-70	-70	-70	-70	-70	-70
-70	-70	-70	-70	-70	-70	-70	-70	-70	-70	-70	-70	-70	-70	-70	-70	-70	-70	-70	-70	-70	-70	-70	-70	-70	-70	-70	-70	-70	-70	-70	-70	-70	-70	-70	-70	-70	-70	-70	-70	-70	-70	-70	-70	-70	-70	-70	-70	-70	-70
-70	-70	-70	-70	-70	-70	-70	-70	-70	-70	-70	-70	-70	-70	-70	-70	-70	-70	-70	-70	-70	-70	-70	-70	-70	-70	-70	-70	-70	-70	-70	-70	-70	-70	-70	-70	-70	-70	-70	-70	-70	-70	-70	-70	-70	-70	-70	-70	-70	-70
-70	-70	-70	-70	-70	-70	-70	-70	-70	-70	-70	-70	-70	-70	-70	-70	-70	-70	-70	-70	-70	-70	-70	-70	-70	-70	-70	-70	-70	-70	-70	-70	-70	-70	-70	-70	-70	-70	-70	-70	-70	-70	-70	-70	-70	-70	-70	-70	-70	-70
-70	-70	-70	-70	-70	-70	-70	-70	-70	-70	-70	-70	-70	-70	-70	-70	-70	-70	-70	-70	-70	-70	-70	-70	-70	-70	-70	-70	-70	-70	-70	-70	-70	-70	-70	-70	-70	-70	-70	-70	-70	-70	-70	-70	-70	-70	-70	-70	-70	-70
-70	-70	-70	-70	-70	-70	-70	-70	-70	-70	-70	-70	-70	-70	-70	-70	-70	-70	-70	-70	-70	-70	-70	-70	-70	-70	-70	-70	-70	-70	-70	-70	-70	-70	-70	-70	-70	-70	-70	-70	-70	-70	-70	-70	-70	-70	-70	-70	-70	-70
-70	-70	-70	-70	-70	-70	-70	-70	-70	-70	-70	-70	-70	-70	-70	-70	-70	-70	-70	-70	-70	-70	-70	-70	-70	-70	-70	-70	-70	-70	-70	-70	-70	-70	-70	-70	-70	-70	-70	-70	-70	-70	-70	-70	-70	-70	-70	-70	-70	-70
-70	-70	-70	-70	-70	-70	-70	-70	-70	-70	-70	-70	-70	-70	-70	-70	-70	-70	-70	-70	-70	-70	-70	-70	-70	-70	-70	-70	-70	-70	-70	-70	-70	-70	-70	-70	-70	-70	-70	-70	-70	-70	-70	-70	-70	-70	-70	-70	-70	-70
-70	-70	-70	-70	-70	-70	-70	-70	-70	-70	-70	-70	-70	-70	-70	-70	-70	-70	-70	-70	-70	-70	-70	-70	-70	-70	-70	-70	-70	-70	-70	-70	-70	-70	-70	-70	-70	-70	-70	-70	-70	-70	-70	-70	-70	-70	-70	-70	-70	-70
-70	-70	-70	-70	-70	-70	-70	-70	-70	-70	-70	-70	-70	-70	-70	-70	-70	-70	-70	-70	-70	-70	-70	-70	-70	-70	-70	-70	-70	-70	-70	-70	-70	-70	-70	-70	-70	-70	-70	-70	-70	-70	-70	-70	-70	-70	-70	-70	-70	-70
-70	-70	-70	-70	-70	-70	-70	-70	-70	-70	-70	-70	-70	-70	-70	-70	-70	-70	-70	-70	-70	-70	-70	-70	-70	-70	-70	-70	-70	-70	-70	-70	-70	-70	-70	-70	-70	-70	-70	-70	-70	-70	-70	-70	-70	-70	-70	-70	-70	-70
-70	-70	-70	-70	-70	-70	-70	-70	-70	-70	-70	-70	-70	-70	-70	-70	-70	-70	-70	-70	-70	-70	-70	-70	-70	-70	-70	-70	-70	-70	-70	-70	-70	-70	-70	-70	-70	-70	-70	-70	-70	-70	-70	-70	-70	-70	-70	-70	-70	-70
-70	-70	-70	-70	-70	-70	-70	-70	-70	-70	-70	-70	-70	-70	-70	-70	-70	-70	-70	-70	-70	-70	-70	-70	-70	-70	-70	-70	-70	-70	-70	-70	-70	-70	-70	-70	-70	-70	-70	-70	-70	-70	-70	-70	-70	-70	-70	-70	-70	-70
-70	-70	-70	-70	-70	-70	-70	-70	-70	-70	-70	-70	-70	-70	-70	-70	-70	-70	-70	-70	-70	-70	-70	-70	-70	-70	-70	-70	-70	-70	-70	-70	-70	-70	-70	-70	-70	-70	-70	-70	-70	-70	-70	-70	-70	-70	-70	-70	-70	-70
-70	-70	-70	-70	-70	-70	-70	-70	-70	-70	-70	-70	-70	-70	-70	-70	-70	-70	-70	-70	-70	-70	-70	-70	-70	-70	-70	-70	-70	-70	-70	-70	-70	-70	-70	-70	-70	-70	-70	-70	-70	-70	-70	-70	-70	-70	-70	-70	-70	-70
-70	-70	-70	-70	-70	-70	-70	-70	-70	-70	-70	-70	-70	-70	-70	-70	-70	-70	-70	-70	-70	-70	-70	-70	-70	-70	-70	-70	-70	-70	-70	-70	-70	-70	-70	-70	-70	-70	-70	-70	-70	-70	-70	-70	-70	-70	-70	-70	-70	-70
-70	-70	-70	-70	-70	-70	-70	-70	-70	-70	-70	-70	-70	-70	-70	-70	-70	-70	-70	-70	-70	-70	-70	-70	-70	-70	-70	-70	-70	-70	-70	-70	-70	-70	-70	-70	-70	-70	-70	-70	-70	-70	-70	-70	-70	-70	-70	-70	-70	-70
-70	-70	-70	-70	-70	-70	-70	-70	-70	-70	-70	-70	-70	-70	-70	-70	-70	-70	-70	-70	-70	-70	-70	-70	-70	-70	-70	-70	-70	-70	-70	-70	-70	-70	-70	-70	-70	-70	-70	-70	-70	-70	-70	-70	-70	-70	-70	-70	-70	-70
-70	-70	-70	-70	-70	-70	-70	-70	-70	-70	-70	-70	-70	-70	-70	-70	-70	-70	-70	-70	-70	-70	-70	-70	-70	-70	-70	-70	-70	-70	-70	-70	-70	-70	-70	-70	-70	-70	-70	-70	-70	-70	-70	-70	-70	-70	-70	-70	-70	-70
-70	-70	-70	-70	-70	-70	-70	-70	-70	-70	-70	-70	-70	-70	-70	-70	-70	-70	-70	-70	-70	-70	-70	-70	-70	-70	-70	-70	-70	-70	-70	-70	-70	-70	-70	-70	-70	-70	-70	-70	-70	-70	-70	-70	-70	-70	-70	-70	-70	-70
-70	-70	-70	-70	-70	-70	-70	-70	-70	-70	-70	-70	-70	-70	-70	-70	-70	-70	-70	-70	-70	-70	-70	-70	-70	-70	-70	-70	-70	-70	-70	-70	-70	-70	-70	-70	-70	-70	-70	-70	-70	-70	-70	-70	-70	-70	-70	-70	-70	-70
-70	-70	-70	-70	-70	-70	-70	-70	-70	-70	-70	-70	-70	-70	-70	-70	-70	-70	-70	-70	-70	-70	-70	-70	-70	-70	-70	-70	-70	-70	-70	-70	-70	-70	-70	-70	-70	-70	-70	-70	-70	-70	-70	-70	-70	-70	-70	-70	-70	-70
-70	-70	-70	-70	-70	-70	-70	-70	-70	-70	-70	-70	-70	-70	-70	-70	-70	-70	-70	-70	-70	-70	-70	-70	-70	-70	-70	-70	-70	-70	-70	-70	-70	-70	-70	-70	-70	-70	-70	-70	-70	-70	-70	-70	-70	-70	-70	-70	-70	-70
-70	-70	-70	-70	-70	-70	-70	-70	-70	-70	-70	-70	-70	-70	-70	-70	-70	-70	-70	-70	-70	-70	-70	-70	-70	-70	-70	-70	-70	-70	-70	-70	-70	-70	-70	-70	-70	-70	-70	-70	-70	-70	-70	-70	-70	-70	-70	-70	-70	-70
-70	-70	-70	-70	-70	-70	-70	-70	-70	-70	-70	-70	-70	-70	-70	-70	-70	-70	-70	-70	-70	-70	-70	-70	-70	-70	-70	-70	-70	-70	-70	-70	-70	-70	-70	-70	-70	-70	-70	-70	-70	-70	-70	-70	-70	-70	-70	-70	-70	-70
-70	-70	-70	-70	-70	-70	-70	-70	-70	-70	-70	-70	-70	-70	-70	-70	-70	-70	-70	-70	-70	-70	-70	-70	-70	-70	-70	-70	-70	-70	-70	-70	-70	-70	-70	-70	-70	-70	-70	-70	-70	-70	-70	-70	-70	-70	-70	-70	-70	-70
-70	-70	-70	-70	-70	-70	-70	-70	-70	-70	-70	-70	-70	-70	-70	-70	-70	-70	-70	-70	-70	-70	-70	-70	-70	-70	-70	-70	-70	-70	-70	-70	-70	-70	-70	-70	-70	-70	-70	-70	-70	-70	-70	-70	-70	-70	-70	-70	-70	-70
-70	-70	-70	-70	-70	-70	-70	-70	-70	-70	-70	-70	-70	-70	-70	-70	-70	-70	-70	-70	-70	-70	-70	-70	-70	-70	-70	-70	-70	-70	-70	-70	-70	-70	-70	-70	-70	-70	-70	-70	-70	-70	-70	-70	-70	-70	-70	-70	-70	-70
-70	-70	-70	-70	-70	-70	-70	-70	-70	-70	-70	-70	-70	-70	-70	-70	-70	-70	-70	-70	-70	-70	-70	-70	-70	-70	-70	-70	-70	-70	-70	-70	-70	-70	-70	-70	-70	-70	-70	-70	-70	-70	-70	-70	-70	-70	-70	-70	-70	-70
-70	-70	-70	-70	-70	-70	-70	-70	-70	-70	-70	-70	-70	-70	-70	-70	-70	-70	-70	-70	-70	-70	-70	-70	-70	-70	-70	-70	-70	-70	-70	-70	-70	-70	-70	-70	-70	-70	-70	-70	-70	-70	-70	-70	-70	-70	-70	-70	-70	-70
-70	-70	-70	-70	-70	-70	-70	-70	-70	-70	-70	-70	-70	-70	-70	-70	-70	-70	-70	-70	-70	-70	-70	-70	-70	-70	-70	-70	-70	-70	-70	-70	-70	-70	-70	-70	-70	-70	-70	-70	-70	-70	-70	-70	-70	-70	-70	-70	-70	-70
-70	-70	-70	-70	-70	-70	-70	-70	-70	-70	-70	-70	-70	-70	-70	-70	-70	-70	-70	-70	-70	-70	-70	-70	-70	-70	-70	-70	-70	-70	-70	-70	-70	-70	-70	-70	-70	-70	-70	-70	-70	-70	-70	-70	-70	-70	-70	-70	-70	-70
-70	-70	-70	-70	-70	-70	-70	-70	-70	-70	-70	-70	-70	-70	-70	-70	-70	-70	-70	-70	-70	-70	-70	-70	-70	-70	-70	-70	-70	-70	-70	-70	-70	-70	-70	-70	-70	-70	-70	-70	-70	-70	-70	-70	-70	-70	-70	-70	-70	-70
-70	-70	-70	-70	-70	-70	-70	-70	-70	-70	-70	-70	-70	-70	-70	-70	-70	-70	-70	-70	-70	-70	-70	-70	-70	-70	-70	-70	-70	-70	-70	-70	-70	-70	-70	-70	-70	-70	-70	-70	-70	-70	-70	-70	-70	-70	-70	-70	-70	-70
-70	-70	-70	-70	-70	-70	-70	-70	-70	-70	-70	-70	-70	-70	-70	-70	-70	-70	-70	-70	-70	-70	-70	-70	-70	-70	-70	-70	-70	-70	-70	-70	-70	-70	-70	-70	-70	-70	-70	-70	-70	-70	-70	-70	-70	-70	-70	-70	-70	-70
-70	-70	-70	-70	-70	-70	-70	-70	-70	-70	-70	-70	-70	-70	-70	-70	-70	-70	-70	-70	-70	-70	-70	-70	-70	-70	-70	-70	-70	-70	-70	-70	-70	-70	-70	-70	-70	-70	-70	-70	-70	-70	-70	-70	-70	-70	-70	-70	-70	-70
-70	-70	-70	-70	-70	-70	-70	-70	-70	-70	-70	-70	-70	-70	-70	-70	-70	-70	-70	-70	-70	-70	-70	-70	-70	-70	-70	-70	-70	-70	-70	-70	-70	-70	-70	-70	-70	-70	-70	-70	-70	-70	-70	-70	-70	-70	-70	-70	-70	-70
-70	-70	-70	-70	-70	-70	-70	-70	-70	-70	-70	-70	-70	-70	-70	-70	-70	-70	-70	-70	-70	-70	-70	-70	-70	-70	-70	-70	-70	-70	-70	-70	-70	-70	-70	-70	-70	-70	-70	-70	-70	-70	-70	-70	-70	-70	-70	-70	-70	-70
-70	-70	-70	-70	-70	-70	-70	-70	-70	-70	-70	-70	-70	-70	-70	-70	-70	-70	-70	-70	-70	-70	-70	-70	-70	-70	-70	-70	-70	-70	-70	-70	-70	-70	-70	-70	-70	-70	-70	-70	-70	-70	-70	-70	-70	-70	-70	-70	-70	-70
-70	-70	-70	-70	-70	-70	-70	-70	-70	-70	-70	-70	-70	-70	-70	-70	-70	-70	-70	-70	-70	-70	-70	-70	-70	-70	-70	-70	-70	-70	-70	-70	-70	-70	-70	-70	-70	-70	-70	-70	-70	-70	-70	-70	-70	-70	-70	-70	-70	-70
-70	-70	-70	-70	-70	-70	-70	-70	-70	-70	-70	-70	-70	-70	-70	-70	-70	-70	-70	-70	-70	-70	-70	-70	-70	-70	-70	-70	-70	-70	-70	-70	-70	-70	-70	-70	-70	-70	-70	-70	-70	-70	-70	-70	-70	-70	-70	-70	-70	-70
-70	-70	-70	-70	-70	-70	-70	-70	-70	-70	-70	-70	-70	-70	-70	-70	-70	-70	-70	-70	-70	-70	-70	-70	-70	-70	-70	-70	-70	-70	-70	-70	-70	-70	-70	-70	-70	-70	-70	-70	-70	-70	-70	-70	-70	-70	-70	-70	-70	-70
-70	-70	-70	-70	-70	-70	-70	-70	-70	-70	-70	-70	-70	-70	-70	-70	-70	-70	-70	-70	-70	-70	-70	-70	-70	-70	-70	-70	-70	-70	-70	-70	-70	-70	-70	-70	-70	-70	-70	-70	-70	-70	-70	-70	-70	-70	-70	-70	-70	-70
-70	-70	-70	-70	-70	-70	-70	-70	-70	-70	-70	-70	-70	-70	-70	-70	-70	-70	-70	-70	-70	-70	-70	-70	-70	-70	-70	-70	-70	-70	-70	-70	-70	-70	-70	-70	-70	-70	-70	-70	-70	-70	-70	-70	-70	-70	-70	-70	-70	-70
-70	-70	-70	-70	-70	-70	-70	-70	-70	-70	-70	-70	-70	-70	-70	-70	-70	-70	-70	-70	-70	-70	-70	-70	-70	-70	-70	-70	-70	-70	-70	-70	-70	-70	-70	-70	-70	-70	-70	-70	-70	-70	-70	-70	-70	-70	-70	-70	-70	-70
-70	-70	-70	-70	-70	-70	-70	-70	-70	-70	-70	-70	-70	-70	-70	-70	-70	-70	-70	-70	-70	-70	-70	-70	-70	-70	-70	-70	-70	-70	-70	-70	-70	-70	-70	-70	-70	-70	-70	-70	-70	-70	-70	-70	-70	-70	-70	-70	-70	-70
-70	-70	-70	-70	-70	-70	-70	-70	-70	-70	-70	-70	-70	-70	-70	-70	-70	-70	-70	-70	-70	-70	-70	-70	-70	-70	-70	-70	-70	-70	-70	-70	-70	-70	-70	-70	-70	-70	-70	-70	-70	-70	-70	-70	-70	-70	-70	-70	-70	-70
-70	-70	-70	-70	-70	-70	-70	-70	-70	-70	-70	-70	-70	-70	-70	-70	-70	-70	-70	-70	-70	-70	-70	-70	-70	-70	-70	-70	-70	-70	-70	-70	-70	-70	-70	-70	-70	-70	-70	-70	-70	-70	-70	-70	-70	-70	-70	-70	-70	-70
-70	-70	-70	-70	-70	-70	-70	-70	-70	-70	-70	-70	-70	-70	-70	-70	-70	-70	-70	-70	-70	-70	-70	-70	-70	-70	-70	-70	-70	-70	-70	-70	-70	-70	-70	-70	-70	-70	-70	-70	-70	-70	-70	-70	-70	-70	-70	-70	-70	-70
-70	-70	-70	-70	-70	-70	-70	-70	-70	-70	-70	-70	-70	-70	-70	-70	-70	-70	-70	-70	-70	-70	-70	-70	-70	-70	-70	-70	-70	-70	-70	-70	-70	-70	-70	-70	-70	-70	-70	-70	-70	-70	-70	-70	-70	-70	-70	-70	-70	-70
-70	-70	-70	-70	-70	-70	-70	-70	-70	-70	-70	-70	-70	-70	-70	-70	-70	-70	-70	-70	-70	-70	-70	-70	-70	-70	-70	-70	-70	-70	-70	-70	-70	-70	-70	-70	-70	-70	-70	-70	-70	-70	-70	-70	-70	-70	-70	-70	-70	-70
-70	-70	-70	-70	-70	-70	-70	-70	-70	-70	-70	-70	-70	-70	-70	-70	-70	-70	-70	-70	-70	-70	-70	-70	-70	-70	-70	-70	-70	-70	-70	-70	-70	-70	-70	-70	-70	-70	-70	-70	-70	-70	-70	-70	-70	-70	-70	-70	-70	-70
-70	-70	-70	-70	-70	-70	-70	-70	-70	-70	-70	-70	-70	-70	-70	-70	-70	-70	-70	-70	-70	-70	-70	-70	-70	-70	-70	-70	-70	-70	-70	-70	-70	-70	-70	-70	-70	-70	-70	-70	-70	-70	-70	-70	-70	-70	-70	-70	-70	-70
-70	-70	-70	-70	-70	-70	-70	-70	-70	-70	-70	-70	-70	-70	-70	-70	-70	-70	-70	-70	-70	-70	-70	-70	-70	-70	-70	-70	-70	-70	-70	-70	-70	-70	-70	-70	-70	-70	-70	-70	-70	-70	-70	-70	-70	-70	-70	-70	-70	-70
-70	-70	-70	-70	-70	-70	-70	-70	-70	-70	-70	-70	-70	-70	-70	-70	-70	-70	-70	-70	-70	-70	-70	-70	-70	-70	-70	-70	-70	-70	-70	-70	-70	-70	-70	-70	-70	-70	-70	-70	-70	-70	-70	-70	-70	-70	-70	-70	-70	-70
-70	-70	-70	-70	-70	-70	-70	-70	-70	-70	-70	-70	-70	-70	-70	-70	-70	-70	-70	-70	-70	-70	-70	-70	-70	-70	-70	-70	-70	-70	-70	-70	-70	-70	-70	-70	-70	-70	-70	-70	-70	-70	-70	-70	-70	-70	-70	-70	-70	-70
-70	-70	-70	-70	-70	-70	-70	-70	-70	-70	-70	-70	-70	-70	-70	-70	-70	-70	-70	-70	-70	-70	-70	-70	-70	-70	-70	-70	-70	-70	-70	-70	-70	-70	-70	-70	-70	-70	-70	-70	-70	-70	-70	-70	-70	-70	-70	-70	-70	-70
-70	-70	-70	-70	-70	-70	-70	-70	-70	-70	-70	-70	-70	-70	-70	-70	-70	-70	-70	-70	-70	-70	-70	-70	-70	-70	-70	-70	-70	-70	-70	-70	-70	-70	-70	-70	-70	-70	-70	-70	-70	-70	-70	-70	-70	-70	-70	-70	-70	-70
-70	-70	-70	-70	-70	-70	-70	-70	-70	-70	-70	-70	-70	-70	-70	-70	-70	-70	-70	-70	-70	-70	-70	-70	-70	-70	-70	-70	-70	-70	-70	-70	-70	-70	-70	-70	-70	-70	-70	-70	-70	-70	-70	-70	-70	-70	-70	-70	-70	-70
-70	-70	-70	-70	-70	-70	-70	-70	-70	-70	-70	-70	-70	-70	-70	-70	-70	-70	-70	-70	-70	-70	-70	-70	-70	-70	-70	-70	-70	-70	-70	-70	-70	-70	-70	-70	-70	-70	-70	-70	-70	-70	-70	-70	-70	-70	-70	-70	-70	-70
-70	-70	-70	-70	-70	-70	-70	-70	-70	-70	-70	-70	-70	-70	-70	-70	-70	-70	-70	-70	-70	-70	-70	-70	-70	-70	-70	-70	-70	-70	-70	-70	-70	-70	-70	-70	-70	-70	-70	-70	-70	-70	-70	-70	-70	-70	-70	-70	-70	-70
-70	-70	-70	-70	-70	-70	-70	-70	-70	-70	-70	-70	-70	-70	-70	-70	-70	-70	-70	-70	-70	-70	-70	-70	-70	-70	-70	-70	-70	-70	-70	-70	-70	-70	-70	-70	-70	-70	-70	-70	-70	-70	-70	-70	-70	-70	-70	-70	-70	-70
-70	-70	-70	-70	-70	-70	-70	-70	-70	-70	-70	-70	-70	-70	-70	-70	-70	-70	-70	-70	-70	-70	-70	-70	-70	-70	-70	-70	-70	-70	-70	-70	-70	-70	-70	-70	-70	-70	-70	-70	-70	-70	-70	-70	-70	-70	-70	-70	-70	-70
-70	-70	-70	-70	-70	-70	-70	-70	-70	-70	-70	-70	-70	-70	-70	-70	-70	-70	-70	-70	-70	-70	-70	-70	-70	-70	-70	-70	-70	-70	-70	-70	-70	-70	-70	-70	-70	-70	-70	-70	-70	-70	-70	-70	-70	-70	-70	-70	-70	-70
-70	-70	-70	-70	-70	-70	-70	-70	-70	-70	-70	-70	-70	-70	-70	-70	-70	-70	-70	-70	-70	-70	-70	-70	-70	-70	-70	-70	-70	-70	-70	-70	-70	-70	-70	-70	-70	-70	-70	-70	-70	-70	-70	-70	-70	-70	-70	-70	-70	-70
-70	-70	-70	-70	-70	-70	-70	-70	-70	-70	-70	-70	-70	-70	-70	-70	-70	-70	-70	-70	-70	-70	-70	-70	-70	-70	-70	-70	-70	-70	-70	-70	-70	-70	-70	-70	-70	-70	-70	-70	-70	-70	-70	-70	-70	-70	-70	-70	-70	-70
-70	-70	-70	-70	-70	-70	-70	-70	-70	-70	-70	-70	-70	-70	-70	-70	-70	-70	-70	-70	-70	-70	-70	-70	-70	-70	-70	-70	-70	-70	-70	-70	-70	-70	-70	-70	-70	-70	-70	-70	-70	-70	-70	-70	-70	-70	-70	-70	-70	-70
-70	-70	-70	-70	-70	-70	-70	-70	-70	-70	-70	-70	-70	-70	-70	-70	-70	-70	-70	-70	-70	-70	-70	-70	-70	-70	-70	-70	-70	-70	-70	-70	-70	-70	-70	-70	-70	-70	-70	-70	-70	-70	-70	-70	-70	-70	-70	-70	-70	-70
-70	-70	-70	-70	-70	-70	-70	-70	-70	-70	-70	-70	-70	-70	-70	-70	-70	-70	-70	-70	-70	-70	-70	-70	-70	-70	-70	-70	-70	-70	-70	-70	-70	-70	-70	-70	-70	-70	-70	-70	-70	-70	-70	-70	-70	-70	-70	-70	-70	-70
-70	-70	-70	-70	-70	-70	-70	-70	-70	-70	-70	-70	-70	-70	-70	-70	-70	-70	-70	-70	-70	-70	-70	-70	-70	-70	-70	-70	-70	-70	-70	-70	-70	-70	-70	-70	-70	-70	-70	-70	-70	-70	-70	-70	-70	-70	-70	-70	-70	-70
-70	-70	-70	-70	-70	-70	-70	-70	-70	-70	-70	-70	-70	-70	-70	-70	-70	-70	-70	-70	-70	-70	-70	-70	-70	-70	-70	-70	-70	-70	-70	-70	-70	-70	-70	-70	-70	-70	-70	-70	-70	-70	-70	-70	-70	-70	-70	-70	-70	-70
-70	-70	-70	-70	-70	-70	-70	-70	-70	-70	-70	-70	-70	-70	-70	-70	-70	-70	-70	-70	-70	-70	-70	-70	-70	-70	-70	-70	-70	-70	-70	-70	-70	-70	-70	-70	-70	-70	-70	-70	-70	-70	-70	-70	-70	-70	-70	-70	-70	-70
-70	-70	-70	-70	-70	-70	-70	-70	-70	-70	-70	-70	-70	-70	-70	-70	-70	-70	-70	-70	-70	-70	-70	-70	-70	-70	-70	-70	-70	-70	-70	-70	-70	-70	-70	-70	-70	-70	-70	-70	-70	-70	-70	-70	-70	-70	-70	-70	-70	-70
-70	-70	-70	-70	-70	-70	-70	-70	-70	-70	-70	-70	-70	-70	-70	-70	-70	-70	-70	-70	-70	-70	-70	-70	-70	-70	-70	-70	-70	-70	-70	-70	-70	-70	-70	-70	-70	-70	-70	-70	-70	-70	-70	-70	-70	-70	-70	-70	-70	-70
-70	-70	-70	-70	-70	-70	-70	-70	-70	-70	-70	-70	-70	-70	-70	-70	-70	-70	-70	-70	-70	-70	-70	-70	-70	-70	-70	-70	-70	-70	-70	-70	-70	-70	-70	-70	-70	-70	-70	-70	-70	-70	-70	-70	-70	-70	-70	-70	-70	-70
-70	-70	-70	-70	-70	-70	-70	-70	-70	-70	-70	-70	-70	-70	-70	-70	-70	-70	-70	-70	-70	-70	-70	-70	-70	-70	-70	-70	-70	-70	-70	-70	-70	-70	-70	-70	-70	-70	-70	-70	-70	-70	-70	-70	-70	-70	-70	-70	-70	-70
-70	-70	-70	-70	-70	-70	-70	-70	-70	-70	-70	-70	-70	-70	-70	-70	-70	-70	-70	-70	-70	-70	-70	-70	-70	-70	-70	-70	-70	-70	-70	-70	-70	-70	-70	-70	-70	-70	-70	-70	-70	-70	-70	-70	-70	-70	-70	-70	-70	-70
-70	-70	-70	-70	-70	-70	-70	-70	-70	-70	-70	-70	-70	-70	-70	-70	-70	-70	-70	-70	-70	-70	-70	-70	-70	-70	-70	-70	-70	-70	-70	-70	-70	-70	-70	-70	-70	-70	-70	-70	-70	-70	-70	-70	-70	-70	-70	-70	-70	-70
-70	-70	-70	-70	-70	-70	-70	-70	-70	-70	-70	-70	-70	-70	-70	-70	-70	-70	-70	-70	-70	-70	-70	-70	-70	-70	-70	-70	-70	-70	-70	-70	-70	-70	-70	-70	-70	-70	-70	-70	-70	-70	-70	-70	-70	-70	-70	-70	-70	-70
-70	-70	-70	-70	-70	-70	-70	-70	-70	-70	-70	-70	-70	-70	-70	-70	-70	-70	-70	-70	-70	-70	-70	-70	-70	-70	-70	-70	-70	-70	-70	-70	-70	-70	-70	-70	-70	-70	-70	-70	-70	-70	-70	-70	-70	-70	-70	-70	-70	-70
-70	-70	-70	-70	-70	-70	-70	-70	-70	-70	-70	-70	-70	-70	-70	-70	-70	-70	-70	-70	-70	-70	-70	-70	-70	-70	-70	-70	-70	-70	-70	-70	-70	-70	-70	-70	-70	-70	-70	-70	-70	-70	-70	-70	-70	-70	-70	-70	-70	-70
-70	-70	-70	-70	-70	-70	-70	-70	-70	-70	-70	-70	-70	-70	-70	-70	-70	-70	-70	-70	-70	-70	-70	-70	-70	-70	-70	-70	-70	-70	-70	-70	-70	-70	-70	-70	-70	-70	-70	-70	-70	-70	-70	-70	-70	-70	-70	-70	-70	-70
-70	-70	-70	-70	-70	-70	-70	-70	-70	-70	-70	-70	-70	-70	-70	-70	-70	-70	-70	-70	-70	-70	-70	-70	-70	-70	-70	-70	-70	-70	-70	-70	-70	-70	-70	-70	-70	-70	-70	-70	-70	-70	-70	-70	-70	-70	-70	-70	-70	-70
-70	-70	-70	-70	-70	-70	-70	-70	-70	-70	-70	-70	-70	-70	-70	-70	-70	-70	-70	-70	-70	-70	-70	-70	-70	-70	-70	-70	-70	-70	-70	-70	-70	-70	-70	-70	-70	-70	-70	-70	-70	-70	-70	-70	-70	-70	-70	-70	-70	-70
-70	-70	-70	-70	-70	-70	-70	-70	-70	-70	-70	-70	-70	-70	-70	-70	-70	-70	-70	-70	-70	-70	-70	-70	-70	-70	-70	-70	-70	-70	-70	-70	-70	-70	-70	-70	-70	-70	-70	-70	-70	-70	-70	-70	-70	-70	-70	-70	-70	-70
-70	-70	-70	-70	-70	-70	-70	-70	-70	-70	-70	-70	-70	-70	-70	-70	-70	-70	-70	-70	-70	-70	-70	-70	-70	-70	-70	-70	-70	-70	-70	-70	-70	-70	-70	-70	-70	-70	-70	-70	-70	-70	-70	-70	-70	-70	-70	-70	-70	-70
-70	-70	-70	-70	-70	-70	-70	-70	-70	-70	-70	-70	-70	-70	-70	-70	-70	-70	-70	-70	-70	-70	-70	-70	-70	-70	-70	-70	-70	-70	-70	-70	-70	-70	-70	-70	-70	-70	-70	-70	-70	-70	-70	-70	-70	-70	-70	-70	-70	-70
-70	-70	-70	-70	-70	-70	-70	-70	-70	-70	-70	-70	-70	-70	-70	-70	-70	-70	-70	-70	-70	-70	-70	-70	-70	-70	-70	-70	-70	-70	-70	-70	-70	-70	-70	-70	-70	-70	-70	-70	-70	-70	-70	-70	-70	-70	-70	-70	-70	-70
-70	-70	-70	-70	-70	-70	-70	-70	-70	-70	-70	-70	-70	-70	-70	-70	-70	-70	-70	-70	-70	-70	-70	-70	-70	-70	-70	-70	-70	-70	-70	-70	-70	-70	-70	-70	-70	-70	-70	-70	-70	-70	-70	-70	-70	-70	-70	-70	-70	-70
-70	-70	-70	-70	-70	-70	-70	-70	-70	-70	-70	-70	-70	-70	-70	-70	-70	-70	-70	-70	-70	-70	-70	-70	-70	-70	-70	-70	-70	-70	-70	-70	-70	-70	-70	-70	-70	-70	-70	-70	-70	-70	-70	-70	-70	-70	-70	-70	-70	-70
-70	-70	-70	-70	-70	-70	-70	-70	-70	-70	-70	-70	-70	-70	-70	-70	-70	-70	-70	-70	-70	-70	-70	-70	-70	-70	-70	-70	-70	-70	-70	-70	-70	-70	-70	-70	-70	-70	-70	-70	-70	-70	-70	-70	-70	-70	-70	-70	-70	-70
-70	-70	-70	-70	-70	-70	-70	-70	-70	-70	-70	-70	-70	-70	-70	-70	-70	-70	-70	-70	-70	-70	-70	-70	-70	-70	-70	-70	-70	-70	-70	-70	-70	-70	-70	-70	-70	-70	-70	-70	-70	-70	-70	-70	-70	-70	-70	-70	-70	-70
-70	-70	-70	-70	-70	-70	-70	-70	-70	-70	-70	-70	-70	-70	-70	-70	-70	-70	-70	-70	-70	-70	-70	-70	-70	-70	-70	-70	-70	-70	-70	-70	-70	-70	-70	-70	-70	-70	-70	-70	-70	-70	-70	-70	-70	-70	-70	-70	-70	-70
-70	-70	-70	-70	-70	-70	-70	-70	-70	-70	-70	-70	-70	-70	-70	-70	-70	-70	-70	-70	-70	-70	-70	-70	-70	-70	-70	-70	-70	-70	-70	-70	-70	-70	-70	-70	-70	-70	-70	-70	-70	-70	-70	-70	-70	-70	-70	-70	-70	-70
-70	-70	-70	-70	-70	-70	-70	-70	-70	-70	-70	-70	-70	-70	-70	-70	-70	-70	-70	-70	-70	-70	-70	-70	-70	-70	-70	-70	-70	-70	-70	-70	-70	-70	-70	-70	-70	-70	-70	-70	-70	-70	-70	-70	-70	-70	-70	-70	-70	-70
-70	-70	-70	-70	-70	-70	-70	-70	-70	-70	-70	-70	-70	-70	-70	-70	-70	-70	-70	-70	-70	-70	-70	-70	-70	-70	-70	-70	-70	-70	-70	-70	-70	-70	-70	-70	-70	-70	-70	-70	-70	-70	-70	-70	-70	-70	-70	-70	-70	-70
-70	-70	-70	-70	-70	-70	-70	-70	-70	-70	-70	-70	-70	-70	-70	-70	-70	-70	-70	-70	-70	-70	-70	-70	-70	-70	-70	-70	-70	-70	-70	-70	-70	-70	-70	-70	-70	-70	-70	-70	-70	-70	-70	-70	-70	-70	-70	-70	-70	-70
-70	-70	-70	-70	-70	-70	-70	-70	-70	-70	-70	-70	-70	-70	-70	-70	-70	-70	-70	-70	-70	-70	-70	-70	-70	-70	-70	-70	-70	-70	-70	-70	-70	-70	-70	-70	-70	-70	-70	-70	-70	-70	-70	-70	-70	-70	-70	-70	-70	-70
-70	-70	-70	-70	-70	-70	-70	-70	-70	-70	-70	-70	-70	-70	-70	-70	-70	-70	-70	-70	-70	-70	-70	-70	-70	-70	-70	-70	-70	-70	-70	-70	-70	-70	-70	-70	-70	-70	-70	-70	-70	-70	-70	-70	-70	-70	-70	-70	-70	-70
-70	-70	-70	-70	-70	-70	-70	-70	-70	-70	-70	-70	-70	-70	-70	-70	-70	-70	-70	-70	-70	-70	-70	-70	-70	-70	-70	-70	-70	-70	-70	-70	-70	-70	-70	-70	-70	-70	-70	-70	-70	-70	-70	-70	-70	-70	-70	-70	-70	-70
-70	-70	-70	-70	-70	-70	-70	-70	-70	-70	-70	-70	-70	-70	-70	-70	-70	-70	-70	-70	-70	-70	-70	-70	-70	-70	-70	-70	-70	-70	-70	-70	-70	-70	-70	-70	-70	-70	-70	-70	-70	-70	-70	-70	-70	-70	-70	-70	-70	-70
-70	-70	-70	-70	-70	-70	-70	-70	-70	-70	-70	-70	-70	-70	-70	-70	-70	-70	-70	-70	-70	-70	-70	-70	-70	-70	-70	-70	-70	-70	-70	-70	-70	-70	-70	-70	-70	-70	-70	-70	-70	-70	-70	-70	-70	-70	-70	-70	-70	-70
-70	-70	-70	-70	-70	-70	-70	-70	-70	-70	-70	-70	-70	-70	-70	-70	-70	-70	-70	-70	-70	-70	-70	-70	-70	-70	-70	-70	-70	-70	-70	-70	-70	-70	-70	-70	-70	-70	-70	-70	-70	-70	-70	-70	-70	-70	-70	-70	-70	-70
-70	-70	-70	-70	-70	-70	-70	-70	-70	-70	-70	-70	-70	-70	-70	-70	-70	-70	-70	-70	-70	-70	-70	-70	-70	-70	-70	-70	-70	-70	-70	-70	-70	-70	-70	-70	-70	-70	-70	-70	-70	-70	-70	-70	-70	-70	-70	-70	-70	-70
-70	-70	-70	-70	-70	-70	-70	-70	-70	-70	-70	-70	-70	-70	-70	-70	-70	-70	-70	-70	-70	-70	-70	-70	-70	-70	-70	-70	-70	-70	-70	-70	-70	-70	-70	-70	-70	-70	-70	-70	-70	-70	-70	-70	-70	-70	-70	-70	-70	-70
-70	-70	-70	-70	-70	-70	-70	-70	-70	-70	-70	-70	-70	-70	-70	-70	-70	-70	-70	-70	-70	-70	-70	-70	-70	-70	-70	-70	-70	-70	-70	-70	-70	-70	-70	-70	-70	-70	-70	-70	-70	-70	-70	-70	-70	-70	-70	-70	-70	-70
-70	-70	-70	-70	-70	-70	-70	-70	-70	-70	-70	-70	-70	-70	-70	-70	-70	-70	-70	-70	-70	-70	-70	-70	-70	-70	-70	-70	-70	-70	-70	-70	-70	-70	-70	-70	-70	-70	-70	-70	-70	-70	-70	-70	-70	-70	-70	-70	-70	-70
-70	-70	-70	-70	-70	-70	-70	-70	-70	-70	-70	-70	-70	-70	-70	-70	-70	-70	-70	-70	-70	-70	-70	-70	-70	-70	-70	-70	-70	-70	-70	-70	-70	-70	-70	-70	-70	-70	-70	-70	-70	-70	-70	-70	-70	-70	-70	-70	-70	-70
-70	-70	-70	-70	-70	-70	-70	-70	-70	-70	-70	-70	-70	-70	-70	-70	-70	-70	-70	-70	-70	-70	-70	-70	-70	-70	-70	-70	-70	-70	-70	-70	-70	-70	-70	-70	-70	-70	-70	-70	-70	-70	-70	-70	-70	-70	-70	-70	-70	-70
-70	-70	-70	-70	-70	-70	-70	-70	-70	-70	-70	-70	-70	-70	-70	-70	-70	-70	-70	-70	-70	-70	-70	-70	-70	-70	-70	-70	-70	-70	-70	-70	-70	-70	-70	-70	-70	-70	-70	-70	-70	-70	-70	-70	-70	-70	-70	-70	-70	-70
-70	-70	-70	-70	-70	-70	-70	-70	-70	-70	-70	-70	-70	-70	-70	-70	-70	-70	-70	-70	-70	-70	-70	-70	-70	-70	-70	-70	-70	-70	-70	-70	-70	-70	-70	-70	-70	-70	-70	-70	-70	-70	-70	-70	-70	-70	-70	-70	-70	-70
-70	-70	-70	-70	-70	-70	-70	-70	-70	-70	-70	-70	-70	-70	-70	-70	-70	-70	-70	-70	-70	-70	-70	-70	-70	-70	-70	-70	-70	-70	-70	-70	-70	-70	-70	-70	-70	-70	-70	-70	-70	-70	-70	-70	-70	-70	-70	-70	-70	-70
-70	-70	-70	-70	-70	-70	-70	-70	-70	-70	-70	-70	-70	-70	-70	-70	-70	-70	-70	-70	-70	-70	-70	-70	-70	-70	-70	-70	-70	-70	-70	-70	-70	-70	-70	-70	-70	-70	-70	-70	-70	-70	-70	-70	-70	-70	-70	-70	-70	-70
-70	-70	-70	-70	-70	-70	-70	-70	-70	-70	-70	-70	-70	-70	-70	-70	-70	-70	-70	-70	-70	-70	-70	-70	-70	-70	-70	-70	-70	-70	-70	-70	-70	-70	-70	-70	-70	-70	-70	-70	-70	-70	-70	-70	-70	-70	-70	-70	-70	-70
-70	-70	-70	-70	-70	-70	-70	-70	-70	-70	-70	-70	-70	-70	-70	-70	-70	-70	-70	-70	-70	-70	-70	-70	-70	-70	-70	-70	-70	-70	-70	-70	-70	-70	-70	-70	-70	-70	-70	-70	-70	-70	-70	-70	-70	-70	-70	-70	-70	-70
-70	-70	-70	-70	-70	-70	-70	-70	-70	-70	-70	-70	-70	-70	-70	-70	-70	-70	-70	-70	-70	-70	-70	-70	-70	-70	-70	-70	-70	-70	-70	-70	-70	-70	-70	-70	-70	-70	-70	-70	-70	-70	-70	-70	-70	-70	-70	-70	-70	-70
-70	-70	-70	-70	-70	-70	-70	-70	-70	-70	-70	-70	-70	-70	-70	-70	-70	-70	-70	-70	-70	-70	-70	-70	-70	-70	-70	-70	-70	-70	-70	-70	-70	-70	-70	-70	-70	-70	-70	-70	-70	-70	-70	-70	-70	-70	-70	-70	-70	-70
-70	-70	-70	-70	-70	-70	-70	-70	-70	-70	-70	-70	-70	-70	-70	-70	-70	-70	-70	-70	-70	-70	-70	-70	-70	-70	-70	-70	-70	-70	-70	-70	-70	-70	-70	-70	-70	-70	-70	-70	-70	-70	-70	-70	-70	-70	-70	-70	-70	-70
-70	-70	-70	-70	-70	-70	-70	-70	-70	-70	-70	-70	-70	-70	-70	-70	-70	-70	-70	-70	-70	-70	-70	-70	-70	-70	-70	-70	-70	-70	-70	-70	-70	-70	-70	-70	-70	-70	-70	-70	-70	-70	-70	-70	-70	-70	-70	-70	-70	-70
-70	-70	-70	-70	-70	-70	-70	-70	-70	-70	-70	-70	-70	-70	-70	-70	-70	-70	-70	-70	-70	-70	-70	-70	-70	-70	-70	-70	-70	-70	-70	-70	-70	-70	-70	-70	-70	-70	-70	-70	-70	-70	-70	-70	-70	-70	-70	-70	-70	-70
-70	-70	-70	-70	-70	-70	-70	-70	-70	-70	-70	-70	-70	-70	-70	-70	-70	-70	-70	-70	-70	-70	-70	-70	-70	-70	-70	-70	-70	-70	-70	-70	-70	-70	-70	-70	-70	-70	-70	-70	-70	-70	-70	-70	-70	-70	-70	-70	-70	-70
-70	-70	-70	-70	-70	-70	-70	-70	-70	-70	-70	-70	-70	-70	-70	-70	-70	-70	-70	-70	-70	-70	-70	-70	-70	-70	-70	-70	-70	-70	-70	-70	-70	-70	-70	-70	-70	-70	-70	-70	-70	-70	-70	-70	-70	-70	-70	-70	-70	-70
-70	-70	-70	-70	-70	-70	-70	-70	-70	-70	-70	-70	-70	-70	-70	-70	-70	-70	-70	-70	-70	-70	-70	-70	-70	-70	-70	-70	-70	-70	-70	-70	-70	-70	-70	-70	-70	-70	-70	-70	-70	-70	-70	-70	-70	-70	-70	-70	-70	-70
-70	-70	-70	-70	-70	-70	-70	-70	-70	-70	-70	-70	-70	-70	-70	-70	-70	-70	-70	-70	-70	-70	-70	-70	-70	-70	-70	-70	-70	-70	-70	-70	-70	-70	-70	-70	-70	-70	-70	-70	-70	-70	-70	-70	-70	-70	-70	-70	-70	-70
-70	-70	-70	-70	-70	-70	-70	-70	-70	-70	-70	-70	-70	-70	-70	-70	-70	-70	-70	-70	-70	-70	-70	-70	-70	-70	-70	-70	-70	-70	-70	-70	-70	-70	-70	-70	-70	-70	-70	-70	-70	-70	-70	-70	-70	-70	-70	-70	-70	-70
-70	-70	-70	-70	-70	-70	-70	-70	-70	-70	-70	-70	-70	-70	-70	-70	-70	-70	-70	-70	-70	-70	-70	-70	-70	-70	-70	-70	-70	-70	-70	-70	-70	-70	-70	-70	-70	-70	-70	-70	-70	-70	-70	-70	-70	-70	-70	-70	-70	-70
-70	-70	-70	-70	-70	-70	-70	-70	-70	-70	-70	-70	-70	-70	-70	-70	-70	-70	-70	-70	-70	-70	-70	-70	-70	-70	-70	-70	-70	-70	-70	-70	-70	-70	-70	-70	-70	-70	-70	-70	-70	-70	-70	-70	-70	-70	-70	-70	-70	-70
-70	-70	-70	-70	-70	-70	-70	-70	-70	-70	-70	-70	-70	-70	-70	-70	-70	-70	-70	-70	-70	-70	-70	-70	-70	-70	-70	-70	-70	-70	-70	-70	-70	-70	-70	-70	-70	-70	-70	-70	-70	-70	-70	-70	-70	-70	-70	-70	-70	-70
-70	-70	-70	-70	-70	-70	-70	-70	-70	-70	-70	-70	-70	-70	-70	-70	-70	-70	-70	-70	-70	-70	-70	-70	-70	-70	-70	-70	-70	-70	-70	-70	-70	-70	-70	-70	-70	-70	-70	-70	-70	-70	-70	-70	-70	-70	-70	-70	-70	-70
-70	-70	-70	-70	-70	-70	-70	-70	-70	-70	-70	-70	-70	-70	-70	-70	-70	-70	-70	-70	-70	-70	-70	-70	-70	-70	-70	-70	-70	-70	-70	-70	-70	-70	-70	-70	-70	-70	-70	-70	-70	-70	-70	-70	-70	-70	-70	-70	-70	-70
-70	-70	-70	-70	-70	-70	-70	-70	-70	-70	-70	-70	-70	-70	-70	-70	-70	-70	-70	-70	-70	-70	-70	-70	-70	-70	-70	-70	-70	-70	-70	-70	-70	-70	-70	-70	-70	-70	-70	-70	-70	-70	-70	-70	-70	-70	-70	-70	-70	-70
-70	-70	-70	-70	-70	-70	-70	-70	-70	-70	-70	-70	-70	-70	-70	-70	-70	-70	-70	-70	-70	-70	-70	-70	-70	-70	-70	-70	-70	-70	-70	-70	-70	-70	-70	-70	-70	-70	-70	-70	-70	-70	-70	-70	-70	-70	-70	-70	-70	-70
-70	-70	-70	-70	-70	-70	-70	-70	-70	-70	-70	-70	-70	-70	-70	-70	-70	-70	-70	-70	-70	-70	-70	-70	-70	-70	-70	-70	-70	-70	-70	-70	-70	-70	-70	-70	-70	-70	-70	-70	-70	-70	-70	-70	-70	-70	-70	-70	-70	-70
-70	-70	-70	-70	-70	-70	-70	-70	-70	-70	-70	-70	-70	-70	-70	-70	-70	-70	-70	-70	-70	-70	-70	-70	-70	-70	-70	-70	-70	-70	-70	-70	-70	-70	-70	-70	-70	-70	-70	-70	-70	-70	-70	-70	-70	-70	-70	-70	-70	-70
-70	-70	-70	-70	-70	-70	-70	-70	-70	-70	-70	-70	-70	-70	-70	-70	-70	-70	-70	-70	-70	-70	-70	-70	-70	-70	-70	-70	-70	-70	-70	-70	-70	-70	-70	-70	-70	-70	-70	-70	-70	-70	-70	-70	-70	-70	-70	-70	-70	-70
-70	-70	-70	-70	-70	-70	-70	-70	-70	-70	-70	-70	-70	-70	-70	-70	-70	-70	-70	-70	-70	-70	-70	-70	-70	-70	-70	-70	-70	-70	-70	-70	-70	-70	-70	-70	-70	-70	-70	-70	-70	-70	-70	-70	-70	-70	-70	-70	-70	-70
-70	-70	-70	-70	-70	-70	-70	-70	-70	-70	-70	-70	-70	-70	-70	-70	-70	-70	-70	-70	-70	-70	-70	-70	-70	-70	-70	-70	-70	-70	-70	-70	-70	-70	-70	-70	-70	-70	-70	-70	-70	-70	-70	-70	-70	-70	-70	-70	-70	-70
-70	-70	-70	-70	-70	-70	-70	-70	-70	-70	-70	-70	-70	-70	-70	-70	-70	-70	-70	-70	-70	-70	-70	-70	-70	-70	-70	-70	-70	-70	-70	-70	-70	-70	-70	-70	-70	-70	-70	-70	-70	-70	-70	-70	-70	-70	-70	-70	-70	-70
-70	-70	-70	-70	-70	-70	-70	-70	-70	-70	-70	-70	-70	-70	-70	-70	-70	-70	-70	-70	-70	-70	-70	-70	-70	-70	-70	-70	-70	-70	-70	-70	-70	-70	-70	-70	-70	-70	-70	-70	-70	-70	-70	-70	-70	-70	-70	-70	-70	-70
-70	-70	-70	-70	-70	-70	-70	-70	-70	-70	-70	-70	-70	-70	-70	-70	-70	-70	-70	-70	-70	-70	-70	-70	-70	-70	-70	-70	-70	-70	-70	-70	-70	-70	-70	-70	-70	-70	-70	-70	-70	-70	-70	-70	-70	-70	-70	-70	-70	-70
-70	-70	-70	-70	-70	-70	-70	-70	-70	-70	-70	-70	-70	-70	-70	-70	-70	-70	-70	-70	-70	-70	-70	-70	-70	-70	-70	-70	-70	-70	-70	-70	-70	-70	-70	-70	-70	-70	-70	-70	-70	-70	-70	-70	-70	-70	-70	-70	-70	-70
-70	-70	-70	-70	-70	-70	-70	-70	-70	-70	-70	-70	-70	-70	-70	-70	-70	-70	-70	-70	-70	-70	-70	-70	-70	-70	-70	-70	-70	-70	-70	-70	-70	-70	-70	-70	-70	-70	-70	-70	-70	-70	-70	-70	-70	-70	-70	-70	-70	-70
-70	-70	-70	-70	-70	-70	-70	-70	-70	-70	-70	-70	-70	-70	-70	-70	-70	-70	-70	-70	-70	-70	-70	-70	-70	-70	-70	-70	-70	-70	-70	-70	-70	-70	-70	-70	-70	-70	-70	-70	-70	-70	-70	-70	-70	-70	-70	-70	-70	-70
-70	-70	-70	-70	-70	-70	-70	-70	-70	-70	-70	-70	-70	-70	-70	-70	-70	-70	-70	-70	-70	-70	-70	-70	-70	-70	-70	-70	-70	-70	-70	-70	-70	-70	-70	-70	-70	-70	-70	-70	-70	-70	-70	-70	-70	-70	-70	-70	-70	-70
-70	-70	-70	-70	-70	-70	-70	-70	-70	-70	-70	-70	-70	-70	-70	-70	-70	-70	-70	-70	-70	-70	-70	-70	-70	-70	-70	-70	-70	-70	-70	-70	-70	-70	-70	-70	-70	-70	-70	-70	-70	-70	-70	-70	-70	-70	-70	-70	-70	-70
-70	-70	-70	-70	-70	-70	-70	-70	-70	-70	-70	-70	-70	-70	-70	-70	-70	-70	-70	-70	-70	-70	-70	-70	-70	-70	-70	-70	-70	-70	-70	-70	-70	-70	-70	-70	-70	-70	-70	-70	-70	-70	-70	-70	-70	-70	-70	-70	-70	-70
-70	-70	-70	-70	-70	-70	-70	-70	-70	-70	-70	-70	-70	-70	-70	-70	-70	-70	-70	-70	-70	-70	-70	-70	-70	-70	-70	-70	-70	-70	-70	-70	-70	-70	-70	-70	-70	-70	-70	-70	-70	-70	-70	-70	-70	-70	-70	-70	-70	-70
-70	-70	-70	-70	-70	-70	-70	-70	-70	-70	-70	-70	-70	-70	-70	-70	-70	-70	-70	-70	-70	-70	-70	-70	-70	-70	-70	-70	-70	-70	-70	-70	-70	-70	-70	-70	-70	-70	-70	-70	-70	-70	-70	-70	-70	-70	-70	-70	-70	-70
-70	-70	-70	-70	-70	-70	-70	-70	-70	-70	-70	-70	-70	-70	-70	-70	-70	-70	-70	-70	-70	-70	-70	-70	-70	-70	-70	-70	-70	-70	-70	-70	-70	-70	-70	-70	-70	-70	-70	-70	-70	-70	-70	-70	-70	-70	-70	-70	-70	-70
-70	-70	-70	-70	-70	-70	-70	-70	-70	-70	-70	-70	-70	-70	-70	-70	-70	-70	-70	-70	-70	-70	-70	-70	-70	-70	-70	-70	-70	-70	-70	-70	-70	-70	-70	-70	-70	-70	-70	-70	-70	-70	-70	-70	-70	-70	-70	-70	-70	-70
-70	-70	-70	-70	-70	-70	-70	-70	-70	-70	-70	-70	-70	-70	-70	-70	-70	-70	-70	-70	-70	-70	-70	-70	-70	-70	-70	-70	-70	-70	-70	-70	-70	-70	-70	-70	-70	-70	-70	-70	-70	-70	-70	-70	-70	-70	-70	-70	-70	-70
-70	-70	-70	-70	-70	-70	-70	-70	-70	-70	-70	-70	-70	-70	-70	-70	-70	-70	-70	-70	-70	-70	-70	-70	-70	-70	-70	-70	-70	-70	-70	-70	-70	-70	-70	-70	-70	-70	-70	-70	-70	-70	-70	-70	-70	-70	-70	-70	-70	-70
-70	-70	-70	-70	-70	-70	-70	-70	-70	-70	-70	-70	-70	-70	-70	-70	-70	-70	-70	-70	-70	-70	-70	-70	-70	-70	-70	-70	-70	-70	-70	-70	-70	-70	-70	-70	-70	-70	-70	-70	-70	-70	-70	-70	-70	-70	-70	-70	-70	-70
-70	-70	-70	-70	-70	-70	-70	-70	-70	-70	-70	-70	-70	-70	-70	-70	-70	-70	-70	-70	-70	-70	-70	-70	-70	-70	-70	-70	-70	-70	-70	-70	-70	-70	-70	-70	-70	-70	-70	-70	-70	-70	-70	-70	-70	-70	-70	-70	-70	-70
-70	-70	-70	-70	-70	-70	-70	-70	-70	-70	-70	-70	-70	-70	-70	-70	-70	-70	-70	-70	-70	-70	-70	-70	-70	-70	-70	-70	-70	-70	-70	-70	-70	-70	-70	-70	-70	-70	-70	-70	-70	-70	-70	-70	-70	-70	-70	-70	-70	-70
-70	-70	-70	-70	-70	-70	-70	-70	-70	-70	-70	-70	-70	-70	-70	-70	-70	-70	-70	-70	-70	-70	-70	-70	-70	-70	-70	-70	-70	-70	-70	-70	-70	-70	-70	-70	-70	-70	-70	-70	-70	-70	-70	-70	-70	-70	-70	-70	-70	-70
-70	-70	-70	-70	-70	-70	-70	-70	-70	-70	-70	-70	-70	-70	-70	-70	-70	-70	-70	-70	-70	-70	-70	-70	-70	-70	-70	-70	-70	-70	-70	-70	-70	-70	-70	-70	-70	-70	-70	-70	-70	-70	-70	-70	-70	-70	-70	-70	-70	-70
-70	-70	-70	-70	-70	-70	-70	-70	-70	-70	-70	-70	-70	-70	-70	-70	-70	-70	-70	-70	-70	-70	-70	-70	-70	-70	-70	-70	-70	-70	-70	-70	-70	-70	-70	-70	-70	-70	-70	-70	-70	-70	-70	-70	-70	-70	-70	-70	-70	-70
-70	-70	-70	-70	-70	-70	-70	-70	-70	-70	-70	-70	-70	-70	-70	-70	-70	-70	-70	-70	-70	-70	-70	-70	-70	-70	-70	-70	-70	-70	-70	-70	-70	-70	-70	-70	-70	-70	-70	-70	-70	-70	-70	-70	-70	-70	-70	-70	-70	-70
-70	-70	-70	-70	-70	-70	-70	-70	-70	-70	-70	-70	-70	-70	-70	-70	-70	-70	-70	-70	-70	-70	-70	-70	-70	-70	-70	-70	-70	-70	-70	-70	-70	-70	-70	-70	-70	-70	-70	-70	-70	-70	-70	-70	-70	-70	-70	-70	-70	-70
-70	-70	-70	-70	-70	-70	-70	-70	-70	-70	-70	-70	-70	-70	-70	-70	-70	-70	-70	-70	-70	-70	-70	-70	-70	-70	-70	-70	-70	-70	-70	-70	-70	-70	-70	-70	-70	-70	-70	-70	-70	-70	-70	-70	-70	-70	-70	-70	-70	-70
-70	-70	-70	-70	-70	-70	-70	-70	-70	-70	-70	-70	-70	-70	-70	-70	-70	-70	-70	-70	-70	-70	-70	-70	-70	-70	-70	-70	-70	-70	-70	-70	-70	-70	-70	-70	-70	-70	-70	-70	-70	-70	-70	-70	-70	-70	-70	-70	-70	-70
-70	-70	-70	-70	-70	-70	-70	-70	-70	-70	-70	-70	-70	-70	-70	-70	-70	-70	-70	-70	-70	-70	-70	-70	-70	-70	-70	-70	-70	-70	-70	-70	-70	-70	-70	-70	-70	-70	-70	-70	-70	-70	-70	-70	-70	-70	-70	-70	-70	-70
-70	-70	-70	-70	-70	-70	-70	-70	-70	-70	-70	-70	-70	-70	-70	-70	-70	-70	-70	-70	-70	-70	-70	-70	-70	-70	-70	-70	-70	-70	-70	-70	-70	-70	-70	-70	-70	-70	-70	-70	-70	-70	-70	-70	-70	-70	-70	-70	-70	-70
-70	-70	-70	-70	-70	-70	-70	-70	-70	-70	-70	-70	-70	-70	-70	-70	-70	-70	-70	-70	-70	-70	-70	-70	-70	-70	-70	-70	-70	-70	-70	-70	-70	-70	-70	-70	-70	-70	-70	-70	-70	-70	-70	-70	-70	-70	-70	-70	-70	-70
-70	-70	-70	-70	-70	-70	-70	-70	-70	-70	-70	-70	-70	-70	-70	-70	-70	-70	-70	-70	-70	-70	-70	-70	-70	-70	-70	-70	-70	-70	-70	-70	-70	-70	-70	-70	-70	-70	-70	-70	-70	-70	-70	-70	-70	-70	-70	-70	-70	-70
-70	-70	-70	-70	-70	-70	-70	-70	-70	-70	-70	-70	-70	-70	-70	-70	-70	-70	-70	-70	-70	-70	-70	-70	-70	-70	-70	-70	-70	-70	-70	-70	-70	-70	-70	-70	-70	-70	-70	-70	-70	-70	-70	-70	-70	-70	-70	-70	-70	-70
-70	-70	-70	-70	-70	-70	-70	-70	-70	-70	-70	-70	-70	-70	-70	-70	-70	-70	-70	-70	-70	-70	-70	-70	-70	-70	-70	-70	-70	-70	-70	-70	-70	-70	-70	-70	-70	-70	-70	-70	-70	-70	-70	-70	-70	-70	-70	-70	-70	-70
-70	-70	-70	-70	-70	-70	-70	-70	-70	-70	-70	-70	-70	-70	-70	-70	-70	-70	-70	-70	-70	-70	-70	-70	-70	-70	-70	-70	-70	-70	-70	-70	-70	-70	-70	-70	-70	-70	-70	-70	-70	-70	-70	-70	-70	-70	-70	-70	-70	-70
-70	-70	-70	-70	-70	-70	-70	-70	-70	-70	-70	-70	-70	-70	-70	-70	-70	-70	-70	-70	-70	-70	-70	-70	-70	-70	-70	-70	-70	-70	-70	-70	-70	-70	-70	-70	-70	-70	-70	-70	-70	-70	-70	-70	-70	-70	-70	-70	-70	-70
-70	-70	-70	-70	-70	-70	-70	-70	-70	-70	-70	-70	-70	-70	-70	-70	-70	-70	-70	-70	-70	-70	-70	-70	-70	-70	-70	-70	-70	-70	-70	-70	-70	-70	-70	-70	-70	-70	-70	-70	-70	-70	-70	-70	-70	-70	-70	-70	-70	-70
-70	-70	-70	-70	-70	-70	-70	-70	-70	-70	-70	-70	-70	-70	-70	-70	-70	-70	-70	-70	-70	-70	-70	-70	-70	-70	-70	-70	-70	-70	-70	-70	-70	-70	-70	-70	-70	-70	-70	-70	-70	-70	-70	-70	-70	-70	-70	-70	-70	-70
-70	-70	-70	-70	-70	-70	-70	-70	-70	-70	-70	-70	-70	-70	-70	-70	-70	-70	-70	-70	-70	-70	-70	-70	-70	-70	-70	-70	-70	-70	-70	-70	-70	-70	-70	-70	-70	-70	-70	-70	-70	-70	-70	-70	-70	-70	-70	-70	-70	-70
-70	-70	-70	-70	-70	-70	-70	-70	-70	-70	-70	-70	-70	-70	-70	-70	-70	-70	-70	-70	-70	-70	-70	-70	-70	-70	-70	-70	-70	-70	-70	-70	-70	-70	-70	-70	-70	-70	-70	-70	-70	-70	-70	-70	-70	-70	-70	-70	-70	-70
-70	-70	-70	-70	-70	-70	-70	-70	-70	-70	-70	-70	-70	-70	-70	-70	-70	-70	-70	-70	-70	-70	-70	-70	-70	-70	-70	-70	-70	-70	-70	-70	-70	-70	-70	-70	-70	-70	-70	-70	-70	-70	-70	-70	-70	-70	-70	-70	-70	-70
-70	-70	-70	-70	-70	-70	-70	-70	-70	-70	-70	-70	-70	-70	-70	-70	-70	-70	-70	-70	-70	-70	-70	-70	-70	-70	-70	-70	-70	-70	-70	-70	-70	-70	-70	-70	-70	-70	-70	-70	-70	-70	-70	-70	-70	-70	-70	-70	-70	-70
-70	-70	-70	-70	-70	-70	-70	-70	-70	-70	-70	-70	-70	-70	-70	-70	-70	-70	-70	-70	-70	-70	-70	-70	-70	-70	-70	-70	-70	-70	-70	-70	-70	-70	-70	-70	-70	-70	-70	-70	-70	-70	-70	-70	-70	-70	-70	-70	-70	-70
-70	-70	-70	-70	-70	-70	-70	-70	-70	-70	-70	-70	-70	-70	-70	-70	-70	-70	-70	-70	-70	-70	-70	-70	-70	-70	-70	-70	-70	-70	-70	-70	-70	-70	-70	-70	-70	-70	-70	-70	-70	-70	-70	-70	-70	-70	-70	-70	-70	-70
-70	-70	-70	-70	-70	-70	-70	-70	-70	-70	-70	-70	-70	-70	-70	-70	-70	-70	-70	-70	-70	-70	-70	-70	-70	-70	-70	-70	-70	-70	-70	-70	-70	-70	-70	-70	-70	-70	-70	-70	-70	-70	-70	-70	-70	-70	-70	-70	-70	-70
-70	-70	-70	-70	-70	-70	-70	-70	-70	-70	-70	-70	-70	-70	-70	-70	-70	-70	-70	-70	-70	-70	-70	-70	-70	-70	-70	-70	-70	-70	-70	-70	-70	-70	-70	-70	-70	-70	-70	-70	-70	-70	-70	-70	-70	-70	-70	-70	-70	-70
-70	-70	-70	-70	-70	-70	-70	-70	-70	-70	-70	-70	-70	-70	-70	-70	-70	-70	-70	-70	-70	-70	-70	-70	-70	-70	-70	-70	-70	-70	-70	-70	-70	-70	-70	-70	-70	-70	-70	-70	-70	-70	-70	-70	-70	-70	-70	-70	-70	-70
-70	-70	-70	-70	-70	-70	-70	-70	-70	-70	-70	-70	-70	-70	-70	-70	-70	-70	-70	-70	-70	-70	-70	-70	-70	-70	-70	-70	-70	-70	-70	-70	-70	-70	-70	-70	-70	-70	-70	-70	-70	-70	-70	-70	-70	-70	-70	-70	-70	-70
-70	-70	-70	-70	-70	-70	-70	-70	-70	-70	-70	-70	-70	-70	-70	-70	-70	-70	-70	-70	-70	-70	-70	-70	-70	-70	-70	-70	-70	-70	-70	-70	-70	-70	-70	-70	-70	-70	-70	-70	-70	-70	-70	-70	-70	-70	-70	-70	-70	-70
-70	-70	-70	-70	-70	-70	-70	-70	-70	-70	-70	-70	-70	-70	-70	-70	-70	-70	-70	-70	-70	-70	-70	-70	-70	-70	-70	-70	-70	-70	-70	-70	-70	-70	-70	-70	-70	-70	-70	-70	-70	-70	-70	-70	-70	-70	-70	-70	-70	-70
-70	-70	-70	-70	-70	-70	-70	-70	-70	-70	-70	-70	-70	-70	-70	-70	-70	-70	-70	-70	-70	-70	-70	-70	-70	-70	-70	-70	-70	-70	-70	-70	-70	-70	-70	-70	-70	-70	-70	-70	-70	-70	-70	-70	-70	-70	-70	-70	-70	-70
-70	-70	-70	-70	-70	-70	-70	-70	-70	-70	-70	-70	-70	-70	-70	-70	-70	-70	-70	-70	-70	-70	-70	-70	-70	-70	-70	-70	-70	-70	-70	-70	-70	-70	-70	-70	-70	-70	-70	-70	-70	-70	-70	-70	-70	-70	-70	-70	-70	-70
-70	-70	-70	-70	-70	-70	-70	-70	-70	-70	-70	-70	-70	-70	-70	-70	-70	-70	-70	-70	-70	-70	-70	-70	-70	-70	-70	-70	-70	-70	-70	-70	-70	-70	-70	-70	-70	-70	-70	-70	-70	-70	-70	-70	-70	-70	-70	-70	-70	-70
-70	-70	-70	-70	-70	-70	-70	-70	-70	-70	-70	-70	-70	-70	-70	-70	-70	-70	-70	-70	-70	-70	-70	-70	-70	-70	-70	-70	-70	-70	-70	-70	-70	-70	-70	-70	-70	-70	-70	-70	-70	-70	-70	-70	-70	-70	-70	-70	-70	-70
-70	-70	-70	-70	-70	-70	-70	-70	-70	-70	-70	-70	-70	-70	-70	-70	-70	-70	-70	-70	-70	-70	-70	-70	-70	-70	-70	-70	-70	-70	-70	-70	-70	-70	-70	-70	-70	-70	-70	-70	-70	-70	-70	-70	-70	-70	-70	-70	-70	-70
-70	-70	-70	-70	-70	-70	-70	-70	-70	-70	-70	-70	-70	-70	-70	-70	-70	-70	-70	-70	-70	-70	-70	-70	-70	-70	-70	-70	-70	-70	-70	-70	-70	-70	-70	-70	-70	-70	-70	-70	-70	-70	-70	-70	-70	-70	-70	-70	-70	-70
-70	-70	-70	-70	-70	-70	-70	-70	-70	-70	-70	-70	-70	-70	-70	-70	-70	-70	-70	-70	-70	-70	-70	-70	-70	-70	-70	-70	-70	-70	-70	-70	-70	-70	-70	-70	-70	-70	-70	-70	-70	-70	-70	-70	-70	-70	-70	-70	-70	-70
-70	-70	-70	-70	-70	-70	-70	-70	-70	-70	-70	-70	-70	-70	-70	-70	-70	-70	-70	-70	-70	-70	-70	-70	-70	-70	-70	-70	-70	-70	-70	-70	-70	-70	-70	-70	-70	-70	-70	-70	-70	-70	-70	-70	-70	-70	-70	-70	-70	-70
-70	-70	-70	-70	-70	-70	-70	-70	-70	-70	-70	-70	-70	-70	-70	-70	-70	-70	-70	-70	-70	-70	-70	-70	-70	-70	-70	-70	-70	-70	-70	-70	-70	-70	-70	-70	-70	-70	-70	-70	-70	-70	-70	-70	-70	-70	-70	-70	-70	-70
-70	-70	-70	-70	-70	-70	-70	-70	-70	-70	-70	-70	-70	-70	-70	-70	-70	-70	-70	-70	-70	-70	-70	-70	-70	-70	-70	-70	-70	-70	-70	-70	-70	-70	-70	-70	-70	-70	-70	-70	-70	-70	-70	-70	-70	-70	-70	-70	-70	-70
-70	-70	-70	-70	-70	-70	-70	-70	-70	-70	-70	-70	-70	-70	-70	-70	-70	-70	-70	-70	-70	-70	-70	-70	-70	-70	-70	-70	-70	-70	-70	-70	-70	-70	-70	-70	-70	-70	-70	-70	-70	-70	-70	-70	-70	-70	-70	-70	-70	-70
-70	-70	-70	-70	-70	-70	-70	-70	-70	-70	-70	-70	-70	-70	-70	-70	-70	-70	-70	-70	-70	-70	-70	-70	-70	-70	-70	-70	-70	-70	-70	-70	-70	-70	-70	-70	-70	-70	-70	-70	-70	-70	-70	-70	-70	-70	-70	-70	-70	-70
-70	-70	-70	-70	-70	-70	-70	-70	-70	-70	-70	-70	-70	-70	-70	-70	-70	-70	-70	-70	-70	-70	-70	-70	-70	-70	-70	-70	-70	-70	-70	-70	-70	-70	-70	-70	-70	-70	-70	-70	-70	-70	-70	-70	-70	-70	-70	-70	-70	-70
-70	-70	-70	-70	-70	-70	-70	-70	-70	-70	-70	-70	-70	-70	-70	-70	-70	-70	-70	-70	-70	-70	-70	-70	-70	-70	-70	-70	-70	-70	-70	-70	-70	-70	-70	-70	-70	-70	-70	-70	-70	-70	-70	-70	-70	-70	-70	-70	-70	-70
-70	-70	-70	-70	-70	-70	-70	-70	-70	-70	-70	-70	-70	-70	-70	-70	-70	-70	-70	-70	-70	-70	-70	-70	-70	-70	-70	-70	-70	-70	-70	-70	-70	-70	-70	-70	-70	-70	-70	-70	-70	-70	-70	-70	-70	-70	-70	-70	-70	-70
-70	-70	-70	-70	-70	-70	-70	-70	-70	-70	-70	-70	-70	-70	-70	-70	-70	-70	-70	-70	-70	-70	-70	-70	-70	-70	-70	-70	-70	-70	-70	-70	-70	-70	-70	-70	-70	-70	-70	-70	-70	-70	-70	-70	-70	-70	-70	-70	-70	-70
-70	-70	-70	-70	-70	-70	-70	-70	-70	-70	-70	-70	-70	-70	-70	-70	-70	-70	-70	-70	-70	-70	-70	-70	-70	-70	-70	-70	-70	-70	-70	-70	-70	-70	-70	-70	-70	-70	-70	-70	-70	-70	-70	-70	-70	-70	-70	-70	-70	-70
-70	-70	-70	-70	-70	-70	-70	-70	-70	-70	-70	-70	-70	-70	-70	-70	-70	-70	-70	-70	-70	-70	-70	-70	-70	-70	-70	-70	-70	-70	-70	-70	-70	-70	-70	-70	-70	-70	-70	-70	-70	-70	-70	-70	-70	-70	-70	-70	-70	-70
-70	-70	-70	-70	-70	-70	-70	-70	-70	-70	-70	-70	-70	-70	-70	-70	-70	-70	-70	-70	-70	-70	-70	-70	-70	-70	-70	-70	-70	-70	-70	-70	-70	-70	-70	-70	-70	-70	-70	-70	-70	-70	-70	-70	-70	-70	-70	-70	-70	-70
[truncated: 950 more columns]

## Sheet: 2a,c
Q-Factor	Laser Power (mW)		Q threshold	pump threshold			Q=106000			Q=122000			Q=162000
10000	1		-55949.3	Q	w				Fig. 2c			Fig. 2c			Fig. 2c
10046.2	1.00926		-55978.9	10000	35		Q106k	w_Q106k	power (pw)	Q122k	w_Q122k	power (pw)	Q162k	w_Q162k	power (pw)		dot from Fig. 1c
10092.6	1.01861		-56008.9	1000000	35		106000	400	1.03e-12	122000	200	3.89e-13	162000	100	5.47e-13		Q60k	w_Q60k
10139.3	1.02804		-56039.1				106000	350	3.47e-13	122000	150	3.15e-14	162000	50	7.46e-15		60000	450
10186.1	1.03757		-56069.6				106000	300	1.18e-13	122000	100	1.43e-15	162000	25	6.93e-16
10233.2	1.04718		-56100.5				106000	250	5.7e-14	122000	50	2.64e-16	162000	15	3.86e-16		with FB loop
10280.4	1.05688		-56131.6				106000	200	3.21e-16	122000	25	5.14e-17					Q320k	w_Q320k
10327.9	1.06666		-56163				106000	150	8.9e-17								320000	400
10375.7	1.07654		-56194.8				106000	100	1.15e-16
10423.6	1.08652		-56226.8				106000	50	7.81e-17
10471.8	1.09658		-56259.2
10520.2	1.10674		-56291.9
10568.8	1.11699		-56324.9
10617.6	1.12733		-56358.3
10666.6	1.13777		-56391.9
10715.9	1.14831		-56425.9
10765.4	1.15895		-56460.3
10815.2	1.16968		-56495
10865.2	1.18052		-56530
10915.4	1.19145		-56565.4
10965.8	1.20249		-56601.1
11016.5	1.21362		-56637.2
11067.4	1.22486		-56673.6
11118.5	1.23621		-56710.4
11169.9	1.24766		-56747.6
11221.5	1.25922		-56785.1
11273.3	1.27088		-56823
11325.4	1.28265		-56861.3
11377.7	1.29453		-56900
11430.3	1.30652		-56939
11483.1	1.31862		-56978.4
11536.2	1.33083		-57018.3
11589.5	1.34316		-57058.5
11643	1.3556		-57099.2
11696.8	1.36816		-57140.2
11750.9	1.38083		-57181.7
11805.2	1.39362		-57223.5
11859.7	1.40653		-57265.8
11914.5	1.41955		-57308.5
11969.6	1.4327		-57351.7
12024.9	1.44597		-57395.3
12080.4	1.45937		-57439.3
12136.2	1.47288		-57483.7
12192.3	1.48652		-57528.7
12248.6	1.50029		-57574
12305.2	1.51419		-57619.8
12362.1	1.52821		-57666.1
12419.2	1.54237		-57712.9
12476.6	1.55665		-57760.1
12534.2	1.57107		-57807.8
12592.2	1.58562		-57856
12650.3	1.60031		-57904.7
12708.8	1.61513		-57953.8
12767.5	1.63009		-58003.5
12826.5	1.64519		-58053.7
12885.8	1.66043		-58104.4
12945.3	1.67581		-58155.6
13005.1	1.69133		-58207.3
13065.2	1.70699		-58259.5
13125.6	1.72281		-58312.3
13186.2	1.73876		-58365.7
13247.1	1.75487		-58419.5
13308.3	1.77112		-58473.9
13369.8	1.78753		-58528.9
13431.6	1.80408		-58584.5
13493.7	1.82079		-58640.6
13556	1.83766		-58697.3
13618.7	1.85468		-58754.6
13681.6	1.87186		-58812.4
13744.8	1.88919		-58870.9
13808.3	1.90669		-58930
13872.1	1.92435		-58989.6
13936.2	1.94217		-59049.9
14000.6	1.96016		-59110.9
14065.3	1.97832		-59172.4
14130.3	1.99664		-59234.6
14195.5	2.01514		-59297.4
14261.1	2.0338		-59360.9
14327	2.05264		-59425.1
14393.2	2.07165		-59489.9
14459.7	2.09084		-59555.4
14526.5	2.1102		-59621.6
14593.7	2.12975		-59688.5
14661.1	2.14947		-59756
14728.8	2.16938		-59824.3
14796.9	2.18948		-59893.3
14865.2	2.20976		-59963
14933.9	2.23022		-60033.5
15002.9	2.25088		-60104.7
15072.3	2.27173		-60176.6
15141.9	2.29277		-60249.3
15211.9	2.31401		-60322.8
15282.1	2.33544		-60397.1
15352.8	2.35707		-60472.1
15423.7	2.3789		-60547.9
15495	2.40093		-60624.6
15566.5	2.42317		-60702
15638.5	2.44562		-60780.3
15710.7	2.46827		-60859.4
15783.3	2.49113		-60939.4
15856.2	2.5142		-61020.2
15929.5	2.53749		-61101.9
16003.1	2.56099		-61184.4
16077	2.58471		-61267.9
16151.3	2.60865		-61352.2
16226	2.63282		-61437.5
16300.9	2.6572		-61523.6
16376.2	2.68181		-61610.7
16451.9	2.70665		-61698.8
16527.9	2.73172		-61787.7
16604.3	2.75702		-61877.7
16681	2.78256		-61968.6
16758.1	2.80833		-62060.5
16835.5	2.83434		-62153.5
16913.3	2.8606		-62247.4
16991.4	2.88709		-62342.3
17069.9	2.91383		-62438.3
17148.8	2.94082		-62535.4
17228.1	2.96806		-62633.5
17307.7	2.99555		-62732.7
17387.6	3.02329		-62833
17468	3.0513		-62934.4
17548.7	3.07956		-63036.9
17629.8	3.10808		-63140.5
17711.2	3.13687		-63245.3
17793	3.16592		-63351.2
17875.3	3.19525		-63458.4
17957.8	3.22484		-63566.7
18040.8	3.25471		-63676.2
18124.2	3.28486		-63787
18207.9	3.31528		-63899
18292	3.34599		-64012.2
18376.6	3.37698		-64126.7
18461.5	3.40826		-64242.5
18546.8	3.43983		-64359.7
18632.5	3.47169		-64478.1
18718.6	3.50384		-64597.9
18805	3.5363		-64719
18891.9	3.56905		-64841.5
18979.2	3.60211		-64965.4
19066.9	3.63547		-65090.7
19155	3.66914		-65217.5
19243.5	3.70313		-65345.7
19332.4	3.73743		-65475.3
19421.7	3.77204		-65606.5
19511.5	3.80698		-65739.2
19601.6	3.84224		-65873.4
19692.2	3.87783		-66009.1
19783.2	3.91375		-66146.4
19874.6	3.95		-66285.3
19966.4	3.98658		-66425.9
20058.7	4.02351		-66568.1
20151.4	4.06077		-66711.9
20244.5	4.09838		-66857.4
20338	4.13634		-67004.6
20432	4.17466		-67153.6
20526.4	4.21332		-67304.3
20621.2	4.25235		-67456.8
20716.5	4.29173		-67611.1
20812.2	4.33148		-67767.2
20908.4	4.3716		-67925.2
21005	4.41209		-68085
21102	4.45296		-68246.8
21199.5	4.4942		-68410.5
21297.5	4.53583		-68576.2
21395.9	4.57784		-68743.9
21494.7	4.62024		-68913.6
21594.1	4.66303		-69085.3
21693.8	4.70622		-69259.2
21794.1	4.74981		-69435.1
21894.8	4.79381		-69613.2
21995.9	4.83821		-69793.5
22097.6	4.88302		-69975.9
22199.7	4.92825		-70160.7
22302.2	4.9739		-70347.6
22405.3	5.01997		-70536.9
22508.8	5.06646		-70728.6
22612.8	5.11339		-70922.6
22717.3	5.16075		-71119.1
22822.2	5.20855		-71318
22927.7	5.25679		-71519.3
23033.6	5.30548		-71723.2
23140.1	5.35462		-71929.7
23247	5.40422		-72138.8
23354.4	5.45427		-72350.6
23462.3	5.50479		-72565
23570.7	5.55578		-72782.1
23679.6	5.60723		-73002.1
23789	5.65917		-73224.8
23898.9	5.71159		-73450.4
24009.3	5.76449		-73679
24120.3	5.81788		-73910.5
24231.7	5.87177		-74144.9
24343.7	5.92615		-74382.5
24456.2	5.98104		-74623.1
24569.2	6.03644		-74866.9
24682.7	6.09235		-75113.9
24796.7	6.14878		-75364.2
24911.3	6.20573		-75617.8
25026.4	6.26321		-75874.7
25142	6.32122		-76135.1
25258.2	6.37977		-76398.9
25374.9	6.43886		-76666.3
25492.1	6.4985		-76937.3
25609.9	6.55869		-77212
25728.3	6.61943		-77490.3
25847.1	6.68074		-77772.5
25966.6	6.74262		-78058.5
26086.5	6.80507		-78348.5
26207.1	6.8681		-78642.4
26328.2	6.93172		-78940.4
26449.8	6.99592		-79242.5
26572	7.06072		-79548.9
26694.8	7.12612		-79859.5
26818.1	7.19212		-80174.5
26942	7.25873		-80493.9
27066.5	7.32597		-80817.8
27191.6	7.39382		-81146.3
27317.2	7.4623		-81479.6
27443.4	7.53142		-81817.5
27570.2	7.60118		-82160.4
27697.6	7.67158		-82508.2
27825.6	7.74264		-82861
27954.2	7.81435		-83219
28083.3	7.88673		-83582.2
28213.1	7.95978		-83950.8
28343.4	8.0335		-84324.7
28474.4	8.10791		-84704.3
28606	8.18301		-85089.4
28738.1	8.2588		-85480.4
28870.9	8.33529		-85877.2
29004.3	8.4125		-86280
29138.3	8.49042		-86688.9
29272.9	8.56906		-87104.1
29408.2	8.64842		-87525.6
29544.1	8.72853		-87953.6
29680.6	8.80937		-88388.2
29817.7	8.89097		-88829.5
29955.5	8.97332		-89277.8
30093.9	9.05643		-89733.1
30232.9	9.14031		-90195.6
30372.6	9.22497		-90665.4
30513	9.31041		-91142.7
30654	9.39665		-91627.7
30795.6	9.48368		-92120.4
30937.9	9.57152		-92621.2
31080.8	9.66017		-93130.1
31224.4	9.74965		-93647.4
31368.7	9.83995		-94173.1
31513.6	9.93109		-94707.6
31659.2	10.0231		-95251
31805.5	10.1159		-95803.5
31952.5	10.2096		-96365.3
32100.1	10.3042		-96936.6
32248.4	10.3996		-97517.7
32397.4	10.4959		-98108.8
32547.1	10.5931		-98710
32697.5	10.6913		-99321.7
32848.6	10.7903		-99944.1
33000.3	10.8902		-100577
33152.8	10.9911		-101222
33306	11.0929		-101878
33459.9	11.1956		-102546
33614.5	11.2993		-103226
33769.8	11.404		-103918
33925.8	11.5096		-104623
34082.6	11.6162		-105341
34240.1	11.7238		-106072
34398.3	11.8324		-106817
34557.2	11.942		-107576
34716.9	12.0526		-108349
34877.3	12.1642		-109137
35038.4	12.2769		-109940
35200.3	12.3906		-110759
35363	12.5054		-111593
35526.3	12.6212		-112444
35690.5	12.7381		-113312
35855.4	12.8561		-114198
36021.1	12.9752		-115101
36187.5	13.0954		-116022
36354.7	13.2166		-116962
36522.7	13.3391		-117922
36691.4	13.4626		-118902
36861	13.5873		-119902
37031.3	13.7131		-120923
37202.4	13.8402		-121966
37374.3	13.9684		-123032
37546.9	14.0977		-124120
37720.4	14.2283		-125233
37894.7	14.3601		-126370
38069.8	14.4931		-127532
38245.7	14.6273		-128720
38422.4	14.7628		-129936
38599.9	14.8996		-131179
38778.3	15.0376		-132452
38957.5	15.1768		-133753
39137.5	15.3174		-135086
39318.3	15.4593		-136451
39500	15.6025		-137848
39682.5	15.747		-139279
39865.8	15.8928		-140746
40050	16.04		-142249
40235.1	16.1886		-143789
40421	16.3385		-145369
40607.7	16.4899		-146990
40795.3	16.6426		-148652
40983.8	16.7967		-150359
41173.2	16.9523		-152110
41363.4	17.1093		-153909
41554.6	17.2678		-155757
41746.6	17.4277		-157655
41939.4	17.5892		-159607
42133.2	17.7521		-161614
42327.9	17.9165		-163678
42523.5	18.0824		-165802
42719.9	18.2499		-167988
42917.3	18.419		-170239
43115.6	18.5896		-172558
43314.8	18.7617		-174948
43515	18.9355		-177412
43716	19.1109		-179954
43918	19.2879		-182577
44120.9	19.4666		-185284
44324.8	19.6469		-188081
44529.6	19.8288		-190970
44735.3	20.0125		-193958
44942	20.1979		-197049
45149.7	20.3849		-200247
45358.3	20.5737		-203560
45567.9	20.7643		-206992
45778.4	20.9566		-210550
45989.9	21.1507		-214242
46202.4	21.3466		-218074
46415.9	21.5443		-222055
46630.3	21.7439		-226193
46845.8	21.9453		-230498
47062.2	22.1486		-234979
47279.7	22.3537		-239648
47498.1	22.5607		-244517
47717.6	22.7697		-249597
47938.1	22.9806		-254904
48159.6	23.1935		-260452
48382.1	23.4083		-266258
48605.6	23.6251		-272340
48830.2	23.8439		-278719
49055.8	24.0648		-285415
49282.5	24.2876		-292453
49510.2	24.5126		-299860
49739	24.7396		-307664
49968.8	24.9688		-315899
50199.7	25.2		-324601
50431.6	25.4335		-333810
50664.6	25.669		-343572
50898.7	25.9068		-353936
51133.9	26.1467		-364962
51370.1	26.3889		-376712
51607.5	26.6333		-389261
51845.9	26.88		-402692
52085.5	27.129		-417101
52326.1	27.3803		-432598
52567.9	27.6339		-449311
52810.8	27.8898		-467387
53054.8	28.1481		-487000
53299.9	28.4088		-508354
53546.2	28.672		-531689
53793.6	28.9375		-557294
54042.2	29.2056		-585516
54291.9	29.4761		-616777
54542.7	29.7491		-651593
54794.7	30.0246		-690605
55047.9	30.3027		-734620
55302.2	30.5834		-784662
55557.8	30.8666		-842058
55814.5	31.1525		-908556
56072.3	31.4411		-986501
56331.4	31.7323		-1079130
56591.7	32.0262		-1191000
56853.2	32.3228		-1328820
57115.9	32.6222		-1502790
57379.8	32.9244		-1729240
57644.9	33.2293		-2036160
57911.2	33.5371		-2475660
58178.8	33.8477		-3157290
58447.6	34.1612		-4357130
58717.7	34.4776		-7028380
58989	34.797		-18166700
59261.5	35.1193		31064700
59535.3	35.4446		8373370
59810.4	35.7729		4838950
60086.8	36.1042		3402770
60364.4	36.4386		2624070
60643.3	36.7761		2135480
60923.5	37.1167		1800330
61205	37.4605		1556170
61487.8	37.8075		1370380
61771.9	38.1576		1224270
62057.3	38.5111		1106350
62344	38.8678		1009200
62632.1	39.2278		927761
62921.5	39.5911		858521
63212.2	39.9578		798930
63504.3	40.3279		747104
63797.7	40.7014		701620
64092.4	41.0784		661383
64388.6	41.4589		625535
64686.1	41.8429		593398
64985	42.2304		564424
65285.2	42.6216		538169
65586.9	43.0164		514269
65889.9	43.4148		492421
66194.3	43.8169		472374
66500.2	44.2227		453912
66807.4	44.6323		436858
67116.1	45.0457		421055
67426.2	45.463		406372
67737.8	45.884		392695
68050.7	46.309		379924
68365.2	46.738		367972
68681	47.1708		356763
68998.4	47.6078		346231
69317.2	48.0487		336317
69637.4	48.4937		326968
69959.2	48.9429		318137
70282.4	49.3962		309783
70607.2	49.8537		301869
70933.4	50.3155		294361
71261.2	50.7815		287229
71590.4	51.2519		280446
71921.2	51.7266		273987
72253.5	52.2057		267829
72587.3	52.6892		261952
72922.7	53.1772		256338
73259.7	53.6698		250970
73598.1	54.1669		245831
73938.2	54.6686		240909
74279.8	55.1749		236189
74623	55.686		231659
74967.8	56.2017		227309
75314.2	56.7223		223128
75662.2	57.2477		219107
76011.8	57.7779		215237
76363	58.3131		211509
76715.8	58.8532		207917
77070.3	59.3983		204452
77426.4	59.9484		201109
77784.1	60.5037		197881
78143.5	61.0641		194762
78504.6	61.6297		191748
78867.3	62.2005		188833
79231.7	62.7766		186013
79597.8	63.358		183282
79965.5	63.9449		180638
80335	64.5372		178075
80706.2	65.1349		175591
81079.1	65.7382		173182
81453.7	66.3471		170845
81830.1	66.9616		168576
82208.2	67.5818		166373
82588	68.2078		164233
82969.6	68.8395		162154
83352.9	69.4771		160132
83738.1	70.1206		158166
84125	70.7701		156254
84513.7	71.4256		154393
84904.2	72.0872		152582
85296.4	72.7548		150818
85690.6	73.4287		149100
86086.5	74.1088		147426
86484.2	74.7952		145795
86883.8	75.488		144205
87285.3	76.1872		142654
87688.6	76.8928		141141
88093.7	77.605		139665
88500.7	78.3238		138225
88909.7	79.0493		136819
89320.5	79.7814		135446
89733.2	80.5204		134105
90147.8	81.2662		132795
90564.3	82.0189		131515
90982.7	82.7786		130264
91403.1	83.5453		129042
91825.4	84.3191		127846
92249.7	85.1001		126677
92675.9	85.8883		125533
93104.1	86.6838		124415
93534.3	87.4867		123320
93966.5	88.297		122248
94400.6	89.1148		121200
94836.8	89.9402		120173
95275	90.7733		119167
95715.2	91.614		118182
96157.5	92.4626		117217
96601.7	93.319		116272
97048.1	94.1833		115346
97496.5	95.0557		114438
97947	95.9361		113548
98399.5	96.8247		112676
98854.2	97.7215		111820
99310.9	98.6266		110981
99769.8	99.5401		110159
100231	100.462		109352
100694	101.393		108560
101159	102.332		107783
101627	103.279		107020
102096	104.236		106272
102568	105.202		105537
103042	106.176		104816
103518	107.159		104107
103996	108.152		103412
104477	109.154		102729
104959	110.165		102058
105444	111.185		101399
105931	112.215		100751
106421	113.254		100115
106913	114.303		99489.9
107407	115.362		98875.4
107903	116.43		98271.5
108401	117.509		97677.8
108902	118.597		97094.2
109405	119.696		96520.3
109911	120.804		95956.1
110419	121.923		95401.2
110929	123.052		94855.5
111442	124.192		94318.7
111956	125.342		93790.7
112474	126.503		93271.3
112993	127.675		92760.2
113515	128.858		92257.4
114040	130.051		91762.6
114567	131.256		91275.6
115096	132.471		90796.4
115628	133.698		90324.6
116162	134.937		89860.3
116699	136.187		89403.2
117238	137.448		88953.1
117780	138.721		88510
118324	140.006		88073.7
118871	141.303		87644
119420	142.611		87220.8
119972	143.932		86804.1
120526	145.265		86393.6
121083	146.611		85989.2
121642	147.969		85590.9
122204	149.339		85198.5
122769	150.723		84811.8
123336	152.119		84430.9
123906	153.528		84055.5
124479	154.95		83685.6
125054	156.385		83321
125632	157.833		82961.7
126212	159.295		82607.6
126795	160.77		82258.5
127381	162.26		81914.4
127970	163.762		81575.2
128561	165.279		81240.8
129155	166.81		80911.1
129752	168.355		80586
130351	169.914		80265.5
130954	171.488		79949.4
131559	173.077		79637.7
132166	174.68		79330.3
132777	176.298		79027.1
133391	177.93		78728.1
134007	179.578		78433.2
134626	181.242		78142.2
135248	182.92		77855.2
135873	184.615		77572.1
136501	186.325		77292.8
137131	188.05		77017.2
137765	189.792		76745.3
138402	191.55		76477.1
139041	193.324		76212.3
139684	195.115		75951.1
140329	196.922		75693.3
140977	198.746		75438.9
141629	200.587		75187.9
142283	202.445		74940.1
142940	204.32		74695.5
143601	206.212		74454.1
144264	208.122		74215.8
144931	210.05		73980.6
145601	211.995		73748.4
146273	213.959		73519.1
146949	215.941		73292.8
147628	217.941		73069.4
148310	219.959		72848.8
148996	221.997		72631
149684	224.053		72415.9
150376	226.128		72203.5
151070	228.222		71993.8
151768	230.336		71786.7
152470	232.47		71582.2
153174	234.623		71380.2
153882	236.796		71180.7
154593	238.989		70983.7
155307	241.203		70789.1
156025	243.437		70596.9
156746	245.692		70407.1
157470	247.967		70219.6
158197	250.264		70034.3
158928	252.582		69851.3
159663	254.921		69670.6
160400	257.283		69492
161141	259.666		69315.5
161886	262.071		69141.2
162634	264.498		68969
163385	266.948		68798.9
164140	269.42		68630.7
164899	271.916		68464.6
165661	274.434		68300.5
166426	276.976		68138.3
167195	279.542		67978
167967	282.131		67819.6
168744	284.744		67663.1
169523	287.381		67508.4
170307	290.043		67355.5
171093	292.729		67204.4
171884	295.441		67055.1
172678	298.177		66907.5
173476	300.939		66761.6
174277	303.726		66617.4
175083	306.54		66474.9
175892	309.379		66334
176704	312.244		66194.8
177521	315.136		66057.2
178341	318.055		65921.1
179165	321.001		65786.6
179993	323.974		65653.6
180824	326.975		65522.1
181660	330.003		65392.2
182499	333.06		65263.7
183343	336.145		65136.7
184190	339.258		65011.1
185041	342.401		64886.9
185896	345.572		64764.1
186755	348.773		64642.7
187617	352.003		64522.7
188484	355.263		64404
189355	358.554		64286.7
190230	361.875		64170.6
191109	365.227		64055.9
191992	368.61		63942.4
192879	372.024		63830.2
193770	375.469		63719.2
194666	378.947		63609.5
195565	382.457		63500.9
196469	385.999		63393.6
197376	389.575		63287.5
198288	393.183		63182.5
199205	396.825		63078.7
200125	400.5		62976
201050	404.21		62874.4
201979	407.953		62774
202912	411.732		62674.6
203849	415.546		62576.3
204791	419.394		62479.1
205737	423.279		62383
206688	427.199		62287.9
207643	431.156		62193.8
208602	435.15		62100.7
209566	439.18		62008.7
210535	443.248		61917.6
211507	447.353		61827.5
212485	451.497		61738.4
213466	455.679		61650.3
214453	459.899		61563.1
215443	464.159		61476.8
216439	468.458		61391.5
217439	472.797		61307
218444	477.176		61223.5
219453	481.596		61140.8
220467	486.056		61059.1
221486	490.558		60978.2
222509	495.102		60898.1
223537	499.688		60818.9
224570	504.316		60740.6
225607	508.987		60663
226650	513.701		60586.3
227697	518.459		60510.4
228749	523.261		60435.3
229806	528.108		60361
230868	532.999		60287.5
231935	537.936		60214.8
233006	542.919		60142.8
234083	547.947		60071.5
235164	553.022		60001
236251	558.145		59931.3
237342	563.314		59862.3
238439	568.532		59794
239541	573.798		59726.4
240648	579.112		59659.5
241759	584.476		59593.3
242876	589.89		59527.8
243999	595.353		59463
245126	600.868		59398.8
246259	606.433		59335.3
247396	612.05		59272.5
248539	617.719		59210.3
249688	623.44		59148.8
250842	629.215		59087.9
252000	635.043		59027.6
253165	640.924		58967.9
254335	646.861		58908.9
255510	652.852		58850.5
256690	658.899		58792.6
257876	665.002		58735.4
259068	671.161		58678.7
260265	677.378		58622.7
261467	683.652		58567.2
262675	689.984		58512.2
263889	696.374		58457.9
265108	702.824		58404
266333	709.334		58350.8
267564	715.904		58298.1
268800	722.535		58245.9
270042	729.227		58194.2
271290	735.981		58143.1
272543	742.798		58092.5
273803	749.678		58042.4
275068	756.622		57992.8
276339	763.63		57943.7
277615	770.703		57895.1
278898	777.841		57847.1
280187	785.046		57799.4
281481	792.317		57752.3
282782	799.655		57705.7
284088	807.062		57659.5
285401	814.537		57613.8
286720	822.082		57568.6
288044	829.696		57523.8
289375	837.381		57479.4
290712	845.137		57435.5
292056	852.964		57392.1
293405	860.865		57349.1
294761	868.838		57306.5
296123	876.886		57264.3
297491	885.007		57222.6
298865	893.205		57181.3
300246	901.478		57140.4
301633	909.827		57099.9
303027	918.254		57059.9
304427	926.759		57020.2
305834	935.343		56980.9
307247	944.006		56942
308666	952.75		56903.5
310093	961.575		56865.4
311525	970.481		56827.7
312965	979.47		56790.4
314411	988.542		56753.4
315864	997.698		56716.8
317323	1006.94		56680.5
318789	1016.27		56644.6
320262	1025.68		56609.1
321742	1035.18		56574
323228	1044.77		56539.1
324722	1054.44		56504.7
326222	1064.21		56470.6
327729	1074.07		56436.8
329244	1084.01		56403.3
330765	1094.05		56370.2
332293	1104.19		56337.4
333829	1114.42		56305
335371	1124.74		56272.8
336921	1135.15		56241
338477	1145.67		56209.5
340041	1156.28		56178.3
341612	1166.99		56147.5
343191	1177.8		56116.9
344776	1188.71		56086.6
346369	1199.72		56056.7
347970	1210.83		56027
349578	1222.04		55997.6
351193	1233.36		55968.6
352815	1244.79		55939.8
354446	1256.32		55911.3
356083	1267.95		55883.1
357729	1279.7		55855.1
359381	1291.55		55827.5
361042	1303.51		55800.1
362710	1315.59		55773
364386	1327.77		55746.1
366070	1340.07		55719.5
367761	1352.48		55693.2
369460	1365.01		55667.2
371167	1377.65		55641.4
372882	1390.41		55615.9
374605	1403.29		55590.6
376336	1416.29		55565.5
378075	1429.4		55540.8
379822	1442.64		55516.2
381576	1456.01		55491.9
383340	1469.49		55467.9
385111	1483.1		55444.1
386890	1496.84		55420.5
388678	1510.7		55397.2
390474	1524.7		55374.1
392278	1538.82		55351.2
394090	1553.07		55328.5
395911	1567.46		55306.1
397740	1581.97		55283.9
399578	1596.63		55262
401424	1611.41		55240.2
403279	1626.34		55218.7
405142	1641.4		55197.3
407014	1656.61		55176.2
408895	1671.95		55155.3
410784	1687.44		55134.6
412682	1703.07		55114.2
414589	1718.84		55093.9
416504	1734.76		55073.8
418429	1750.83		55053.9
420362	1767.04		55034.3
422304	1783.41		55014.8
424256	1799.93		54995.5
426216	1816.6		54976.4
428185	1833.43		54957.5
430164	1850.41		54938.8
432151	1867.55		54920.3
434148	1884.84		54902
436154	1902.3		54883.8
438169	1919.92		54865.8
440194	1937.7		54848.1
442227	1955.65		54830.5
444271	1973.76		54813
446323	1992.05		54795.8
448386	2010.5		54778.7
450457	2029.12		54761.8
452539	2047.91		54745.1
454630	2066.88		54728.5
456730	2086.02		54712.1
458840	2105.35		54695.9
460960	2124.85		54679.9
463090	2144.53		54664
465230	2164.39		54648.2
467380	2184.44		54632.7
469539	2204.67		54617.2
471708	2225.09		54602
473888	2245.7		54586.9
476078	2266.5		54571.9
478277	2287.49		54557.2
480487	2308.68		54542.5
482707	2330.06		54528
484937	2351.64		54513.7
487178	2373.42		54499.5
489429	2395.41		54485.5
491690	2417.59		54471.6
493962	2439.99		54457.8
496244	2462.59		54444.2
498537	2485.39		54430.7
500841	2508.42		54417.4
503155	2531.65		54404.2
505480	2555.1		54391.2
507815	2578.76		54378.3
510162	2602.65		54365.5
512519	2626.75		54352.9
514887	2651.08		54340.3
517266	2675.64		54328
519656	2700.42		54315.7
522057	2725.43		54303.6
524469	2750.68		54291.6
526892	2776.15		54279.8
529327	2801.87		54268
531772	2827.82		54256.4
534229	2854.01		54244.9
536698	2880.44		54233.6
539177	2907.12		54222.3
541669	2934.05		54211.2
544171	2961.23		54200.2
546686	2988.65		54189.3
549212	3016.33		54178.6
551749	3044.27		54167.9
554299	3072.47		54157.4
556860	3100.93		54147
559433	3129.65		54136.7
562017	3158.64		54126.5
564614	3187.89		54116.5
567223	3217.42		54106.5
569844	3247.22		54096.7
572477	3277.29		54086.9
575122	3307.65		54077.3
577779	3338.29		54067.8
580449	3369.21		54058.4
583131	3400.41		54049.1
585825	3431.91		54039.9
588532	3463.69		54030.8
591251	3495.78		54021.8
593983	3528.15		54012.9
596727	3560.83		54004.1
599484	3593.81		53995.4
602254	3627.1		53986.8
605037	3660.7		53978.3
607832	3694.6		53969.9
610641	3728.82		53961.7
613462	3763.36		53953.5
616297	3798.22		53945.4
619144	3833.4		53937.4
622005	3868.9		53929.5
624879	3904.74		53921.7
627766	3940.9		53913.9
630667	3977.4		53906.3
633580	4014.24		53898.8
636508	4051.42		53891.3
639449	4088.95		53884
642403	4126.82		53876.7
645372	4165.04		53869.6
648353	4203.62		53862.5
651349	4242.56		53855.5
654359	4281.85		53848.6
657382	4321.51		53841.8
660419	4361.54		53835.1
663471	4401.94		53828.4
666536	4442.71		53821.9
669616	4483.86		53815.4
672710	4525.39		53809
675818	4567.3		53802.7
678941	4609.6		53796.5
682078	4652.3		53790.4
685229	4695.39		53784.3
688395	4738.88		53778.3
691576	4782.77		53772.5
694771	4827.07		53766.6
697981	4871.78		53760.9
701206	4916.9		53755.3
704446	4962.44		53749.7
707701	5008.41		53744.2
710971	5054.8		53738.8
714256	5101.62		53733.4
717556	5148.87		53728.2
720872	5196.56		53723
724202	5244.69		53717.9
727548	5293.27		53712.8
730910	5342.29		53707.9
734287	5391.77		53703
737680	5441.71		53698.2
741088	5492.12		53693.5
744512	5542.99		53688.8
747952	5594.33		53684.2
751408	5646.14		53679.7
754880	5698.44		53675.2
758368	5751.22		53670.9
761872	5804.49		53666.6
765392	5858.25		53662.3
768928	5912.51		53658.2
772481	5967.27		53654.1
776050	6022.54		53650.1
779636	6078.32		53646.1
783238	6134.62		53642.2
786857	6191.44		53638.4
790493	6248.79		53634.7
794145	6306.67		53631
797814	6365.08		53627.4
801501	6424.03		53623.9
805204	6483.53		53620.4
808924	6543.59		53617
812662	6604.19		53613.6
816417	6665.36		53610.4
820189	6727.1		53607.2
823979	6789.41		53604
827786	6852.29		53600.9
831610	6915.76		53597.9
835453	6979.81		53595
839313	7044.46		53592.1
843191	7109.71		53589.3
847087	7175.56		53586.5
851001	7242.02		53583.8
854933	7309.1		53581.2
858883	7376.8		53578.6
862851	7445.12		53576.1
866838	7514.08		53573.7
870843	7583.68		53571.3
874867	7653.92		53569
878909	7724.81		53566.8
882970	7796.36		53564.6
887050	7868.57		53562.5
891148	7941.45		53560.4
895266	8015.01		53558.4
899402	8089.24		53556.4
903558	8164.17		53554.6
907733	8239.79		53552.7
911927	8316.1		53551
916140	8393.13		53549.3
920373	8470.87		53547.7
924626	8549.33		53546.1
928898	8628.51		53544.6
933190	8708.43		53543.1
937502	8789.09		53541.7
941833	8870.5		53540.4
946185	8952.66		53539.1
950557	9035.58		53537.9
954949	9119.27		53536.7
959361	9203.73		53535.6
963793	9288.98		53534.6
968247	9375.02		53533.6
972720	9461.85		53532.7
977215	9549.49		53531.8
981730	9637.93		53531
986266	9727.2		53530.3
990823	9817.3		53529.6
995401	9908.23		53529
1000000	10000		53528.4
1000010	10001

## Sheet: 2b
-136.284	-136.907	-138.82	-138.569	-139.44	-139.431	-140.316	-139.619	-139.368	-140.74	-140.822	-141.212	-142.682	-142.814	-143.003	-142.424	-142.447	-143.136	-143.899	-145.808	-145.734	-144.613	-143.605	-143.568	-143.105	-144.279	-145.547	-145.401	-145.913	-144.95	-145.496	-146.632	-146.09	-145.197	-144.895	-145.475	-147.105	-146.942	-146.524	-146.566	-146.657	-145.676	-147.473	-145.214	-146.237	-148.347	-148.109	-146.895	-147.258	-146.944
-134.909	-137.445	-139.573	-138.749	-138.317	-140.035	-141.858	-141.729	-141.333	-141.488	-140.757	-142.174	-143.081	-143.239	-142.37	-142.11	-143.109	-143.446	-143.128	-142.17	-142.397	-143.001	-143.455	-145.145	-145.574	-145.705	-145.383	-144.343	-144.308	-145.985	-145.466	-145.655	-145.989	-145.008	-145.647	-144.748	-145.457	-146.567	-146.252	-147.517	-147.655	-146.199	-146.666	-147.011	-147.915	-147.784	-149.112	-148.545	-147.425	-148.213
-135.711	-136.968	-139.037	-138.869	-139.36	-140.432	-140.185	-140.116	-141.207	-141.039	-141.305	-140.75	-140.349	-142.003	-142.318	-141.689	-141.91	-143.42	-143.984	-144.016	-144.101	-144.817	-145.807	-144.627	-145.496	-145.559	-145.408	-145.654	-145.398	-145.006	-145.621	-145.281	-145.436	-147.105	-144.923	-147.388	-145.558	-146.385	-145.917	-146.802	-146.238	-146.986	-147.453	-147.468	-146.949	-146.609	-146.991	-146.973	-147.325	-147.928
-135.973	-136.966	-137.787	-137.618	-139.115	-139.401	-138.994	-139.35	-140.404	-140.554	-141.388	-142.444	-141.549	-141.42	-142.578	-143.082	-143.276	-143.593	-143.579	-143.236	-143.351	-144.459	-144.069	-143.858	-144.395	-144.532	-145.622	-144.508	-144.355	-144.723	-144.661	-146.892	-147.354	-146.589	-144.667	-145.802	-146.909	-146.755	-146.028	-146.944	-146.849	-149.012	-147.683	-146.605	-147.182	-147.267	-148.121	-147.474	-146.517	-147.922
-135.559	-137.348	-138.02	-139.886	-140.224	-139.102	-140.493	-140.206	-140.724	-141.662	-142.172	-141.493	-141.663	-142.351	-141.9	-142.067	-142.148	-144.232	-144.892	-144.382	-144.467	-144.101	-144.002	-144.276	-143.915	-145.874	-143.918	-145.697	-144.952	-145.748	-145.209	-145.144	-146.086	-146.002	-146.117	-145.856	-146.265	-146.613	-146.159	-146.385	-145.916	-146.708	-147.366	-148.819	-149.463	-147.434	-145.998	-146.289	-147.883	-146.601
-136.966	-137.946	-137.696	-137.435	-138.516	-139.64	-140.487	-141.088	-141.238	-141.415	-141.341	-142.726	-142.667	-144.148	-142.294	-142.229	-142.705	-143.006	-143.262	-142.522	-142.742	-143.656	-145.311	-144.669	-144.16	-144.174	-144.438	-145.128	-144.783	-145.037	-146.988	-145.852	-145.973	-146.3	-144.262	-145.802	-145.838	-146.093	-145.629	-145.901	-146.015	-146.025	-147.254	-146.324	-146.241	-146.304	-147.015	-147.298	-147.386	-148.186
-134.916	-137.309	-138.606	-139.131	-138.645	-140.779	-140.697	-141.841	-141	-140.998	-139.364	-139.995	-144.13	-143.367	-141.862	-143.306	-142.946	-144.018	-142.974	-142.79	-143.167	-144.156	-144.23	-145.369	-144.81	-144.936	-144.858	-144.586	-145.948	-144.923	-146.792	-146.632	-148.366	-147.346	-147.242	-147.592	-146.909	-146.357	-146.21	-145.726	-146.028	-147.096	-146.022	-147.134	-146.523	-146.974	-146.635	-148.041	-148.693	-148.593
-136.874	-137.317	-138.614	-138.896	-139.865	-139.807	-139.797	-139.723	-141.144	-141.101	-140.946	-141.493	-140.825	-142.018	-143.827	-143.502	-143.11	-144.637	-143.524	-143.287	-142.5	-144.004	-144.407	-143.601	-144.544	-145.136	-144.874	-144.925	-144.633	-144.889	-145.163	-144.76	-145.62	-146.899	-145.988	-146.064	-146.452	-146.826	-144.903	-144.696	-146.673	-146.899	-147.014	-147.349	-147.098	-147.198	-148.463	-147.494	-147.221	-146.598
-137.068	-137.111	-137.289	-138.722	-138.579	-139.258	-139.418	-140.452	-140.892	-141.388	-142.178	-141.798	-140.844	-142.744	-142.941	-143.632	-144.103	-143.451	-142.612	-141.725	-141.871	-143.004	-144.223	-143.882	-144.674	-144.562	-145.341	-145.092	-144.501	-144.062	-144.957	-145.656	-144.767	-144.6	-145.718	-145.064	-146.91	-147.243	-147.182	-145.465	-146.867	-147.749	-147.604	-147.93	-147.283	-147.468	-146.852	-148.3	-148.248	-147.363
-136.758	-137.733	-137.846	-139.194	-138.346	-138.929	-139.586	-139.701	-140.101	-141.769	-142.361	-142.009	-140.565	-142.145	-143.361	-143.52	-142.8	-144.307	-142.711	-144.193	-143.079	-143.853	-144.133	-144.406	-144.844	-145.144	-144.673	-145.603	-146.367	-146.273	-146.088	-144.508	-144.017	-145.598	-146.411	-145.156	-146.057	-146.71	-146.719	-146.993	-147.531	-146.271	-147.326	-146.423	-147.208	-148.537	-147.277	-147.655	-146.736	-146.539
-135.688	-136.668	-137.366	-139.29	-139.444	-139.161	-140.63	-140.084	-140.551	-140.382	-140.422	-142.062	-141.296	-141.704	-143.195	-142.354	-141.695	-142.171	-144.892	-144.037	-143.943	-144.372	-144.687	-144.206	-145.372	-145.563	-144.731	-144.518	-143.842	-144.263	-146.199	-146.138	-145.61	-146.856	-146.704	-146.202	-146.466	-146.538	-146.725	-146.625	-147.156	-146.615	-146.58	-146.552	-148.456	-149.68	-147.365	-147.35	-147.392	-146.642
-135.458	-136.353	-138.065	-139.193	-139.612	-140.19	-140.493	-140.299	-140.511	-141.754	-141.643	-141.334	-142	-141.37	-143.635	-144.637	-143.495	-142.969	-143.362	-144.974	-145.596	-144.302	-143.949	-144.542	-145.563	-144.732	-145.059	-145.688	-144.935	-145.849	-144.631	-146.644	-147.571	-147.153	-146.034	-145.321	-146.392	-145.646	-146.233	-147.406	-146.155	-147.424	-148.416	-146.073	-148.193	-148.057	-146.966	-147.48	-149.165	-149.451
-135.831	-137.225	-137.657	-138.685	-139.905	-139.72	-140.427	-140.574	-141.133	-141.315	-142.473	-142.688	-143.544	-142.275	-141.986	-145.132	-143.915	-144.7	-144.437	-143.427	-143.718	-143.034	-144.281	-145.015	-143.954	-144.143	-144.443	-144.087	-145.881	-145.748	-145.965	-147.512	-145.866	-144.979	-144.135	-144.954	-145.418	-146.927	-146.55	-147.84	-146.334	-147.206	-144.959	-146.251	-145.924	-147.04	-146.877	-146.443	-148.395	-148.341
-136.677	-135.803	-137.62	-138.01	-138.353	-139.931	-139.484	-140.377	-142.087	-143.154	-141.092	-140.188	-140.481	-142.328	-142.673	-143.002	-143.794	-143.838	-142.979	-143.144	-143.869	-144.056	-144.615	-142.862	-144.964	-145.247	-144.518	-144.337	-145.032	-144.912	-146.768	-146.055	-146.729	-146.733	-146.466	-145.158	-145.491	-146.141	-146.145	-145.516	-146.309	-147.538	-147.097	-146.691	-147.427	-145.883	-146.556	-146.891	-147.465	-147.172
-137.077	-137.628	-136.815	-138.944	-138.203	-139.511	-140.07	-139.253	-139.718	-141.972	-142.209	-142.606	-144.068	-142.168	-142.475	-143.231	-143.049	-143.81	-143.869	-144.571	-143.591	-145.128	-143.517	-145.408	-146.224	-143.667	-145.536	-147.422	-145.172	-144.443	-145.255	-145.652	-145.521	-144.851	-146.985	-146.637	-145.327	-146.27	-146.566	-147.322	-147.052	-146.98	-146.317	-146.062	-145.711	-146.233	-146.753	-147.431	-147.636	-148.528
-136.754	-137.654	-137.343	-138.713	-139.245	-139.907	-139.083	-139.245	-141	-141.213	-142.219	-143.586	-142.708	-143.066	-141.803	-143.533	-144.825	-144.645	-143.828	-142.804	-143.817	-144.541	-144.333	-144.903	-144.59	-144.467	-145.829	-146.218	-146.802	-146.247	-145.699	-145.618	-144.968	-145.652	-146.863	-145.703	-146.235	-147.098	-146.919	-147.782	-148.598	-146.292	-146.535	-146.391	-147.065	-146.636	-146.596	-146.26	-147.953	-147.792
-136.532	-136.982	-137.907	-137.767	-138.75	-138.297	-140.468	-142.663	-141.818	-141.877	-141.792	-141.485	-142.941	-142.84	-142.498	-142.042	-142.174	-142.468	-144.468	-143.816	-143.642	-144.586	-144.851	-145.248	-145.572	-145.723	-145.544	-144.927	-145.621	-145.399	-146.325	-147.035	-147.456	-146.472	-146.006	-147.026	-147.862	-146.657	-146.897	-148.056	-146.505	-146.33	-147.355	-147.066	-146.232	-145.922	-146.235	-147.177	-146.63	-147.018
-136.306	-137.033	-137.761	-138.67	-138.449	-140.327	-139.927	-140.516	-140.385	-141.966	-140.433	-143.096	-141.293	-140.61	-141.968	-142.494	-141.704	-143.785	-144.328	-143.142	-143.713	-143.687	-144.023	-145.758	-145.888	-146.334	-143.862	-144.54	-146.073	-146.27	-147.813	-144.814	-144.922	-146.388	-145.467	-144.975	-146.177	-146.986	-146.596	-146.908	-146.118	-146.882	-146.23	-147.884	-147.465	-146.866	-148.346	-148.927	-148.619	-146.751
-135.636	-137.605	-138.287	-138.316	-139.888	-140.973	-142.666	-140.703	-141.155	-142.457	-142.924	-142.477	-141.769	-142.919	-143.394	-143.145	-143.065	-144.977	-145.558	-145.431	-144.281	-143.952	-143.46	-143.473	-144.058	-144.734	-145.104	-144.246	-145.898	-146.59	-144.628	-145.59	-146.654	-146.212	-145.78	-145.126	-147.069	-147.167	-146.844	-146.704	-146.674	-148.073	-146.546	-147.105	-147.134	-146.844	-147.011	-147.542	-147.046	-147.328
-135.298	-136.573	-137.107	-138.328	-139.018	-139.868	-139.832	-140.504	-140.989	-141.424	-140.699	-141.622	-141.129	-142.388	-141.138	-143.325	-143.023	-143.281	-144.315	-144.031	-144.845	-143.849	-144.117	-145.617	-145.395	-145.031	-145.807	-144.99	-144.537	-145.969	-145.457	-145.882	-145.823	-146.753	-145.652	-145.046	-144.17	-145.085	-145.143	-146.332	-145.953	-146.658	-146.238	-148.519	-147.26	-147.947	-147.551	-146.875	-147.78	-148.836
-137.246	-138.61	-138.914	-139.648	-139.876	-140.33	-140.686	-142.109	-141.44	-141.069	-140.682	-140.103	-142.038	-142.779	-142.65	-144.008	-145.127	-143.497	-144.28	-144.792	-143.576	-144.532	-144.398	-143.793	-144.795	-146.539	-145.762	-145.096	-144.249	-145.167	-145.388	-146.208	-144.828	-146.727	-146.257	-144.944	-146.127	-146.882	-144.912	-146.63	-146.007	-146.531	-146.138	-147.466	-146.731	-147.024	-146.989	-147.385	-145.996	-147.344
-136.65	-137.241	-137.794	-138.395	-138.625	-140.703	-139.056	-140.607	-140.811	-141.769	-142.633	-143.304	-141.882	-142.331	-142.484	-142.443	-143.169	-143.79	-144.659	-143.89	-143.82	-145.133	-144.083	-145.062	-145.701	-145.609	-145.033	-145.526	-146.253	-146.24	-145.912	-145.561	-146.188	-144.091	-143.931	-144.822	-146.541	-145.226	-145.747	-146.498	-146.803	-148.698	-147.111	-147.615	-148.237	-147.529	-148.147	-147.656	-147.915	-147.581
-136.11	-138.135	-137.535	-139.144	-139.368	-140.667	-141.221	-141.474	-141.137	-140.793	-141.491	-140.452	-141.195	-141.984	-142.327	-143.145	-143.063	-143.999	-143.092	-144.027	-144.364	-144.445	-143.891	-143.878	-145.042	-146.061	-145.776	-146.275	-146.791	-147.001	-145.747	-144.3	-146.186	-147.193	-146.768	-146.175	-146.409	-147.112	-146.294	-146.85	-146.003	-146.54	-147.29	-147.461	-146.568	-146.912	-145.952	-147.121	-147.663	-147.579
-135.313	-136.885	-137.954	-138.008	-139.42	-140.541	-140.016	-140.813	-139.631	-140.702	-141.305	-140.862	-142.76	-142.469	-143.622	-144.229	-142.82	-142.813	-143.222	-142.414	-143.364	-144.159	-144.046	-146.02	-144.332	-144.549	-144.878	-144.793	-145.168	-146.026	-145.857	-145.265	-145.681	-146.858	-146.897	-148.111	-146.749	-147.534	-147.117	-147.331	-147.764	-147.896	-147.452	-147.256	-147.545	-146.911	-146.935	-146.311	-147.705	-147.099
-136.26	-136.266	-137.072	-137.583	-138.317	-139.42	-139.841	-141.364	-140.889	-140.036	-141.431	-142.049	-142.701	-143.283	-142.404	-142.731	-142.284	-142.685	-144.409	-144.859	-143.658	-144.136	-144.764	-144.732	-146.373	-145.527	-145.132	-147.318	-146.307	-144.61	-144.706	-146.312	-148.317	-146.483	-147.036	-147.38	-146.729	-146.481	-146.905	-146.444	-147.09	-146.894	-146.799	-146.785	-146.461	-148.429	-147.658	-147.29	-147.663	-148.935
-136.105	-136.454	-139.782	-139.122	-137.88	-139.375	-138.627	-139.574	-140.294	-140.867	-141.795	-141.635	-142.02	-141.988	-141.875	-141.526	-142.832	-145.695	-144.57	-143.605	-143.828	-144.476	-144.939	-144.947	-146.12	-145.179	-145.558	-145.111	-144.969	-145.726	-144.508	-145.05	-145.657	-146.739	-145.661	-145.766	-146.383	-145.698	-145.529	-146.577	-147.339	-147.967	-148.175	-145.372	-145.797	-147.156	-147.544	-147.176	-147.22	-147.34
-135.894	-136.871	-135.88	-137.624	-138.925	-138.668	-139.623	-141.164	-141.041	-141.108	-141.351	-142.584	-142.394	-142.401	-142.502	-143.4	-143.241	-143.854	-143.548	-144.542	-143.153	-144.788	-144.649	-144.867	-146.371	-145.127	-144.355	-145.181	-145.321	-146.139	-145.107	-144.471	-146.661	-145.212	-146.446	-146.682	-146.126	-147.014	-146.326	-145.598	-146.067	-146.466	-145.674	-146.707	-146.315	-146.032	-146.988	-147.692	-146.159	-147.357
-134.801	-136.819	-137.998	-138.209	-140.313	-139.434	-140.357	-140.364	-139.683	-141.276	-141.517	-141.497	-140.994	-141.858	-142.265	-141.666	-142.521	-143.383	-142.115	-142.474	-143.271	-144.3	-145.225	-144.156	-145.064	-144.463	-144.221	-145.246	-144.501	-144.547	-144.708	-145.141	-145.106	-146.227	-145.712	-145.757	-146.156	-145.534	-145.389	-146.538	-147.789	-147.114	-146.826	-147.52	-146.617	-146.517	-146.979	-147.613	-148.097	-147.315
-135.691	-136.336	-137.25	-139.028	-138.11	-137.565	-140.303	-140.594	-141.061	-141.47	-139.838	-141.311	-142.285	-142.023	-141.904	-142.158	-143.18	-143.046	-143.394	-144.475	-144.219	-143.58	-143.083	-143.589	-146.247	-144.424	-146.36	-145.861	-146.895	-146.778	-145.783	-145.278	-145.825	-146.076	-146.531	-147.365	-147.218	-148.189	-147.285	-146.363	-145.971	-147.14	-146.697	-147.476	-146.725	-147.044	-146.844	-146.626	-146.65	-147.156
-134.835	-137.423	-137.757	-137.94	-138.988	-140.973	-139.125	-140.149	-140.7	-139.755	-141.435	-142.436	-142.403	-142.264	-142.881	-142.601	-143.212	-144.662	-144.262	-143.658	-144.234	-142.327	-144.306	-143.09	-143.496	-144.498	-144.9	-145.573	-146.585	-145.008	-145.196	-146.217	-145.719	-146.639	-146.443	-146.074	-145.619	-145.432	-146.984	-147.101	-146.824	-146.074	-148.645	-147.642	-149.115	-149.044	-148.306	-146.967	-146.519	-148.443
-135.907	-136.364	-137.223	-138.213	-140.041	-139.521	-140.254	-139.753	-140.699	-140.974	-141.227	-141.469	-140.826	-141.513	-141.573	-143.103	-143.605	-144.221	-143.412	-143.743	-144.116	-143.813	-144.825	-144.648	-144.296	-145.189	-145.365	-146.553	-145.253	-144.945	-145.765	-146.464	-146.581	-145.252	-147.266	-146.712	-145.798	-144.618	-145.533	-146.126	-147.811	-147.997	-148.008	-147.15	-146.81	-146.419	-145.876	-147.217	-147.464	-147.28
-134.608	-135.873	-139.012	-138.016	-138.26	-139.652	-140.011	-138.856	-139.707	-140.967	-141.164	-142.898	-142.04	-142.583	-143.004	-143.952	-143.51	-143.947	-143.912	-142.885	-142.593	-143.85	-143.093	-144.102	-145.036	-145.304	-145.313	-143.618	-144.403	-145.277	-145.704	-146.751	-144.829	-145.457	-145.228	-145.559	-146.428	-147.642	-146.464	-146.8	-146.749	-146.916	-146.539	-147.936	-146.698	-148.2	-148.84	-148.101	-147.525	-147.515
-137.564	-138.654	-138.778	-138.238	-139.228	-140.747	-140.516	-139.68	-141.572	-141.254	-142.174	-142.749	-142.8	-142.518	-141.929	-142.686	-143.408	-143.231	-144.537	-144.588	-143.434	-143.263	-144.382	-147.421	-146.471	-144.002	-144.189	-143.301	-144.109	-145.583	-146.153	-147.037	-145.372	-145.032	-146.019	-146.674	-145.283	-147.575	-146.634	-145.898	-145.464	-146.94	-148.407	-147.833	-146.986	-147.614	-147.709	-147.836	-146.539	-146.27
-135.679	-137.532	-138.426	-138.573	-137.835	-138.628	-139.458	-139.613	-139.708	-141.033	-141.452	-140.755	-142.574	-143.218	-142.332	-142.878	-142.345	-143.568	-143.334	-143.322	-144.109	-143.469	-144.717	-144.999	-144.981	-144.076	-144.862	-144.955	-145.617	-145.808	-145.48	-146.415	-146.02	-146.232	-147.182	-145.919	-145.367	-147.081	-146.971	-146.766	-146.368	-146.652	-146.616	-147.18	-148.223	-148.318	-147.991	-147.058	-147.683	-149.961
-136.741	-137.166	-138.142	-139.293	-139.154	-140.188	-139.384	-139.146	-139.697	-139.909	-140.925	-141.316	-142.557	-143.425	-143.081	-143.248	-144.945	-144.118	-143.314	-142.704	-142	-143.573	-144.891	-146.284	-145.031	-147.364	-146.455	-145.946	-144.817	-144.625	-146.236	-145.961	-145.158	-145.818	-145.211	-145.41	-146.087	-146.565	-146.503	-146.442	-147.536	-147.942	-146.801	-146.479	-146.083	-145.566	-147.408	-148.208	-147.014	-146.183
-136.491	-137.902	-138.338	-138.684	-138.882	-140.412	-140.388	-139.883	-139.654	-140.295	-140.302	-141.253	-142.275	-143.349	-142.885	-142.855	-142.842	-142.724	-143.902	-143.723	-145.742	-144.709	-145.369	-144.417	-143.656	-144.3	-144.474	-145.231	-145.601	-145.583	-145.448	-144.517	-145.575	-146.461	-144.689	-146.108	-146.657	-147.227	-147.232	-145.953	-146.838	-146.47	-147.192	-147.13	-146.839	-146.896	-148.42	-147.777	-146.726	-147.11
-135.375	-137.839	-139.308	-138.778	-139.675	-139.521	-139.233	-139.239	-140.115	-141.883	-140.529	-142.268	-142.43	-142.607	-142.91	-142.809	-144.238	-143.915	-143.352	-143.705	-144.042	-144.389	-145.439	-145.095	-144.883	-143.504	-143.628	-144.889	-144.859	-145.086	-144.722	-144.916	-145.616	-146.144	-147.195	-146.096	-146.72	-148.224	-148.496	-147.086	-147.723	-146.337	-147.751	-147.049	-147.399	-146.97	-147.123	-147.821	-146.373	-146.074
-134.492	-136.564	-138.797	-138.59	-138.498	-139.613	-140.345	-139.589	-140.089	-141.492	-140.152	-141.68	-142.436	-142.024	-141.53	-141.734	-143.683	-143.999	-144.566	-144.554	-144.617	-145.561	-144.454	-144.17	-144.374	-144.928	-144.757	-145.28	-146.978	-144.73	-145.292	-145.642	-145.6	-147.092	-145.627	-146.179	-145.485	-146.398	-146.344	-147.062	-146.916	-147.754	-147.007	-146.718	-147.438	-148.432	-146.203	-146.051	-147.262	-147.365
-135.128	-136.888	-137.705	-138.222	-138.697	-139.015	-140.179	-141.093	-140.668	-142.316	-142.604	-142.751	-143.083	-142.85	-143.964	-143.14	-142.668	-143.624	-144.061	-143.021	-143.278	-144.675	-145.883	-145.374	-144.576	-143.104	-145.94	-144.494	-145.341	-144.963	-144.751	-145.484	-145.296	-144.57	-146.244	-146.577	-145.153	-145.918	-146.955	-147.423	-147.245	-146.151	-147.122	-146.855	-146.447	-147.228	-147.604	-147.545	-148.147	-147.709
-135.347	-136.731	-136.901	-138.471	-138.86	-139.349	-138.947	-140.877	-141.134	-142.476	-141.748	-143.182	-143.929	-142.035	-141.566	-142.282	-141.594	-143.208	-143.389	-143.636	-144.636	-143.093	-143.609	-143.453	-143.99	-144.104	-145.198	-145.983	-144.172	-144.378	-145.83	-145.611	-145.687	-146.799	-145.325	-145.404	-146.362	-145.829	-146.026	-147.085	-146.579	-146.179	-147.521	-148.219	-147.598	-145.955	-147.166	-147.818	-147.385	-148.161
-137.005	-137.831	-137.89	-138.477	-138.877	-139.942	-139.063	-139.73	-139.782	-140.676	-141.415	-140.044	-142.227	-141.758	-141.7	-141.917	-142.463	-143.668	-144.349	-143.284	-142.839	-143.255	-143.853	-144.025	-143.528	-144.471	-144.013	-143.814	-146.009	-144.93	-145.054	-145.578	-146.387	-147.205	-147.091	-146.802	-146.954	-146.707	-146.243	-145.475	-146.148	-146.894	-146.738	-147.551	-148.272	-147.88	-148.421	-147.819	-148.355	-147.751
-135.589	-135.684	-137.31	-139.657	-139.8	-140.399	-140.626	-140.551	-141.979	-141.191	-140.457	-143.069	-143.207	-143.081	-142.163	-142.256	-141.959	-142.739	-144.129	-142.93	-144.513	-145.48	-144.413	-143.869	-144.923	-144.209	-146.279	-146.275	-145.256	-145.396	-145.112	-145.783	-146.291	-146.616	-146.343	-146.329	-147.221	-145.938	-147.177	-146.126	-147.788	-147.827	-148.717	-148.079	-146.718	-147.054	-147.065	-147.766	-147.171	-148.479
-136.834	-136.388	-138.523	-139.401	-138.786	-139.775	-140.295	-140.516	-141.612	-140.466	-141.19	-142.219	-141.727	-141.791	-142.613	-142.477	-142.497	-142.886	-145.118	-144.2	-144.335	-143.653	-142.913	-144.895	-144.874	-144.877	-145.373	-144.634	-145.283	-145.658	-144.429	-146.328	-148.788	-147.301	-148.214	-145.978	-145.228	-145.542	-146.829	-145.163	-146.844	-147.242	-147.758	-147.388	-147.12	-147.838	-146.479	-147.411	-148.11	-148.695
-138.033	-136.976	-137.18	-137.158	-139.089	-139.763	-138.804	-140.796	-141.004	-139.164	-139.235	-140.524	-141.774	-143.314	-143.239	-143.737	-142.584	-142.889	-143.976	-142.596	-144.115	-143.472	-144.794	-145.213	-144.807	-143.314	-143.821	-145.269	-147.175	-145.054	-146.087	-146.271	-145.561	-146.353	-146.58	-145.982	-146.198	-145.356	-146.219	-147.177	-147.933	-148.314	-147.143	-147.927	-148.236	-147.298	-147.583	-146.613	-146.7	-147.317
-136.184	-135.985	-138.378	-139.802	-138.607	-138.494	-140.4	-141.148	-141.774	-141.639	-140.738	-141.562	-141.564	-142.66	-143.988	-143.84	-143.609	-143.968	-143.017	-143.827	-143.958	-144.21	-145.221	-143.6	-144.012	-144.81	-145.026	-145.289	-145.572	-145.61	-146.502	-144.534	-146.941	-146.276	-147.414	-145.685	-147.206	-148.267	-147.145	-145.604	-146.366	-146.82	-146.68	-145.929	-147.82	-146.844	-146.875	-148.532	-147.55	-146.957
-136.601	-137.208	-137.945	-137.043	-139.664	-139.25	-139.677	-141	-140.383	-139.876	-140.595	-141.553	-142.184	-141.338	-141.179	-143.022	-142.333	-143.651	-143.771	-144.125	-144.646	-143.701	-145.308	-143.396	-144.38	-143.815	-143.572	-143.651	-145.615	-144.819	-144.097	-145.267	-146.954	-145.431	-144.447	-146.726	-147.595	-146.749	-147.128	-145.412	-145.915	-147.525	-147.978	-147.891	-147.729	-148.069	-148.061	-147.427	-146.88	-148.57
-135.612	-137.454	-137.983	-139.15	-138.669	-139.587	-140.668	-139.61	-139.586	-140.542	-142.159	-142.014	-142.197	-143.191	-142.307	-141.287	-141.259	-142.492	-143.085	-143.207	-144.098	-144.356	-145.757	-144.155	-143.318	-145.049	-143.59	-145.926	-144.262	-145.338	-145.899	-144.544	-145.136	-146.322	-146.716	-145.44	-145.945	-146.072	-145.984	-146.85	-146.163	-147.187	-147.791	-147.065	-147.779	-148.335	-147.535	-147.929	-147.344	-148.043
-135.679	-136.465	-137.779	-138.239	-138.575	-139.022	-140.407	-140.902	-141.054	-142.227	-140.611	-142.195	-142.477	-141.212	-140.574	-142.003	-144.087	-144.5	-143.305	-143.122	-144.504	-144.623	-144.942	-144.521	-145.571	-145.855	-145.325	-144.486	-145.086	-145.152	-145.418	-146.586	-145.555	-145.118	-146.192	-146.76	-147.419	-146.689	-145.031	-145.389	-145.771	-146.925	-146.831	-146.273	-146.457	-147.837	-146.962	-146.728	-147.632	-148.203
-136.17	-137.735	-139.123	-138.211	-139.281	-139.024	-140.688	-141.091	-141.885	-140.862	-140.977	-141.524	-142.06	-143.341	-142.104	-142.232	-142.484	-143.692	-142.418	-144.518	-144.029	-143.245	-144.957	-142.69	-143.945	-144.188	-145.507	-146.273	-146.207	-146.418	-147.589	-146.439	-146.447	-145.104	-146.301	-147.293	-146.684	-145.528	-146.287	-146.954	-147.101	-146.674	-146.263	-147.384	-146.781	-145.935	-147.032	-147.425	-146.08	-147.202
-138.351	-137.552	-136.641	-137.753	-139.856	-139.714	-139.137	-140.59	-140.829	-140.424	-140.415	-141.712	-144.191	-142.689	-143.674	-141.687	-142.049	-142.835	-143.914	-143.099	-143.471	-142.878	-144.439	-144.512	-144.672	-144.696	-145.309	-144.049	-144.781	-145.211	-145.423	-145.773	-146.389	-145.944	-144.821	-146.046	-146.493	-145.988	-145.519	-146.741	-148.129	-148.793	-149.241	-148.623	-147.575	-148.877	-148.903	-147.709	-148.191	-147.416
-135.726	-135.722	-137.35	-137.263	-137.429	-138.789	-139.336	-139.739	-139.905	-140.785	-141.483	-142.229	-142.546	-140.923	-142.428	-143.579	-142.719	-141.952	-143.572	-143.773	-144.462	-143.662	-145.034	-143.844	-145.49	-143.755	-144.846	-144.848	-145.19	-146.044	-145.101	-144.658	-146.916	-147.051	-144.738	-145.496	-147.066	-148.287	-146.759	-146.323	-145.653	-148.182	-148.066	-146.691	-146.204	-146.712	-146.664	-147.051	-147.679	-148.303
-136.429	-135.915	-138.536	-140.327	-139.538	-139.308	-139.758	-142.189	-140.627	-140.33	-140.473	-142.039	-141.49	-142.301	-143.591	-143.147	-142.86	-143.862	-143.272	-143.256	-144.073	-144.566	-143.661	-143.389	-145.153	-146.335	-145.161	-145.779	-146.244	-147.079	-145.72	-146.144	-147.067	-146.446	-145.473	-146.056	-147.294	-146.987	-148.691	-147.388	-147.392	-147.284	-145.946	-146.355	-146.758	-148.139	-149.987	-147.97	-148.478	-147.484
-135.547	-137.562	-137.978	-140.565	-139.47	-138.947	-140.806	-139.417	-139.937	-141.914	-142.469	-141.222	-141.133	-140.745	-141.96	-143.413	-144.003	-142.595	-143.185	-144.095	-143.335	-142.702	-143.798	-144.109	-144.399	-145.358	-146.7	-145.169	-145.374	-146.245	-146.114	-145.543	-146.961	-147.23	-147.453	-147.016	-147.532	-147.755	-145.849	-145.704	-147.293	-147.759	-147.098	-148.076	-148.669	-147.285	-146.758	-147.633	-148.595	-147.776
-137.733	-137.292	-137.36	-138.401	-137.867	-139.508	-140.531	-140.458	-141.197	-141.41	-141.203	-141.543	-141.424	-141.919	-142.846	-142.388	-143.57	-142.951	-144.086	-144.012	-144.139	-142.731	-142.292	-144.492	-145.549	-144.97	-144.577	-145.631	-144.898	-144.001	-144.285	-145.027	-146.381	-146.173	-145.614	-145.031	-145.385	-146.369	-146.401	-146.778	-147.171	-145.771	-145.871	-147.275	-147.084	-147.062	-146.579	-147.697	-148.821	-147.197
-135.145	-136.552	-137.476	-139.355	-139.445	-139.144	-140.675	-139.829	-140.45	-140.309	-141.564	-142.712	-143.899	-143.078	-143.822	-143.997	-142.734	-143.05	-144.427	-143.987	-142.759	-143.294	-144.052	-144.648	-145.224	-145.35	-144.818	-144.75	-144.76	-146.571	-145.637	-146.437	-147.092	-147.384	-145.949	-146.396	-146.791	-147.72	-146.919	-146.759	-145.959	-146.521	-146.592	-146.295	-148.522	-146.696	-146.38	-147.307	-145.968	-146.791
-136.59	-137.404	-138.305	-139.376	-140.014	-139.775	-141.646	-141.742	-140.495	-141.672	-140.772	-142.465	-142.126	-142.703	-143.893	-143.279	-144.257	-143.944	-143.307	-144.978	-143.466	-143.084	-143.893	-144.305	-144.562	-144.569	-144.263	-145.163	-145.253	-144.62	-144.545	-145.401	-146.961	-145.807	-146.23	-146.636	-146.294	-146.641	-147.027	-145.797	-146.464	-147.202	-147.758	-147.603	-147.453	-148.079	-147.456	-148.106	-148.236	-149.292
-135.958	-136.743	-136.385	-136.9	-138.809	-140.209	-140.187	-141.958	-142.33	-141.76	-140.486	-141.192	-140.785	-140.685	-141.773	-143.167	-143.659	-143.203	-143.42	-143.336	-143.927	-144.065	-144.816	-144.235	-144.904	-143.199	-144.301	-144.714	-143.828	-146.98	-148.447	-146.084	-146.121	-146.128	-147.198	-146.989	-146.743	-147.656	-147.863	-148.427	-147.768	-148.008	-147.717	-147.594	-147.421	-146.422	-146.481	-147.523	-147.35	-147.711
-137.039	-136.59	-137.854	-138.499	-139.02	-139.5	-140.032	-139.656	-140.919	-141.452	-141.147	-141.026	-142.036	-141.301	-142.236	-142.408	-142.215	-142.036	-141.942	-142.543	-142.803	-143.771	-143.231	-143.852	-143.319	-144.124	-145.272	-144.97	-144.224	-145.076	-145.082	-145.232	-145.911	-145.92	-145.425	-144.051	-144.999	-146.163	-145.994	-145.76	-146.642	-146.538	-148.083	-148.143	-147.695	-148.472	-145.942	-146.317	-147.42	-147.536
-136.242	-137.887	-138.228	-139.595	-138.832	-139.071	-139.847	-140.766	-141.644	-142.207	-142.056	-141.423	-141.182	-141.418	-142.004	-142.68	-142.767	-144.631	-145.093	-144.559	-144.052	-144.643	-144.967	-145.318	-144.467	-145.719	-146.168	-146.167	-144.642	-144.478	-144.406	-145.176	-147.078	-146.765	-146.505	-145.8	-146.758	-146.044	-146.243	-146.014	-146.244	-147.142	-147.898	-147.022	-147.212	-146.084	-146.057	-146.93	-147.617	-148.248
-135.51	-137.195	-138.201	-138.29	-140.041	-139.44	-139.529	-139.813	-142.636	-141.122	-141.492	-141.557	-142.141	-142.103	-141.613	-142.175	-142.925	-142.422	-141.995	-143.501	-143.701	-145.109	-144.475	-144.403	-144.272	-143.793	-143.426	-144.463	-145.168	-146.415	-144.664	-144.807	-146.933	-146.262	-145.975	-145.539	-146.014	-146.363	-146.679	-146.52	-148.202	-147.271	-146.094	-147.175	-147.078	-147.233	-147.368	-148.984	-147.751	-147.347
-136.511	-137.259	-138.906	-138.386	-138.96	-139.257	-139.661	-141.084	-142.088	-141.49	-141.27	-141.958	-141.784	-142.653	-143.869	-142.828	-142.066	-142.042	-142.716	-142.069	-144.54	-143.873	-144.497	-143.915	-143.372	-144.518	-144.846	-145.096	-145.775	-145.17	-144.738	-144.242	-145.497	-147.766	-145.044	-144.674	-145.046	-145.947	-146.076	-146.52	-145.328	-145.417	-147.249	-146.627	-146.832	-147.422	-146.891	-147.566	-147.744	-146.59
-135.908	-136.929	-138.666	-139.093	-139.434	-140.147	-140.945	-140.16	-141.991	-143.681	-141.677	-141.833	-142.197	-141.951	-142.353	-143.558	-143.195	-144.529	-143.503	-143.647	-144.495	-144.105	-142.668	-143.753	-145.631	-144.018	-143.071	-144.491	-146.209	-146.348	-145.045	-146.44	-145.018	-144.997	-146.558	-146.738	-146.606	-146.644	-147.047	-146.74	-146.737	-146.447	-148.455	-147.177	-147.316	-148.002	-148.034	-147.786	-148.344	-146.984
-137.019	-136.68	-137.534	-137.288	-139.851	-140.786	-140.121	-139.436	-140.622	-141.022	-141.554	-141.482	-143.663	-143.045	-142.608	-143.227	-144.188	-142.089	-142.571	-142.643	-144.126	-144.667	-144.55	-144.05	-145.124	-146.63	-144.753	-144.455	-144.611	-146.652	-147.243	-145.21	-146.396	-145.956	-146.005	-146.114	-145.541	-146.077	-147.007	-145.892	-145.267	-146.679	-146.953	-148.819	-146.702	-146.317	-146.899	-147.576	-147.448	-146.951
-135.704	-137.569	-137.025	-138.856	-140.698	-140.79	-141.446	-141.237	-140.896	-141.19	-141.94	-140.768	-141.384	-141.096	-141.953	-142.403	-141.308	-141.643	-142.598	-144.686	-144.176	-144.206	-145.003	-144.342	-143.843	-144.571	-144.856	-145.121	-145.492	-145.371	-144.846	-145.584	-145.037	-145.642	-146.814	-146.5	-147.111	-146.339	-146.373	-145.615	-146.285	-145.436	-148.153	-148.652	-147.934	-147.853	-146.647	-146.938	-146.807	-147.975
-135.59	-136.101	-138.485	-138.628	-140.56	-140.407	-139.272	-139.688	-140.018	-140.657	-141.546	-142.568	-142.206	-142.772	-142.421	-142.653	-142.406	-143.601	-143.075	-143.787	-144.044	-145.416	-144.951	-145.061	-144.931	-144.164	-145.504	-146.81	-147.554	-145.989	-144.728	-146.016	-146.955	-146.272	-145.746	-145.832	-146.491	-147.69	-147.25	-146.868	-146.32	-147.18	-146.141	-145.236	-147.189	-147.728	-147.006	-147.256	-146.176	-146.43
-135.82	-138.005	-137.818	-138.803	-139.145	-140.01	-140.474	-140.367	-141.789	-140.971	-139.997	-140.834	-141.481	-142.321	-143.849	-142.858	-142.436	-143.904	-144.187	-144.748	-143.861	-144.804	-144.42	-143.879	-143.849	-144.694	-144.331	-143.803	-144.235	-144.842	-145.561	-146.855	-145.028	-144.802	-146.532	-146.224	-146.201	-146.413	-146.781	-145.183	-145.907	-146.013	-147.237	-147.771	-147.681	-147.177	-148.211	-147.753	-147.237	-148.52
-137.355	-137.487	-137.391	-139.359	-139.278	-139.489	-138.902	-140.324	-141.101	-140.981	-141.668	-142.101	-141.07	-141.183	-141.621	-143.127	-142.461	-142.67	-143.172	-143.696	-144.033	-144.3	-144.555	-145.206	-144.653	-143.784	-145.621	-144.589	-144.519	-145.259	-146.297	-145.768	-145.866	-145.873	-145.532	-146.761	-146.237	-146.594	-148.713	-147.037	-146.583	-147.229	-147.627	-147.284	-145.849	-145.634	-145.671	-146.268	-147.189	-147.091
-135.558	-136.802	-138.491	-137.232	-138.568	-139.142	-140.551	-140.092	-140.107	-140.82	-142.574	-142.492	-142.214	-141.518	-141.094	-141.939	-142.253	-142.68	-142.78	-143.31	-144.638	-143.861	-143.921	-143.913	-145.721	-145.081	-144.96	-145.371	-145.86	-145.064	-145.974	-147.196	-146.694	-146.356	-146.777	-144.927	-145.745	-146.059	-145.299	-146.801	-147.562	-149.197	-148.574	-147.287	-147.08	-148.377	-147.844	-148.017	-147.371	-147.958
-137.519	-137.145	-136.582	-137.285	-139.019	-140.013	-141.038	-140.861	-141.391	-141.227	-140.691	-141.84	-141.213	-141.379	-142.448	-141.559	-142.864	-143.317	-143.157	-143.063	-144.25	-145.699	-144.76	-142.936	-144.087	-147.008	-146.953	-145.12	-145.337	-145.857	-146.214	-145.624	-146.515	-145.509	-145.901	-146.533	-146.83	-147.671	-146.634	-147.302	-144.98	-145.234	-148.026	-148.695	-148.179	-146.245	-146.896	-147.001	-147.107	-146.544
-135.98	-137.322	-138.518	-140.33	-139.412	-139.623	-140.615	-141.513	-140.585	-140.15	-140.852	-140.798	-141.339	-141.298	-141.42	-142.406	-141.964	-143.08	-141.932	-142.817	-143.968	-143.521	-143.905	-143.764	-144.034	-146.779	-146.608	-145.106	-146.015	-146.093	-144.947	-146.51	-145.954	-146.096	-144.785	-145.673	-145.734	-145.35	-146.108	-146.235	-146.774	-147.138	-147.111	-146.991	-146.62	-147.436	-148.019	-147.831	-147.908	-148.128
-138.705	-137.555	-137.542	-138.887	-138.928	-139.356	-140.537	-139.462	-139.951	-141.284	-141.719	-140.83	-141.099	-141.173	-141.644	-142.902	-144.114	-141.849	-142.368	-144.016	-145.124	-144.336	-144.496	-143.445	-144.461	-144.65	-144.898	-145.864	-146.452	-146.426	-146.469	-145.963	-144.922	-145.357	-147.162	-146.921	-147.424	-147.621	-147.294	-146.157	-146.669	-146.74	-146.999	-146.808	-148.168	-148.903	-147.239	-147.14	-148.5	-147.035
-135.49	-137.602	-138.308	-139.17	-138.216	-139.712	-141.345	-141.943	-142.618	-143.064	-142.158	-142.433	-142.694	-143.869	-142.545	-142.659	-142.734	-143.481	-143.762	-144.322	-144.692	-144.083	-143.805	-143.81	-145.262	-144.621	-146.161	-146.41	-144.446	-145.05	-145.676	-145.978	-146	-145.64	-146.631	-146.126	-146.222	-145.834	-146.213	-146.396	-146.814	-147.84	-147.485	-147.318	-146.08	-146.811	-147.379	-148.3	-148.226	-148.296
-137.455	-136.635	-138.1	-138.79	-139.115	-140.12	-139.646	-140.653	-142.331	-140.165	-141.245	-143.016	-141.618	-142.917	-143.18	-142.676	-142.026	-141.611	-143.793	-144.011	-143.655	-143.657	-143.685	-143.781	-142.924	-143.651	-143.337	-143.938	-145.134	-145.441	-144.469	-145.461	-144.559	-144.534	-146.727	-145.676	-145.247	-145.385	-147.119	-147.253	-146.316	-147.06	-147.918	-147.394	-146.241	-147.159	-147.743	-147.053	-147.482	-147.754
-136.708	-138.222	-138.904	-138.881	-139.048	-139.542	-139.786	-141	-142.495	-142.214	-141.372	-141.718	-142.067	-141.602	-142.412	-142.984	-141.627	-142.067	-143.168	-143.862	-144.262	-144.013	-144.636	-144.864	-143.546	-145.036	-146.158	-146.501	-145.471	-145.036	-145.998	-147.296	-146.612	-146.219	-145.231	-145.776	-146.269	-146.122	-145.884	-148.426	-145.874	-146.374	-147.291	-148.092	-147.37	-147.334	-146.16	-147.602	-147.576	-147.075
-136.484	-135.545	-137.383	-137.367	-138.951	-140.084	-140.435	-140.701	-141.602	-141.684	-141.444	-141.484	-142.242	-141.4	-141.987	-143.36	-143.82	-142.034	-144.505	-145.04	-143.352	-143.653	-145.249	-143.931	-145.009	-144.924	-145.741	-145.9	-144.643	-143.928	-146.711	-145.935	-146.555	-145.22	-145.881	-146.256	-146.838	-146.15	-146.563	-145.014	-145.279	-146.876	-146.978	-148.34	-146.638	-147.165	-147.307	-147.11	-148.076	-148.328
-136.078	-137.608	-139.514	-138.173	-138.121	-138.802	-139.285	-140.365	-141.163	-142.333	-142.289	-141.383	-141.858	-141.946	-143.003	-142.441	-142.306	-142.696	-143.03	-144.16	-142.527	-142.505	-145.229	-145.004	-144.945	-144.039	-144.424	-143.829	-144.684	-144.525	-145.027	-145.25	-146.356	-146.377	-147.05	-146.306	-145.817	-146.265	-145.652	-145.917	-146.396	-147.571	-146.066	-146.501	-147.168	-147.767	-147.317	-146.564	-148.176	-149.018
-136.632	-137.948	-138.318	-138.593	-139.423	-139.781	-139.52	-139.958	-140.896	-141.147	-142.1	-141.462	-141.788	-140.489	-141.198	-142.345	-143.896	-144.028	-143.621	-144.466	-142.969	-142.78	-144.444	-144.3	-144.958	-144.44	-144.803	-145.941	-146.405	-146.115	-145.044	-145.377	-147.175	-147.1	-147.298	-146.677	-147.262	-145.999	-146.399	-146.427	-147.456	-146.625	-146.591	-147.121	-148.339	-147.474	-146.962	-148.768	-147.827	-147.248
-135.147	-136.894	-137.11	-137.904	-137.411	-139.325	-138.492	-140.468	-140.597	-140.865	-142.65	-143.568	-143.86	-142.13	-141.714	-142.629	-142.277	-141.966	-142.838	-144.792	-143.341	-142.83	-143.187	-144.507	-145.555	-144.752	-145.622	-145.397	-144.311	-144.38	-144.971	-144.376	-145.242	-145.68	-146.366	-146.929	-145.922	-145.436	-146.712	-146.854	-145.985	-147.581	-148.025	-148.327	-147.372	-148.894	-147.362	-147.027	-147.213	-147.218
-137.367	-138.39	-138.069	-138.854	-138.488	-138.316	-141.123	-140.058	-140.872	-139.968	-140.368	-142.148	-142.321	-141.053	-142.259	-142.359	-142.894	-143.626	-143.317	-144.944	-144.212	-145.004	-144.462	-144.558	-144.791	-143.222	-144.894	-146.038	-145.34	-145.866	-146.131	-144.681	-144.556	-146.054	-147.982	-147.25	-147.254	-145.856	-144.811	-146.38	-146.389	-148.194	-146.725	-146.865	-146.94	-147.415	-147.585	-148.158	-148.072	-149.367
-135.502	-136.39	-137.606	-138.878	-139.702	-139.225	-139.279	-139.939	-141.363	-141.785	-140.833	-143.077	-142.271	-141.734	-141.884	-142.15	-143.693	-143.826	-143.475	-144.189	-143.256	-143.755	-144.835	-145.133	-144.696	-144.416	-145.362	-145.637	-146.03	-145.447	-145.576	-145.731	-145.889	-145.63	-146.372	-145.651	-146.076	-146.741	-145.846	-145.954	-147.139	-146.794	-147.765	-146.995	-145.912	-147.267	-147.206	-147.256	-147.401	-147.86
-136.657	-137.623	-138.319	-138.061	-137.18	-141.317	-140.085	-139.803	-139.863	-141.35	-141.393	-141.266	-140.54	-142.495	-142.13	-141.938	-142.918	-142.662	-143.302	-146.751	-146.698	-144.248	-144.167	-143.356	-143.064	-144.137	-144.678	-146.073	-145.419	-145.026	-145.898	-146.685	-145.75	-145.52	-146.09	-146.537	-145.905	-146.379	-145.984	-147.011	-147.152	-147.44	-147.21	-147.006	-147.601	-147.574	-146.527	-145.776	-146.898	-146.139
-136.549	-136.274	-137.734	-139.112	-138.331	-138.123	-138.723	-139.54	-140.583	-141.373	-142.674	-142.042	-141.053	-142.112	-141.9	-143.469	-143.822	-144.584	-143.39	-143.733	-144.008	-143.892	-144.16	-145.738	-144.992	-145.685	-145.618	-145.41	-144.328	-145.317	-145.837	-145.827	-145.805	-145.59	-147.079	-146.982	-146.692	-146.189	-147.319	-147.054	-146.39	-148.124	-147.529	-146.662	-147.378	-146.719	-147.425	-149.298	-148.143	-147.297
-136.73	-136.885	-138.537	-138.563	-138.363	-138.274	-139.553	-140.169	-141.407	-140.787	-141.404	-143.302	-143.27	-141.9	-142.125	-143.21	-143.235	-144.115	-143.656	-144.65	-144.432	-142.917	-144.743	-144.885	-143.408	-144.931	-145.82	-144.618	-144.481	-146.145	-146.403	-146.858	-146.192	-146.599	-146.026	-146.258	-145.872	-146.148	-147.286	-146.79	-146.226	-146.871	-147.776	-147.399	-145.76	-146.626	-147.574	-147.612	-148.26	-147.456
-137.547	-138.174	-138.212	-139.208	-139.246	-139.505	-139.335	-139.944	-141.63	-140.717	-142.106	-143.462	-142.965	-143.708	-143.144	-144.18	-142.697	-144.062	-143.159	-143.468	-145.534	-143.839	-143.504	-142.91	-144.089	-144.03	-145.621	-144.367	-144.402	-145.684	-146.097	-146.166	-146.837	-144.931	-145.518	-146.586	-146.034	-145.381	-147.205	-145.968	-147.558	-146.266	-148.052	-146.493	-146.884	-147.102	-146.448	-146.419	-147.611	-146.769
[truncated: 4,039 more columns]

## Sheet: 2b left
freq (Hz)	B=B_+	B=!B_+
9289518501	-137.564	-136.284
9289518540	-138.654	-136.907
9289518580	-138.778	-138.82
9289518620	-138.238	-138.569
9289518660	-139.228	-139.44
9289518699	-140.747	-139.431
9289518739	-140.516	-140.316
9289518779	-139.68	-139.619
9289518819	-141.572	-139.368
9289518858	-141.254	-140.74
9289518898	-142.174	-140.822
9289518938	-142.749	-141.212
9289518977	-142.8	-142.682
9289519017	-142.518	-142.814
9289519057	-141.929	-143.003
9289519097	-142.686	-142.424
9289519136	-143.408	-142.447
9289519176	-143.231	-143.136
9289519216	-144.537	-143.899
9289519256	-144.588	-145.808
9289519295	-143.434	-145.734
9289519335	-143.263	-144.613
9289519375	-144.382	-143.605
9289519415	-147.421	-143.568
9289519454	-146.471	-143.105
9289519494	-144.002	-144.279
9289519534	-144.189	-145.547
9289519574	-143.301	-145.401
9289519613	-144.109	-145.913
9289519653	-145.583	-144.95
9289519693	-146.153	-145.496
9289519732	-147.037	-146.632
9289519772	-145.372	-146.09
9289519812	-145.032	-145.197
9289519852	-146.019	-144.895
9289519891	-146.674	-145.475
9289519931	-145.283	-147.105
9289519971	-147.575	-146.942
9289520011	-146.634	-146.524
9289520050	-145.898	-146.566
9289520090	-145.464	-146.657
9289520130	-146.94	-145.676
9289520170	-148.407	-147.473
9289520209	-147.833	-145.214
9289520249	-146.986	-146.237
9289520289	-147.614	-148.347
9289520328	-147.709	-148.109
9289520368	-147.836	-146.895
9289520408	-146.539	-147.258
9289520448	-146.27	-146.944
9289520487	-147.613	-147.917
9289520527	-147.699	-147.491
9289520567	-148.212	-146.835
9289520607	-147.674	-146.725
9289520646	-148.705	-148.73
9289520686	-148.065	-149.727
9289520726	-149.031	-147.595
9289520766	-147.512	-147.604
9289520805	-149.055	-148.461
9289520845	-147.911	-148.258
9289520885	-147.532	-147.323
9289520925	-148.116	-146.95
9289520964	-148.363	-147.707
9289521004	-148.557	-147.203
9289521044	-148.258	-148.236
9289521083	-148.021	-147.77
9289521123	-148.286	-147.782
9289521163	-149.756	-149.058
9289521203	-149.839	-150.029
9289521242	-149.771	-149.899
9289521282	-148.418	-150.23
9289521322	-150.533	-148.06
9289521362	-149.282	-148.375
9289521401	-148.521	-147.974
9289521441	-149.116	-148.286
9289521481	-148.409	-148.909
9289521521	-148.142	-148.988
9289521560	-149.531	-151.543
9289521600	-149.168	-150.465
9289521640	-149.121	-148.081
9289521680	-148.581	-148.43
9289521719	-147.738	-150.37
9289521759	-149.217	-149.324
9289521799	-149.262	-148.818
9289521838	-150.791	-148.679
9289521878	-151.251	-149.497
9289521918	-151.137	-148.782
9289521958	-149.272	-148.571
9289521997	-148.598	-149.096
9289522037	-149.416	-149.313
9289522077	-150.215	-149.37
9289522117	-149	-149.988
9289522156	-150.019	-150.273
9289522196	-149.254	-151.386
9289522236	-148.675	-149.757
9289522276	-149.648	-148.903
9289522315	-149.436	-150.376
9289522355	-150.474	-149.608
9289522395	-150.726	-150.291
9289522435	-149.745	-150.022
9289522474	-151.107	-150.767
9289522514	-151.507	-150.646
9289522554	-149.938	-148.22
9289522593	-150.585	-149.444
9289522633	-150.809	-150.388
9289522673	-149.796	-150.311
9289522713	-150.23	-149.947
9289522752	-150.355	-150.311
9289522792	-151.798	-149.408
9289522832	-149.737	-150.168
9289522872	-150.157	-149.094
9289522911	-149.292	-149.552
9289522951	-149.441	-149.718
9289522991	-149.887	-149.657
9289523031	-150.644	-149.922
9289523070	-148.653	-150.074
9289523110	-149.282	-149.87
9289523150	-150.025	-150.114
9289523190	-149.483	-149.78
9289523229	-149.432	-149.313
9289523269	-148.719	-149.773
9289523309	-149	-149.144
9289523348	-146.961	-147.202
9289523388	-149.502	-148.973
9289523428	-150.633	-150.621
9289523468	-149.409	-150.178
9289523507	-149.261	-150.549
9289523547	-150.636	-149.997
9289523587	-150.707	-149.412
9289523627	-149.635	-150.387
9289523666	-149.662	-149.708
9289523706	-149.752	-149.657
9289523746	-150.14	-151.362
9289523786	-151.116	-152.054
9289523825	-149.86	-152.449
9289523865	-150.43	-150.972
9289523905	-150.102	-151.231
9289523945	-149.179	-149.606
9289523984	-149.987	-150.835
9289524024	-150.683	-150.502
9289524064	-149.865	-150.01
9289524103	-149.92	-149.267
9289524143	-150.249	-149.346
9289524183	-150.334	-150.891
9289524223	-150.872	-149.653
9289524262	-150.998	-149.174
9289524302	-150.423	-149.824
9289524342	-150.204	-150.239
9289524382	-149.616	-149.375
9289524421	-150.188	-150.49
9289524461	-150.383	-151.491
9289524501	-150.671	-150.505
9289524541	-151.462	-150.528
9289524580	-150.388	-151.554
9289524620	-149.698	-150.553
9289524660	-149.664	-149.674
9289524699	-149.737	-149.678
9289524739	-148.936	-150.256
9289524779	-149.653	-150.309
9289524819	-150.713	-150.694
9289524858	-149.835	-149.843
9289524898	-150.639	-149.908
9289524938	-150.32	-149.855
9289524978	-148.86	-149.964
9289525017	-150.258	-150.519
9289525057	-149.039	-150.967
9289525097	-151.003	-149.046
9289525137	-150.159	-149.368
9289525176	-150.034	-149.706
9289525216	-152.016	-150.593
9289525256	-151.827	-150.628
9289525296	-151.504	-149.749
9289525335	-152.168	-151.559
9289525375	-149.682	-151.074
9289525415	-150.975	-149.12
9289525454	-151.164	-150.165
9289525494	-151.372	-149.488
9289525534	-149.639	-150.58
9289525574	-150.547	-150.254
9289525613	-150.607	-150.065
9289525653	-151.168	-150.206
9289525693	-150.115	-151.879
9289525733	-150.074	-150.526
9289525772	-151.33	-150.475
9289525812	-151.205	-149.303
9289525852	-150.613	-149.749
9289525892	-150.291	-150.766
9289525931	-149.171	-149.577
9289525971	-148.892	-149.938
9289526011	-149.996	-149.694
9289526051	-149.699	-149.232
9289526090	-150.462	-150.201
9289526130	-150.898	-151.818
9289526170	-151.107	-150.274
9289526209	-150.818	-150.141
9289526249	-150.561	-151.004
9289526289	-150.915	-152.049
9289526329	-149.356	-151.34
9289526368	-149.596	-149.787
9289526408	-149.943	-150.257
9289526448	-150.394	-150.628
9289526488	-150.527	-150.681
9289526527	-150.7	-149.689
9289526567	-150.259	-150.414
9289526607	-150.621	-150.828
9289526647	-151.186	-150.153
9289526686	-150.592	-150.688
9289526726	-150.859	-149.909
9289526766	-151.621	-149.828
9289526806	-151.34	-149.327
9289526845	-151.607	-149.807
9289526885	-151.129	-150.744
9289526925	-149.849	-150.541
9289526964	-151.48	-151.122
9289527004	-150.573	-150.47
9289527044	-149.828	-151.593
9289527084	-151.434	-151.104
9289527123	-149.994	-149.899
9289527163	-149.71	-150.07
9289527203	-150.572	-151.498
9289527243	-150.2	-150.732
9289527282	-150.318	-150.29
9289527322	-151.752	-150.519
9289527362	-152.286	-150.036
9289527402	-151.654	-150.385
9289527441	-150.787	-149.137
9289527481	-150.782	-149.859
9289527521	-149.551	-149.603
9289527561	-150.407	-150.857
9289527600	-151.029	-151.295
9289527640	-151.41	-151.079
9289527680	-151.107	-150.541
9289527719	-150.332	-150.493
9289527759	-150.175	-150.58
9289527799	-150.787	-150.988
9289527839	-151.656	-149.73
9289527878	-151.098	-150.056
9289527918	-150.57	-150.608
9289527958	-151.237	-150.252
9289527998	-150.289	-150.622
9289528037	-149.868	-150.165
9289528077	-150.481	-151.13
9289528117	-149.016	-151.22
9289528157	-150.488	-150.365
9289528196	-150.279	-148.935
9289528236	-150.719	-149.575
9289528276	-150.323	-150.386
9289528315	-151.726	-151.615
9289528355	-150.644	-151.098
9289528395	-150.898	-151.549
9289528435	-149.78	-151.045
9289528474	-149.91	-150.544
9289528514	-150.471	-150.277
9289528554	-150.346	-150.704
9289528594	-150.393	-150.114
9289528633	-150.64	-149.309
9289528673	-151.918	-150.036
9289528713	-151.143	-150.784
9289528753	-150.886	-151.643
9289528792	-150.513	-152.256
9289528832	-150.352	-151.947
9289528872	-151.837	-150.195
9289528912	-150.949	-151.263
9289528951	-151.741	-151.011
9289528991	-151.41	-150.986
9289529031	-150.034	-150.565
9289529070	-148.812	-149.827
9289529110	-149.693	-152.445
9289529150	-150.715	-151.06
9289529190	-151.404	-151.879
9289529229	-151.356	-151.583
9289529269	-150.18	-150.726
9289529309	-149.327	-150.272
9289529349	-149.019	-150.365
9289529388	-150.759	-149.936
9289529428	-150.931	-151.342
9289529468	-150.976	-150.874
9289529508	-150.581	-150.883
9289529547	-151.14	-151.094
9289529587	-149.577	-150.513
9289529627	-149.635	-149.7
9289529667	-150.402	-151.087
9289529706	-150.628	-151.865
9289529746	-151.096	-149.698
9289529786	-151.097	-150.199
9289529825	-149.913	-151.034
9289529865	-150.522	-150.686
9289529905	-151.166	-150.652
9289529945	-149.972	-150.829
9289529984	-150.098	-150.586
9289530024	-149.928	-151.937
9289530064	-150.872	-151.277
9289530104	-151.102	-150.901
9289530143	-151.164	-151.264
9289530183	-151.504	-150.068
9289530223	-151.269	-151.399
9289530263	-150.308	-151.16
9289530302	-150.113	-150.088
9289530342	-151.869	-149.752
9289530382	-150.509	-149.226
9289530422	-150.336	-148.952
9289530461	-149.901	-149.659
9289530501	-150.584	-151.774
9289530541	-151.745	-150.371
9289530580	-149.738	-151.774
9289530620	-149.961	-149.367
9289530660	-150.156	-149.432
9289530700	-150.003	-151.925
9289530739	-149.749	-151.031
9289530779	-151.154	-151.254
9289530819	-151.057	-150.302
9289530859	-151.897	-151.925
9289530898	-151.525	-150.37
9289530938	-151.303	-151.05
9289530978	-150.495	-150.97
9289531018	-151.037	-152.109
9289531057	-149.264	-150.264
9289531097	-150.227	-149.313
9289531137	-152.048	-149.982
9289531177	-151.795	-151.3
9289531216	-150.758	-152.468
9289531256	-149.923	-150.041
9289531296	-149.786	-150.645
9289531335	-151.531	-150.646
9289531375	-150.797	-150.657
9289531415	-149.606	-149.953
9289531455	-151.644	-149.698
9289531494	-150.893	-150.994
9289531534	-151.738	-149.31
9289531574	-149.93	-149.805
9289531614	-152.112	-150.471
9289531653	-150.973	-150.476
9289531693	-151.344	-151.592
9289531733	-151.934	-151.394
9289531773	-151.152	-151.913
9289531812	-149.793	-150.777
9289531852	-149.882	-149.675
9289531892	-150.028	-149.536
9289531932	-153.107	-150.632
9289531971	-151.745	-151.2
9289532011	-150.474	-151.687
9289532051	-149.969	-151.242
9289532090	-151.917	-151.484
9289532130	-150.973	-151.639
9289532170	-150.105	-151.539
9289532210	-150.982	-151.185
9289532249	-148.811	-149.893
9289532289	-150.529	-149.261
9289532329	-151.816	-149.318
9289532369	-149.897	-149.589
9289532408	-149.743	-150.517
9289532448	-150.315	-150.573
9289532488	-150.519	-151
9289532528	-150.169	-150.18
9289532567	-150.394	-149.824
9289532607	-149.801	-150.643
9289532647	-151.321	-151.26
9289532686	-150.848	-149.792
9289532726	-150.1	-150.595
9289532766	-151.548	-150.594
9289532806	-150.844	-149.032
9289532845	-150.622	-149.977
9289532885	-151.662	-150.662
9289532925	-150.377	-149.793
9289532965	-151.485	-149.427
9289533004	-150.96	-150.867
9289533044	-150.806	-150.761
9289533084	-148.547	-149.755
9289533124	-149.61	-150.012
9289533163	-150.725	-149.966
9289533203	-150.273	-149.62
9289533243	-150.136	-150.962
9289533283	-150.366	-150.06
9289533322	-148.525	-148.538
9289533362	-149.518	-148.68
9289533402	-150.121	-150.733
9289533441	-151.121	-150.033
9289533481	-151.112	-150.963
9289533521	-150.69	-150.877
9289533561	-151.048	-150.898
9289533600	-150.656	-150.583
9289533640	-150.68	-151.605
9289533680	-150.388	-151.417
9289533720	-151.2	-151.712
9289533759	-150.772	-150.211
9289533799	-150.018	-150.045
9289533839	-149.305	-150.016
9289533879	-149.907	-149.872
9289533918	-150.247	-150.233
9289533958	-149.751	-150.728
9289533998	-149.853	-149.775
9289534038	-150.376	-150.023
9289534077	-150.69	-149.909
9289534117	-150.923	-150.856
9289534157	-149.717	-150.825
9289534196	-149.535	-151.902
9289534236	-150.063	-151.466
9289534276	-150.586	-151.403
9289534316	-150.489	-149.867
9289534355	-150.616	-150.114
9289534395	-151.237	-150.781
9289534435	-151.146	-151.095
9289534475	-150.915	-151.466
9289534514	-150.536	-151.103
9289534554	-150.109	-151.892
9289534594	-151.067	-150.34
9289534634	-151.954	-149.591
9289534673	-151.848	-151.521
9289534713	-151.035	-150.933
9289534753	-150.36	-150.054
9289534793	-151.016	-150.296
9289534832	-150.597	-152.02
9289534872	-149.579	-152.175
9289534912	-150.934	-151.352
9289534951	-150.435	-150.493
9289534991	-149.368	-149.601
9289535031	-150.802	-149.915
9289535071	-150.771	-150.256
9289535110	-150.944	-151.007
9289535150	-151.955	-149.436
9289535190	-151.719	-150.614
9289535230	-152.223	-149.55
9289535269	-151.422	-150.351
9289535309	-150.101	-150.849
9289535349	-149.725	-153.146
9289535389	-150.56	-149.3
9289535428	-152.185	-149.281
9289535468	-150.527	-151.247
9289535508	-150.344	-151.46
9289535548	-150.483	-150.013
9289535587	-150.086	-151.484
9289535627	-151.976	-150.86
9289535667	-151.527	-150.22
9289535706	-150.238	-150.776
9289535746	-150.562	-151.169
9289535786	-149.267	-151.489
9289535826	-149.26	-151.089
9289535865	-150.499	-150.641
9289535905	-150.808	-151.748
9289535945	-150.337	-152.31
9289535985	-150.729	-150.606
9289536024	-151.255	-149.952
9289536064	-148.913	-151.873
9289536104	-149.89	-150.519
9289536144	-149.854	-151.2
9289536183	-150.559	-150.958
9289536223	-150.566	-152.138
9289536263	-151.036	-152.151
9289536303	-151.02	-150.796
9289536342	-151.996	-150.617
9289536382	-150.535	-149.584
9289536422	-150.894	-151.647
9289536461	-151.757	-151.685
9289536501	-152.517	-151.546
9289536541	-150.297	-151.684
9289536581	-149.711	-151.019
9289536620	-150.079	-151.831
9289536660	-148.88	-151.081
9289536700	-149.4	-149.543
9289536740	-149.602	-150.095
9289536779	-149.827	-150.581
9289536819	-150.122	-149.122
9289536859	-149.933	-149.908
9289536899	-150.416	-152.052
9289536938	-150.203	-149.956
9289536978	-151.519	-150.55
9289537018	-150.042	-150.313
9289537057	-150.769	-149.876
9289537097	-150.548	-149.442
9289537137	-150.576	-149.676
9289537177	-152.023	-150.547
9289537216	-150.526	-151.398
9289537256	-151.091	-151.646
9289537296	-150.476	-149.899
9289537336	-150.844	-150.825
9289537375	-150.065	-150.776
9289537415	-149.974	-150.105
9289537455	-150.817	-149.815
9289537495	-150.284	-149.418
9289537534	-151.539	-149.613
9289537574	-150.593	-150.148
9289537614	-149.869	-149.951
9289537654	-150.023	-150.745
9289537693	-150.647	-150.279
9289537733	-150.778	-149.59
9289537773	-150.149	-150.594
9289537812	-148.469	-151.018
9289537852	-150.001	-150.062
9289537892	-151.269	-149.144
9289537932	-151.447	-149.397
9289537971	-151.601	-149.691
9289538011	-151.386	-151.075
9289538051	-150.91	-150.466
9289538091	-151.398	-151.199
9289538130	-150.686	-150.11
9289538170	-150.042	-150.639
9289538210	-149.649	-150.016
9289538250	-151.067	-149.974
9289538289	-150.936	-150.108
9289538329	-150.554	-151.259
9289538369	-150.779	-151.284
9289538409	-149.863	-151.105
9289538448	-150.715	-150.845
9289538488	-150.303	-150.564
9289538528	-150.04	-151.296
9289538567	-151.457	-151.238
9289538607	-149.296	-150.106
9289538647	-149.632	-149.402
9289538687	-150.263	-150.761
9289538726	-149.234	-150.936
9289538766	-151.39	-151.597
9289538806	-150.868	-151.214
9289538846	-150.508	-150.797
9289538885	-150.935	-151.502
9289538925	-152.103	-150.745
9289538965	-151.362	-150.214
9289539005	-150.174	-149.65
9289539044	-150.701	-149.344
9289539084	-149.999	-150.75
9289539124	-148.736	-150.683
9289539164	-149.66	-152.44
9289539203	-149.895	-150.082
9289539243	-150.825	-150.057
9289539283	-150.178	-150.19
9289539322	-151.549	-151.714
9289539362	-150.201	-149.627
9289539402	-150.101	-150.123
9289539442	-150.097	-149.927
9289539481	-151.138	-152.037
9289539521	-150.53	-150.435
9289539561	-151.561	-150.26
9289539601	-150.714	-150.16
9289539640	-151.481	-151.568
9289539680	-151.278	-150.462
9289539720	-151.022	-149.431
9289539760	-151.655	-150.031
9289539799	-150.219	-148.961
9289539839	-149.64	-149.999
9289539879	-149.915	-150.201
9289539919	-150.193	-150.808
9289539958	-150.895	-151.167
9289539998	-151.588	-150.597
9289540038	-150.311	-150.351
9289540077	-151.753	-149.405
9289540117	-149.554	-149.792
9289540157	-150.583	-149.748
9289540197	-150.057	-148.97
9289540236	-150.892	-149.33
9289540276	-151.602	-149.459
9289540316	-150.656	-151.188
9289540356	-150.27	-150.507
9289540395	-151.068	-149.608
9289540435	-150.623	-149.614
9289540475	-151.081	-149.631
9289540515	-150.48	-151.257
9289540554	-150.056	-150.54
9289540594	-149.458	-151.132
9289540634	-149.412	-151.093
9289540673	-149.702	-150.083
9289540713	-149.323	-150.533
9289540753	-149.266	-150.958
9289540793	-150.696	-151.047
9289540832	-150.029	-150.251
9289540872	-150.252	-151.073
9289540912	-150.141	-151.508
9289540952	-151.387	-149.856
9289540991	-151.01	-150.132
9289541031	-150.433	-150.285
9289541071	-149.683	-149.202
9289541111	-149.343	-149.339
9289541150	-150.076	-150.359
9289541190	-150.99	-150.152
9289541230	-149.238	-150.722
9289541270	-152.425	-150.205
9289541309	-150.543	-149.602
9289541349	-150.828	-149.166
9289541389	-151.144	-150.332
9289541428	-151.157	-149.94
9289541468	-150.91	-150.713
9289541508	-149.317	-151.006
9289541548	-148.934	-151.069
9289541587	-149.362	-151.691
9289541627	-150.573	-152.316
9289541667	-151.8	-150.644
9289541707	-151.259	-148.985
9289541746	-150.79	-149.581
9289541786	-150.57	-149.827
9289541826	-150.825	-149.324
9289541866	-151.201	-149.871
9289541905	-149.794	-149.225
9289541945	-149.916	-149.5
9289541985	-148.975	-149.644
9289542025	-150.491	-149.732
9289542064	-149.72	-150.083
9289542104	-151.103	-149.755
9289542144	-150.176	-149.804
9289542183	-149.181	-150.746
9289542223	-149.47	-151.553
9289542263	-150.152	-149.737
9289542303	-150.664	-149.678
9289542342	-151.655	-150.296
9289542382	-149.882	-149.971
9289542422	-148.894	-149.702
9289542462	-151.037	-150.469
9289542501	-150.357	-150.116
9289542541	-149.605	-150.499
9289542581	-149.408	-150.821
9289542621	-150.719	-149.855
9289542660	-150.431	-149.456
9289542700	-150.198	-150.799
9289542740	-149.911	-149.859
9289542780	-151.311	-150.222
9289542819	-150.526	-149.799
9289542859	-148.684	-150.28
9289542899	-148.901	-149.314
9289542938	-151.084	-149.805
9289542978	-149.524	-149.534
9289543018	-149.562	-150.628
9289543058	-150.15	-149.958
9289543097	-149.139	-150.388
9289543137	-149.542	-150.403
9289543177	-150.594	-150.265
9289543217	-150.452	-149.891
9289543256	-149.833	-150.39
9289543296	-148.912	-149.681
9289543336	-148.312	-150.805
9289543376	-148.865	-151.744
9289543415	-150.053	-150.615
9289543455	-150.066	-149.445
9289543495	-149.741	-150.804
9289543535	-151.715	-150.322
9289543574	-150.573	-150.277
9289543614	-150.094	-149.496
9289543654	-150.571	-149.314
9289543693	-151.069	-148.958
9289543733	-151.145	-150.176
9289543773	-150.439	-150.604
9289543813	-150.781	-149.854
9289543852	-150.801	-149.189
9289543892	-151.05	-148.972
9289543932	-150.244	-151.029
9289543972	-148.955	-150.041
9289544011	-149.002	-148.361
9289544051	-149.509	-150.022
9289544091	-149.616	-150.618
9289544131	-149.709	-152.652
9289544170	-150.855	-151.398
9289544210	-150.344	-149.87
9289544250	-149.956	-150.072
9289544290	-149.979	-148.503
9289544329	-151.343	-148.719
9289544369	-151.28	-149.311
9289544409	-149.872	-148.765
9289544448	-149.064	-150.076
9289544488	-149.158	-150.673
9289544528	-150.797	-149.566
9289544568	-150.535	-148.978
9289544607	-151.338	-150.009
9289544647	-150.416	-149.099
9289544687	-149.114	-149.833
9289544727	-149.85	-150.34
9289544766	-149.77	-150.2
9289544806	-150.443	-149.32
9289544846	-149.23	-149.835
9289544886	-149.357	-149.318
9289544925	-150.005	-149.258
9289544965	-150.65	-148.751
9289545005	-151.436	-149.082
9289545044	-151.205	-148.083
9289545084	-148.804	-148.248
9289545124	-149.008	-149.149
9289545164	-150.56	-150.1
9289545203	-149.934	-148.453
9289545243	-149.069	-149.622
9289545283	-149.836	-150.337
9289545323	-148.996	-150.73
9289545362	-151.282	-150.702
9289545402	-149.247	-150.336
9289545442	-150.514	-150.456
9289545482	-151.913	-151.598
9289545521	-151.245	-150.231
9289545561	-149.125	-150.038
9289545601	-150.395	-150.719
9289545641	-149.758	-150.518
9289545680	-149.155	-150.362
9289545720	-149.007	-150.106
9289545760	-151.518	-149.356
9289545799	-150.178	-149.891
9289545839	-149.6	-150.064
9289545879	-149.199	-149.601
9289545919	-148.843	-150.435
9289545958	-148.509	-149.102
9289545998	-149.64	-149.198
9289546038	-150.141	-151.03
9289546078	-149.983	-150.484
9289546117	-149.57	-150.638
9289546157	-150.126	-149.213
9289546197	-150.534	-149.302
9289546237	-149.429	-149.936
9289546276	-149.394	-149.927
9289546316	-150.041	-149.762
9289546356	-149.004	-149.043
9289546396	-149.989	-149.019
9289546435	-150.288	-150.651
9289546475	-151.478	-150.381
9289546515	-151.144	-149.015
9289546554	-149.576	-151.022
9289546594	-149.198	-149.692
9289546634	-147.698	-148.485
9289546674	-149.287	-150.14
9289546713	-149.915	-150.521
9289546753	-150.158	-149.395
9289546793	-149.954	-147.469
9289546833	-149.812	-148.207
9289546872	-149.403	-148.543
9289546912	-148.753	-148.673
9289546952	-150.603	-149.86
9289546992	-150.22	-150.028
[truncated: 3,372 more rows]

[truncated: 15 more sheets: 2b bottom, 3a, 3b, 3b left, 3b bottom, 4a, 4a left, 4a bottom, 4b, 4b,c, 4d, 4d left, 4d bottom, 4e, 4f]
